# Supplementary material for: Age-related ceRNA networks in adult Drosophila ageing
Source: Front Genet. 2023 Feb 28;14:1096902. doi: 10.3389/fgene.2023.1096902 (PMC10012872; doi:10.3389/fgene.2023.1096902)
Supplement: Supplementary file 2 [file DataSheet7.xlsx]

## Sheet: Sheet1
#node1	node2
FBgn0264904	lncRNA
XLOC_073604	lncRNA
FBgn0266227	lncRNA
FBgn0266227	lncRNA
FBgn0264904	lncRNA
XLOC_046032	lncRNA
XLOC_073604	lncRNA
XLOC_207784	lncRNA
XLOC_071213	lncRNA
FBgn0266227	lncRNA
XLOC_073604	lncRNA
FBgn0266227	lncRNA
XLOC_228709	lncRNA
XLOC_100429	lncRNA
XLOC_073604	lncRNA
XLOC_073604	lncRNA
XLOC_027736	lncRNA
XLOC_150011	lncRNA
XLOC_150011	lncRNA
XLOC_070832	lncRNA
FBgn0266227	lncRNA
XLOC_189909	lncRNA
XLOC_150011	lncRNA
XLOC_097475	lncRNA
XLOC_209391	lncRNA
XLOC_189798	lncRNA
FBgn0264904	lncRNA
XLOC_092363	lncRNA
dme-miR-994-3p	miRNA
dme-miR-985-3p	miRNA
dme-miR-9a-3p	miRNA
dme-miR-988-5p	miRNA
dme-miR-289-5p	miRNA
dme-miR-994-3p	miRNA
dme-miR-994-3p	miRNA
dme-miR-289-5p	miRNA
dme-miR-8-5p	miRNA
dme-miR-310-3p	miRNA
dme-miR-318-3p	miRNA
dme-miR-985-3p	miRNA
dme-miR-12-5p	miRNA
dme-miR-14-5p	miRNA
dme-miR-14-3p	miRNA
dme-miR-289-5p	miRNA
dme-miR-985-3p	miRNA
dme-miR-994-3p	miRNA
dme-miR-318-3p	miRNA
dme-miR-994-3p	miRNA
dme-miR-92a-3p	miRNA
dme-miR-985-3p	miRNA
dme-miR-289-5p	miRNA
dme-miR-289-5p	miRNA
dme-miR-133-3p	miRNA
dme-miR-985-3p	miRNA
dme-miR-133-3p	miRNA
dme-miR-284-3p	miRNA
FBgn0001085	mRNA
FBgn0001085	mRNA
FBgn0000078	mRNA
FBgn0265487	mRNA
FBgn0053970	mRNA
FBgn0053970	mRNA
FBgn0039419	mRNA
FBgn0053970	mRNA
FBgn0039419	mRNA
FBgn0042201	mRNA
FBgn0040074	mRNA
FBgn0262508	mRNA
FBgn0262508	mRNA
FBgn0262508	mRNA
FBgn0262508	mRNA
FBgn0262508	mRNA
FBgn0262508	mRNA
FBgn0262508	mRNA
FBgn0262508	mRNA
FBgn0000121	mRNA
FBgn0266084	mRNA
FBgn0266084	mRNA
FBgn0001168	mRNA
FBgn0000356	mRNA
FBgn0262508	mRNA
FBgn0000357	mRNA
FBgn0266084	mRNA
FBgn0000358	mRNA
FBgn0266084	mRNA
FBgn0266084	mRNA
FBgn0262508	mRNA
FBgn0266084	mRNA
FBgn0001168	mRNA
FBgn0266084	mRNA
FBgn0266084	mRNA
FBgn0266084	mRNA
FBgn0262508	mRNA
FBgn0262508	mRNA
FBgn0262508	mRNA
FBgn0033775	mRNA
FBgn0033774	mRNA
FBgn0001085	mRNA
FBgn0001085	mRNA
FBgn0037405	mRNA
FBgn0039628	mRNA
FBgn0030482	mRNA
FBgn0038247	mRNA
FBgn0038250	mRNA
FBgn0004629	mRNA
FBgn0011286	mRNA
FBgn0011286	mRNA
FBgn0011286	mRNA
FBgn0011286	mRNA
FBgn0011286	mRNA
FBgn0011286	mRNA
FBgn0011286	mRNA
FBgn0043576	mRNA
FBgn0011286	mRNA
FBgn0011286	mRNA
FBgn0011286	mRNA
FBgn0025837	mRNA
FBgn0025837	mRNA
FBgn0025837	mRNA
FBgn0034165	mRNA
FBgn0004784	mRNA
FBgn0034162	mRNA
FBgn0031900	mRNA
FBgn0040832	mRNA
FBgn0040832	mRNA
FBgn0033789	mRNA
FBgn0036783	mRNA
FBgn0031775	mRNA
FBgn0000052	mRNA
FBgn0000052	mRNA
FBgn0000052	mRNA
FBgn0005633	mRNA
FBgn0005633	mRNA
FBgn0005633	mRNA
FBgn0005633	mRNA
XLOC_097475	lncRNA
XLOC_097475	lncRNA
XLOC_073604	lncRNA
XLOC_073604	lncRNA
XLOC_151622	lncRNA
XLOC_151622	lncRNA
XLOC_151622	lncRNA
XLOC_151622	lncRNA
XLOC_151622	lncRNA
XLOC_099075	lncRNA
XLOC_099075	lncRNA
XLOC_092363	lncRNA
XLOC_092363	lncRNA
XLOC_092363	lncRNA
XLOC_092363	lncRNA
XLOC_092363	lncRNA
XLOC_092363	lncRNA
XLOC_092363	lncRNA
XLOC_092363	lncRNA
XLOC_092363	lncRNA
XLOC_092363	lncRNA
XLOC_092363	lncRNA
XLOC_092363	lncRNA
XLOC_092363	lncRNA
XLOC_092363	lncRNA
XLOC_092363	lncRNA
XLOC_092363	lncRNA
XLOC_092363	lncRNA
XLOC_092363	lncRNA
XLOC_092363	lncRNA
XLOC_092363	lncRNA
XLOC_092363	lncRNA
XLOC_092363	lncRNA
XLOC_092363	lncRNA
XLOC_092363	lncRNA
XLOC_092363	lncRNA
XLOC_092363	lncRNA
XLOC_092363	lncRNA
XLOC_092363	lncRNA
XLOC_052958	lncRNA
XLOC_052958	lncRNA
XLOC_118356	lncRNA
XLOC_118356	lncRNA
XLOC_160411	lncRNA
XLOC_178613	lncRNA
FBgn0052636	lncRNA
FBgn0264904	lncRNA
FBgn0264904	lncRNA
FBgn0264904	lncRNA
XLOC_067962	lncRNA
XLOC_067962	lncRNA
XLOC_067962	lncRNA
XLOC_067962	lncRNA
XLOC_067962	lncRNA
XLOC_067962	lncRNA
XLOC_067962	lncRNA
XLOC_067962	lncRNA
XLOC_067962	lncRNA
XLOC_067962	lncRNA
XLOC_067962	lncRNA
FBgn0058469	lncRNA
FBgn0058469	lncRNA
FBgn0058469	lncRNA
FBgn0265660	lncRNA
FBgn0265660	lncRNA
FBgn0265660	lncRNA
XLOC_027736	lncRNA
XLOC_112870	lncRNA
XLOC_112870	lncRNA
XLOC_070832	lncRNA
XLOC_100429	lncRNA
XLOC_007686	lncRNA
XLOC_007686	lncRNA
XLOC_007686	lncRNA
XLOC_007686	lncRNA
FBgn0266654	lncRNA
FBgn0266654	lncRNA
FBgn0266654	lncRNA
FBgn0266654	lncRNA
FBgn0003861	mRNA
FBgn0027780	mRNA
FBgn0039684	mRNA
FBgn0265487	mRNA
FBgn0035880	mRNA
FBgn0051547	mRNA
FBgn0039946	mRNA
FBgn0032614	mRNA
FBgn0264489	mRNA
FBgn0040837	mRNA
FBgn0027584	mRNA
FBgn0266084	mRNA
FBgn0051547	mRNA
FBgn0000017	mRNA
FBgn0031930	mRNA
FBgn0003861	mRNA
FBgn0033250	mRNA
FBgn0038613	mRNA
FBgn0051064	mRNA
FBgn0036262	mRNA
FBgn0265487	mRNA
FBgn0036318	mRNA
FBgn0038247	mRNA
FBgn0015774	mRNA
FBgn0263006	mRNA
FBgn0003861	mRNA
FBgn0001085	mRNA
FBgn0031805	mRNA
dme-miR-276a-5p	miRNA
dme-miR-318-3p	miRNA
dme-miR-310-3p	miRNA
dme-miR-6-3p	miRNA
dme-miR-286-3p	miRNA
dme-miR-92a-3p	miRNA
dme-miR-284-3p	miRNA
dme-miR-996-3p	miRNA
dme-miR-125-5p	miRNA
dme-miR-14-5p	miRNA
dme-miR-318-3p	miRNA
dme-miR-318-3p	miRNA
dme-miR-310-3p	miRNA
dme-miR-985-3p	miRNA
dme-miR-92a-3p	miRNA
dme-miR-14-5p	miRNA
dme-miR-289-5p	miRNA
dme-miR-14-5p	miRNA
dme-miR-289-5p	miRNA
dme-miR-14-5p	miRNA
dme-miR-994-3p	miRNA
dme-miR-318-3p	miRNA
dme-miR-133-3p	miRNA
dme-miR-286-3p	miRNA
dme-miR-14-5p	miRNA
dme-miR-276b-5p	miRNA
dme-miR-289-5p	miRNA
dme-miR-9a-3p	miRNA
