# Supplementary material for: Age-related ceRNA networks in adult Drosophila ageing
Source: Front Genet. 2023 Feb 28;14:1096902. doi: 10.3389/fgene.2023.1096902 (PMC10012872; doi:10.3389/fgene.2023.1096902)
Supplement: Supplementary file 3 [file DataSheet4.xlsx]

## Sheet: Sheet1
#node1	node2
dme_circ_0000626	circRNA
dme_circ_0002070	circRNA
dme_circ_0003891	circRNA
dme_circ_0003904	circRNA
dme_circ_0004259	circRNA
dme_circ_0005030	circRNA
dme_circ_0006334	circRNA
dme_circ_0006619	circRNA
dme_circ_0006667	circRNA
dme_circ_0006913	circRNA
dme_circ_0006956	circRNA
dme_circ_0008173	circRNA
dme_circ_0008175	circRNA
dme_circ_0008383	circRNA
dme_circ_0009372	circRNA
dme_circ_0009500	circRNA
dme_circ_0009514	circRNA
dme_circ_0009667	circRNA
dme_circ_0010134	circRNA
dme_circ_0010408	circRNA
dme_circ_0010536	circRNA
FBgn0264494	mRNA
FBgn0020908	mRNA
FBgn0263102	mRNA
FBgn0053144	mRNA
FBgn0013733	mRNA
FBgn0052183	mRNA
FBgn0259821	mRNA
FBgn0003507	mRNA
FBgn0250823	mRNA
FBgn0038680	mRNA
FBgn0024963	mRNA
FBgn0051146	mRNA
FBgn0051146	mRNA
FBgn0037705	mRNA
FBgn0039908	mRNA
FBgn0085432	mRNA
FBgn0085432	mRNA
FBgn0001624	mRNA
FBgn0045073	mRNA
FBgn0261573	mRNA
FBgn0003423	mRNA
dme_circ_0009514	circRNA
dme_circ_0009500	circRNA
dme_circ_0006956	circRNA
dme_circ_0003904	circRNA
dme_circ_0008173	circRNA
dme_circ_0006619	circRNA
dme_circ_0008175	circRNA
dme_circ_0008175	circRNA
dme_circ_0002070	circRNA
dme_circ_0009500	circRNA
dme_circ_0009500	circRNA
dme_circ_0006956	circRNA
dme_circ_0008175	circRNA
dme_circ_0006334	circRNA
dme_circ_0009500	circRNA
dme_circ_0009500	circRNA
dme_circ_0009500	circRNA
dme_circ_0009500	circRNA
dme_circ_0008175	circRNA
dme_circ_0009500	circRNA
dme_circ_0009500	circRNA
dme_circ_0009667	circRNA
dme_circ_0003904	circRNA
dme_circ_0009514	circRNA
dme_circ_0003904	circRNA
dme_circ_0008175	circRNA
dme_circ_0006334	circRNA
dme_circ_0009514	circRNA
dme_circ_0006913	circRNA
dme_circ_0009514	circRNA
dme_circ_0010536	circRNA
dme_circ_0008175	circRNA
dme_circ_0006956	circRNA
dme_circ_0009500	circRNA
dme_circ_0010536	circRNA
dme_circ_0009500	circRNA
dme_circ_0006956	circRNA
dme_circ_0008175	circRNA
dme_circ_0009514	circRNA
dme_circ_0008173	circRNA
dme_circ_0009514	circRNA
dme_circ_0006913	circRNA
dme_circ_0006956	circRNA
dme_circ_0009500	circRNA
dme_circ_0010536	circRNA
dme-miR-133-3p	miRNA
dme-miR-284-3p	miRNA
dme-miR-5-5p	miRNA
dme-miR-276b-5p	miRNA
dme-miR-125-5p	miRNA
dme-miR-956-3p	miRNA
dme-miR-289-5p	miRNA
dme-miR-125-5p	miRNA
dme-miR-284-3p	miRNA
dme-miR-276b-5p	miRNA
dme-miR-275-3p	miRNA
dme-miR-276b-5p	miRNA
dme-miR-276a-5p	miRNA
dme-miR-10-5p	miRNA
dme-miR-985-3p	miRNA
dme-miR-276a-5p	miRNA
dme-miR-133-3p	miRNA
dme-miR-9a-3p	miRNA
dme-miR-956-3p	miRNA
dme-miR-92a-3p	miRNA
dme-miR-10-5p	miRNA
dme-miR-994-3p	miRNA
dme-miR-275-3p	miRNA
dme-miR-125-5p	miRNA
dme-miR-276a-5p	miRNA
dme-miR-988-5p	miRNA
dme-miR-985-3p	miRNA
dme-miR-276b-5p	miRNA
dme-miR-14-5p	miRNA
dme-miR-289-5p	miRNA
dme-miR-996-3p	miRNA
dme-miR-14-5p	miRNA
dme-miR-276a-5p	miRNA
dme-miR-289-5p	miRNA
dme-miR-286-3p	miRNA
dme-miR-12-5p	miRNA
dme-miR-985-3p	miRNA
dme-miR-276b-5p	miRNA
dme-miR-276a-5p	miRNA
dme-miR-14-5p	miRNA
dme-miR-9a-3p	miRNA
dme-miR-125-5p	miRNA
dme-miR-10-5p	miRNA
dme-miR-125-5p	miRNA
dme-miR-284-3p	miRNA
FBgn0003861	mRNA
FBgn0027780	mRNA
FBgn0039684	mRNA
FBgn0265487	mRNA
FBgn0035880	mRNA
FBgn0051547	mRNA
FBgn0039946	mRNA
FBgn0032614	mRNA
FBgn0264489	mRNA
FBgn0040837	mRNA
FBgn0027584	mRNA
FBgn0266084	mRNA
FBgn0051547	mRNA
FBgn0000017	mRNA
FBgn0031930	mRNA
FBgn0003861	mRNA
FBgn0033250	mRNA
FBgn0038613	mRNA
FBgn0051064	mRNA
FBgn0036262	mRNA
FBgn0265487	mRNA
FBgn0036318	mRNA
FBgn0038247	mRNA
FBgn0015774	mRNA
FBgn0263006	mRNA
FBgn0003861	mRNA
FBgn0001085	mRNA
FBgn0031805	mRNA
dme-miR-276a-5p	miRNA
dme-miR-318-3p	miRNA
dme-miR-310-3p	miRNA
dme-miR-6-3p	miRNA
dme-miR-286-3p	miRNA
dme-miR-92a-3p	miRNA
dme-miR-284-3p	miRNA
dme-miR-996-3p	miRNA
dme-miR-125-5p	miRNA
dme-miR-14-5p	miRNA
dme-miR-318-3p	miRNA
dme-miR-318-3p	miRNA
dme-miR-310-3p	miRNA
dme-miR-985-3p	miRNA
dme-miR-92a-3p	miRNA
dme-miR-14-5p	miRNA
dme-miR-289-5p	miRNA
dme-miR-14-5p	miRNA
dme-miR-289-5p	miRNA
dme-miR-14-5p	miRNA
dme-miR-994-3p	miRNA
dme-miR-318-3p	miRNA
dme-miR-133-3p	miRNA
dme-miR-286-3p	miRNA
dme-miR-14-5p	miRNA
dme-miR-276b-5p	miRNA
dme-miR-289-5p	miRNA
dme-miR-9a-3p	miRNA
