# Supplementary material for: Age-related ceRNA networks in adult Drosophila ageing
Source: Front Genet. 2023 Feb 28;14:1096902. doi: 10.3389/fgene.2023.1096902 (PMC10012872; doi:10.3389/fgene.2023.1096902)
Supplement: Supplementary file 5 [file DataSheet9.xlsx]

## Sheet: CeRNA of circRNAs
GroupID	Category	Term	Description	LogP	Log(q-value)	InTerm_InList	Genes	Symbols
1_Summary	GO Biological Processes	GO:0042592	homeostatic process	-5.30325	-1.20822	10/500	32556,36945,38946,39004,40663,41944,42214,43542,45307,49297,42350,33354	Stim,mbl,Culd,Fhos,NKCC,srp,Vha100-4,trp,fz,SERCA,GluClalpha,CG17646
1_Member	GO Biological Processes	GO:0042592	homeostatic process	-5.30325	-1.20822	10/500	32556,36945,38946,39004,40663,41944,42214,43542,45307,49297	Stim,mbl,Culd,Fhos,NKCC,srp,Vha100-4,trp,fz,SERCA
1_Member	GO Biological Processes	GO:0019725	cellular homeostasis	-4.83478	-1.15242	7/240	32556,36945,39004,40663,42214,43542,49297	Stim,mbl,Fhos,NKCC,Vha100-4,trp,SERCA
1_Member	GO Biological Processes	GO:0098660	inorganic ion transmembrane transport	-4.20344	-1.10841	6/205	32556,40663,42214,42350,43542,49297	Stim,NKCC,Vha100-4,GluClalpha,trp,SERCA
1_Member	GO Biological Processes	GO:0098771	inorganic ion homeostasis	-3.83014	-1.0226	5/150	32556,40663,42214,43542,49297	Stim,NKCC,Vha100-4,trp,SERCA
1_Member	GO Biological Processes	GO:0055080	cation homeostasis	-3.8166	-1.0226	5/151	32556,40663,42214,43542,49297	Stim,NKCC,Vha100-4,trp,SERCA
1_Member	GO Biological Processes	GO:0050801	ion homeostasis	-3.7117	-0.938893	5/159	32556,40663,42214,43542,49297	Stim,NKCC,Vha100-4,trp,SERCA
1_Member	GO Biological Processes	GO:0070588	calcium ion transmembrane transport	-3.47671	-0.873046	3/40	32556,43542,49297	Stim,trp,SERCA
1_Member	GO Biological Processes	GO:0098662	inorganic cation transmembrane transport	-3.42883	-0.8625	5/183	32556,40663,42214,43542,49297	Stim,NKCC,Vha100-4,trp,SERCA
1_Member	GO Biological Processes	GO:0034220	ion transmembrane transport	-3.32	-0.827033	6/298	32556,40663,42214,42350,43542,49297	Stim,NKCC,Vha100-4,GluClalpha,trp,SERCA
1_Member	GO Biological Processes	GO:0098655	cation transmembrane transport	-3.2036	-0.798764	5/205	32556,40663,42214,43542,49297	Stim,NKCC,Vha100-4,trp,SERCA
1_Member	GO Biological Processes	GO:0030003	cellular cation homeostasis	-3.15637	-0.785615	4/119	32556,42214,43542,49297	Stim,Vha100-4,trp,SERCA
1_Member	GO Molecular Functions	GO:0015085	calcium ion transmembrane transporter activity	-3.13941	-0.776771	3/52	32556,43542,49297	Stim,trp,SERCA
1_Member	GO Biological Processes	GO:0006873	cellular ion homeostasis	-3.12918	-0.774512	4/121	32556,42214,43542,49297	Stim,Vha100-4,trp,SERCA
1_Member	GO Biological Processes	GO:0055065	metal ion homeostasis	-3.10248	-0.763775	4/123	32556,40663,43542,49297	Stim,NKCC,trp,SERCA
1_Member	GO Biological Processes	GO:0006874	cellular calcium ion homeostasis	-3.04511	-0.749423	3/56	32556,43542,49297	Stim,trp,SERCA
1_Member	GO Biological Processes	GO:0055074	calcium ion homeostasis	-2.97898	-0.712326	3/59	32556,43542,49297	Stim,trp,SERCA
1_Member	GO Biological Processes	GO:0055082	cellular chemical homeostasis	-2.93974	-0.689808	4/136	32556,42214,43542,49297	Stim,Vha100-4,trp,SERCA
1_Member	GO Biological Processes	GO:0072503	cellular divalent inorganic cation homeostasis	-2.85686	-0.648436	3/65	32556,43542,49297	Stim,trp,SERCA
1_Member	GO Biological Processes	GO:0006816	calcium ion transport	-2.80024	-0.648436	3/68	32556,43542,49297	Stim,trp,SERCA
1_Member	GO Biological Processes	GO:0072507	divalent inorganic cation homeostasis	-2.72878	-0.620517	3/72	32556,43542,49297	Stim,trp,SERCA
1_Member	GO Biological Processes	GO:0048878	chemical homeostasis	-2.63614	-0.551109	5/275	32556,40663,42214,43542,49297	Stim,NKCC,Vha100-4,trp,SERCA
1_Member	GO Biological Processes	GO:0070838	divalent metal ion transport	-2.48035	-0.446013	3/88	32556,43542,49297	Stim,trp,SERCA
1_Member	GO Biological Processes	GO:0072511	divalent inorganic cation transport	-2.48035	-0.446013	3/88	32556,43542,49297	Stim,trp,SERCA
1_Member	GO Biological Processes	GO:0006875	cellular metal ion homeostasis	-2.42586	-0.427745	3/92	32556,43542,49297	Stim,trp,SERCA
1_Member	GO Molecular Functions	GO:0046873	metal ion transmembrane transporter activity	-2.33167	-0.353912	4/200	32556,40663,43542,49297	Stim,NKCC,trp,SERCA
1_Member	GO Molecular Functions	GO:0022890	inorganic cation transmembrane transporter activity	-2.31386	-0.347482	5/327	32556,40663,42214,43542,49297	Stim,NKCC,Vha100-4,trp,SERCA
1_Member	GO Biological Processes	GO:0055085	transmembrane transport	-2.28734	-0.335325	7/634	32556,33354,40663,42214,42350,43542,49297	Stim,CG17646,NKCC,Vha100-4,GluClalpha,trp,SERCA
1_Member	GO Biological Processes	GO:0006812	cation transport	-2.27516	-0.326259	5/334	32556,40663,42214,43542,49297	Stim,NKCC,Vha100-4,trp,SERCA
1_Member	GO Biological Processes	GO:0030001	metal ion transport	-2.2642	-0.321458	4/209	32556,40663,43542,49297	Stim,NKCC,trp,SERCA
1_Member	GO Molecular Functions	GO:0008324	cation transmembrane transporter activity	-2.22154	-0.292358	5/344	32556,40663,42214,43542,49297	Stim,NKCC,Vha100-4,trp,SERCA
1_Member	GO Molecular Functions	GO:0042626	ATPase activity, coupled to transmembrane movement of substances	-2.1982	-0.27636	3/111	33354,42214,49297	CG17646,Vha100-4,SERCA
1_Member	GO Molecular Functions	GO:0043492	ATPase activity, coupled to movement of substances	-2.1982	-0.27636	3/111	33354,42214,49297	CG17646,Vha100-4,SERCA
1_Member	GO Molecular Functions	GO:0015318	inorganic molecular entity transmembrane transporter activity	-2.16657	-0.253383	6/504	32556,40663,42214,42350,43542,49297	Stim,NKCC,Vha100-4,GluClalpha,trp,SERCA
1_Member	GO Biological Processes	GO:0006811	ion transport	-2.07096	-0.180054	6/528	32556,40663,42214,42350,43542,49297	Stim,NKCC,Vha100-4,GluClalpha,trp,SERCA
1_Member	GO Molecular Functions	GO:0015075	ion transmembrane transporter activity	-2.04793	-0.162417	6/534	32556,40663,42214,42350,43542,49297	Stim,NKCC,Vha100-4,GluClalpha,trp,SERCA
1_Member	GO Molecular Functions	GO:0015405	P-P-bond-hydrolysis-driven transmembrane transporter activity	-2.00997	-0.13505	3/130	33354,42214,49297	CG17646,Vha100-4,SERCA
1_Member	GO Molecular Functions	GO:0015399	primary active transmembrane transporter activity	-2.00093	-0.128616	3/131	33354,42214,49297	CG17646,Vha100-4,SERCA
2_Summary	GO Biological Processes	GO:1902903	regulation of supramolecular fiber organization	-4.71378	-1.15242	5/98	36542,39004,45307,45821,49701,32083,32941,32400,39460,40913,43769,32556,43542,49297,40663,33117,41944,39153,36118,36945	shot,Fhos,fz,Abl,gish,dlg1,CoRest,NetB,Wbp2,Nlg1,pan,Stim,trp,SERCA,NKCC,slgA,srp,CG43897,psq,mbl
2_Member	GO Biological Processes	GO:1902903	regulation of supramolecular fiber organization	-4.71378	-1.15242	5/98	36542,39004,45307,45821,49701	shot,Fhos,fz,Abl,gish
2_Member	GO Biological Processes	GO:0051130	positive regulation of cellular component organization	-3.99532	-1.05634	7/325	32083,32941,36542,39004,45307,45821,49701	dlg1,CoRest,shot,Fhos,fz,Abl,gish
2_Member	GO Biological Processes	GO:0110053	regulation of actin filament organization	-3.94725	-1.05634	4/74	39004,45307,45821,49701	Fhos,fz,Abl,gish
2_Member	GO Biological Processes	GO:0022604	regulation of cell morphogenesis	-3.84377	-1.0226	5/149	32400,36542,39004,45307,45821	NetB,shot,Fhos,fz,Abl
2_Member	GO Biological Processes	GO:0044089	positive regulation of cellular component biogenesis	-3.83014	-1.0226	5/150	32083,36542,39004,45821,49701	dlg1,shot,Fhos,Abl,gish
2_Member	GO Biological Processes	GO:0048589	developmental growth	-3.65381	-0.920363	7/369	32083,36542,39460,40913,43769,45307,45821	dlg1,shot,Wbp2,Nlg1,pan,fz,Abl
2_Member	GO Biological Processes	GO:0022603	regulation of anatomical structure morphogenesis	-3.61927	-0.920363	6/262	32400,36542,39004,45307,45821,49701	NetB,shot,Fhos,fz,Abl,gish
2_Member	GO Biological Processes	GO:0032879	regulation of localization	-3.60595	-0.920363	8/502	32400,32556,39004,43542,45307,45821,49297,49701	NetB,Stim,Fhos,trp,fz,Abl,SERCA,gish
2_Member	GO Biological Processes	GO:0051493	regulation of cytoskeleton organization	-3.60042	-0.920363	5/168	36542,39004,45307,45821,49701	shot,Fhos,fz,Abl,gish
2_Member	GO Biological Processes	GO:0010769	regulation of cell morphogenesis involved in differentiation	-3.56314	-0.899471	4/93	32400,36542,39004,45307	NetB,shot,Fhos,fz
2_Member	GO Biological Processes	GO:0032535	regulation of cellular component size	-3.5414	-0.893529	5/173	36542,40663,45307,45821,49701	shot,NKCC,fz,Abl,gish
2_Member	GO Biological Processes	GO:0010770	positive regulation of cell morphogenesis involved in differentiation	-3.44474	-0.8625	3/41	36542,39004,45307	shot,Fhos,fz
2_Member	GO Biological Processes	GO:0048639	positive regulation of developmental growth	-3.42605	-0.8625	4/101	32083,36542,39460,45307	dlg1,shot,Wbp2,fz
2_Member	GO Biological Processes	GO:0040011	locomotion	-3.38148	-0.835015	9/687	32083,32400,33117,36542,39004,41944,45307,45821,49701	dlg1,NetB,slgA,shot,Fhos,srp,fz,Abl,gish
2_Member	GO Biological Processes	GO:0032956	regulation of actin cytoskeleton organization	-3.36184	-0.835015	4/105	39004,45307,45821,49701	Fhos,fz,Abl,gish
2_Member	GO Biological Processes	GO:0060560	developmental growth involved in morphogenesis	-3.36184	-0.835015	4/105	36542,43769,45307,45821	shot,pan,fz,Abl
2_Member	GO Biological Processes	GO:0032970	regulation of actin filament-based process	-3.33073	-0.827033	4/107	39004,45307,45821,49701	Fhos,fz,Abl,gish
2_Member	GO Biological Processes	GO:0007391	dorsal closure	-3.28521	-0.815865	4/110	32083,36542,41944,45821	dlg1,shot,srp,Abl
2_Member	GO Biological Processes	GO:0030036	actin cytoskeleton organization	-3.28173	-0.815865	6/303	36542,39004,39153,45307,45821,49701	shot,Fhos,CG43897,fz,Abl,gish
2_Member	GO Biological Processes	GO:0033043	regulation of organelle organization	-3.26981	-0.815865	7/427	32941,36118,36542,39004,45307,45821,49701	CoRest,psq,shot,Fhos,fz,Abl,gish
2_Member	GO Biological Processes	GO:0040007	growth	-3.22171	-0.798774	7/435	32083,36542,39460,40913,43769,45307,45821	dlg1,shot,Wbp2,Nlg1,pan,fz,Abl
2_Member	GO Biological Processes	GO:0010975	regulation of neuron projection development	-3.21228	-0.798764	4/115	32400,36542,45307,45821	NetB,shot,fz,Abl
2_Member	GO Biological Processes	GO:0030029	actin filament-based process	-3.17835	-0.785615	6/317	36542,39004,39153,45307,45821,49701	shot,Fhos,CG43897,fz,Abl,gish
2_Member	GO Biological Processes	GO:0016477	cell migration	-3.17117	-0.785615	6/318	32400,39004,41944,45307,45821,49701	NetB,Fhos,srp,fz,Abl,gish
2_Member	GO Biological Processes	GO:0044087	regulation of cellular component biogenesis	-3.09386	-0.763775	6/329	32083,36542,39004,45307,45821,49701	dlg1,shot,Fhos,fz,Abl,gish
2_Member	GO Biological Processes	GO:0045927	positive regulation of growth	-3.0893	-0.763775	4/124	32083,36542,39460,45307	dlg1,shot,Wbp2,fz
2_Member	GO Biological Processes	GO:0050793	regulation of developmental process	-3.08795	-0.763775	9/754	32083,32400,36542,39004,39460,41944,45307,45821,49701	dlg1,NetB,shot,Fhos,Wbp2,srp,fz,Abl,gish
2_Member	GO Biological Processes	GO:0016331	morphogenesis of embryonic epithelium	-3.05047	-0.749423	4/127	32083,36542,41944,45821	dlg1,shot,srp,Abl
2_Member	GO Biological Processes	GO:0048638	regulation of developmental growth	-2.97851	-0.712326	5/230	32083,36542,39460,45307,45821	dlg1,shot,Wbp2,fz,Abl
2_Member	GO Biological Processes	GO:0050770	regulation of axonogenesis	-2.91634	-0.679374	3/62	32400,36542,45307	NetB,shot,fz
2_Member	GO Biological Processes	GO:0048870	cell motility	-2.83036	-0.648436	6/370	32400,39004,41944,45307,45821,49701	NetB,Fhos,srp,fz,Abl,gish
2_Member	GO Biological Processes	GO:0042330	taxis	-2.82437	-0.648436	6/371	32083,32400,33117,36542,45307,45821	dlg1,NetB,slgA,shot,fz,Abl
2_Member	GO Biological Processes	GO:0090066	regulation of anatomical structure size	-2.80233	-0.648436	5/252	36542,40663,45307,45821,49701	shot,NKCC,fz,Abl,gish
2_Member	GO Biological Processes	GO:0097435	supramolecular fiber organization	-2.80233	-0.648436	5/252	36542,39004,45307,45821,49701	shot,Fhos,fz,Abl,gish
2_Member	GO Biological Processes	GO:0051674	localization of cell	-2.79471	-0.648436	6/376	32400,39004,41944,45307,45821,49701	NetB,Fhos,srp,fz,Abl,gish
2_Member	GO Cellular Components	GO:0030054	cell junction	-2.78263	-0.648436	4/150	32083,36542,39153,45821	dlg1,shot,CG43897,Abl
2_Member	GO Biological Processes	GO:0048598	embryonic morphogenesis	-2.77968	-0.648436	5/255	32083,36542,41944,43769,45821	dlg1,shot,srp,pan,Abl
2_Member	GO Biological Processes	GO:0120035	regulation of plasma membrane bounded cell projection organization	-2.76152	-0.639617	4/152	32400,36542,45307,45821	NetB,shot,fz,Abl
2_Member	GO Biological Processes	GO:0031344	regulation of cell projection organization	-2.75108	-0.633773	4/153	32400,36542,45307,45821	NetB,shot,fz,Abl
2_Member	GO Biological Processes	GO:0007423	sensory organ development	-2.7352	-0.622439	7/527	32400,32556,36542,36945,45307,45821,49701	NetB,Stim,shot,mbl,fz,Abl,gish
2_Member	GO Biological Processes	GO:0031346	positive regulation of cell projection organization	-2.69463	-0.590823	3/74	36542,45307,45821	shot,fz,Abl
2_Member	GO Biological Processes	GO:0007015	actin filament organization	-2.68006	-0.580668	4/160	39004,45307,45821,49701	Fhos,fz,Abl,gish
2_Member	GO Biological Processes	GO:0048646	anatomical structure formation involved in morphogenesis	-2.62083	-0.551109	7/552	32400,36542,41944,43769,45307,45821,49701	NetB,shot,srp,pan,fz,Abl,gish
2_Member	GO Biological Processes	GO:0045595	regulation of cell differentiation	-2.55254	-0.502645	6/420	32400,36542,39004,41944,45307,45821	NetB,shot,Fhos,srp,fz,Abl
2_Member	GO Cellular Components	GO:0005912	adherens junction	-2.55235	-0.502645	3/83	36542,39153,45821	shot,CG43897,Abl
2_Member	GO Cellular Components	GO:0070161	anchoring junction	-2.55235	-0.502645	3/83	36542,39153,45821	shot,CG43897,Abl
2_Member	GO Biological Processes	GO:0051094	positive regulation of developmental process	-2.5298	-0.483987	5/291	32083,36542,39004,39460,45307	dlg1,shot,Fhos,Wbp2,fz
2_Member	GO Biological Processes	GO:2000026	regulation of multicellular organismal development	-2.48774	-0.446013	7/583	32083,32400,36542,39460,45307,45821,49701	dlg1,NetB,shot,Wbp2,fz,Abl,gish
2_Member	GO Biological Processes	GO:0040008	regulation of growth	-2.4606	-0.438043	5/302	32083,36542,39460,45307,45821	dlg1,shot,Wbp2,fz,Abl
2_Member	GO Biological Processes	GO:0001700	embryonic development via the syncytial blastoderm	-2.42725	-0.427745	4/188	32083,36542,41944,45821	dlg1,shot,srp,Abl
2_Member	GO Biological Processes	GO:0045664	regulation of neuron differentiation	-2.42725	-0.427745	4/188	32400,36542,45307,45821	NetB,shot,fz,Abl
2_Member	GO Biological Processes	GO:0051239	regulation of multicellular organismal process	-2.39244	-0.404625	8/773	32083,32400,36542,39460,41944,45307,45821,49701	dlg1,NetB,shot,Wbp2,srp,fz,Abl,gish
2_Member	GO Cellular Components	GO:0150034	distal axon	-2.31218	-0.347482	3/101	32083,32400,36542	dlg1,NetB,shot
2_Member	GO Biological Processes	GO:0009792	embryo development ending in birth or egg hatching	-2.3088	-0.347308	4/203	32083,36542,41944,45821	dlg1,shot,srp,Abl
2_Member	GO Biological Processes	GO:0008361	regulation of cell size	-2.30024	-0.342001	3/102	36542,40663,45307	shot,NKCC,fz
2_Member	GO Cellular Components	GO:0033267	axon part	-2.25371	-0.314019	3/106	32083,32400,36542	dlg1,NetB,shot
2_Member	GO Biological Processes	GO:0007010	cytoskeleton organization	-2.23958	-0.30291	7/647	32083,36542,39004,39153,45307,45821,49701	dlg1,shot,Fhos,CG43897,fz,Abl,gish
2_Member	GO Biological Processes	GO:0060284	regulation of cell development	-2.19027	-0.271333	5/350	32400,36542,39004,45307,45821	NetB,shot,Fhos,fz,Abl
2_Member	GO Biological Processes	GO:0008038	neuron recognition	-2.17677	-0.260714	3/113	32400,36542,45821	NetB,shot,Abl
2_Member	GO Biological Processes	GO:0051960	regulation of nervous system development	-2.12964	-0.220262	5/362	32083,32400,36542,45307,45821	dlg1,NetB,shot,fz,Abl
2_Member	GO Biological Processes	GO:0008037	cell recognition	-2.12496	-0.220262	3/118	32400,36542,45821	NetB,shot,Abl
2_Member	GO Biological Processes	GO:0040012	regulation of locomotion	-2.12496	-0.220262	3/118	32400,39004,45307	NetB,Fhos,fz
2_Member	GO Biological Processes	GO:0051270	regulation of cellular component movement	-2.10492	-0.205785	3/120	32400,39004,45307	NetB,Fhos,fz
2_Member	GO Cellular Components	GO:0030424	axon	-2.06145	-0.173246	4/239	32083,32400,36542,45821	dlg1,NetB,shot,Abl
3_Summary	GO Biological Processes	GO:0060249	anatomical structure homeostasis	-4.64539	-1.15242	6/171	36945,38946,39004,41944,43542,45307	mbl,Culd,Fhos,srp,trp,fz
3_Member	GO Biological Processes	GO:0060249	anatomical structure homeostasis	-4.64539	-1.15242	6/171	36945,38946,39004,41944,43542,45307	mbl,Culd,Fhos,srp,trp,fz
3_Member	GO Biological Processes	GO:0001894	tissue homeostasis	-2.95773	-0.701549	3/60	38946,41944,43542	Culd,srp,trp
3_Member	GO Biological Processes	GO:0048871	multicellular organismal homeostasis	-2.78196	-0.648436	3/69	38946,41944,43542	Culd,srp,trp
4_Summary	GO Biological Processes	GO:0007267	cell-cell signaling	-4.42461	-1.10841	9/501	32083,36542,40913,42350,43769,45307,45821,49297,49701,39004,39972,41774,43542	dlg1,shot,Nlg1,GluClalpha,pan,fz,Abl,SERCA,gish,Fhos,Ccn,Cad88C,trp
4_Member	GO Biological Processes	GO:0007267	cell-cell signaling	-4.42461	-1.10841	9/501	32083,36542,40913,42350,43769,45307,45821,49297,49701	dlg1,shot,Nlg1,GluClalpha,pan,fz,Abl,SERCA,gish
4_Member	GO Biological Processes	GO:0007155	cell adhesion	-4.14533	-1.09169	6/210	32083,39004,39972,40913,41774,45307	dlg1,Fhos,Ccn,Nlg1,Cad88C,fz
4_Member	GO Biological Processes	GO:0022610	biological adhesion	-4.04449	-1.05634	6/219	32083,39004,39972,40913,41774,45307	dlg1,Fhos,Ccn,Nlg1,Cad88C,fz
4_Member	GO Biological Processes	GO:0098609	cell-cell adhesion	-3.05047	-0.749423	4/127	32083,40913,41774,45307	dlg1,Nlg1,Cad88C,fz
4_Member	GO Cellular Components	GO:0031226	intrinsic component of plasma membrane	-3.05032	-0.749423	7/465	32083,40913,41774,42350,43542,45307,49701	dlg1,Nlg1,Cad88C,GluClalpha,trp,fz,gish
4_Member	GO Biological Processes	GO:0007268	chemical synaptic transmission	-2.4606	-0.438043	5/302	32083,40913,42350,45821,49297	dlg1,Nlg1,GluClalpha,Abl,SERCA
4_Member	GO Biological Processes	GO:0098916	anterograde trans-synaptic signaling	-2.4606	-0.438043	5/302	32083,40913,42350,45821,49297	dlg1,Nlg1,GluClalpha,Abl,SERCA
4_Member	GO Biological Processes	GO:0099537	trans-synaptic signaling	-2.45445	-0.438043	5/303	32083,40913,42350,45821,49297	dlg1,Nlg1,GluClalpha,Abl,SERCA
4_Member	GO Biological Processes	GO:0099536	synaptic signaling	-2.44833	-0.438043	5/304	32083,40913,42350,45821,49297	dlg1,Nlg1,GluClalpha,Abl,SERCA
4_Member	GO Cellular Components	GO:0005887	integral component of plasma membrane	-2.39504	-0.404625	6/452	32083,40913,41774,42350,43542,45307	dlg1,Nlg1,Cad88C,GluClalpha,trp,fz
5_Summary	GO Biological Processes	GO:0002009	morphogenesis of an epithelium	-4.35828	-1.10841	10/642	32083,32556,36118,36542,39004,41944,43769,45307,45821,49701,32400,39460,41774,39153	dlg1,Stim,psq,shot,Fhos,srp,pan,fz,Abl,gish,NetB,Wbp2,Cad88C,CG43897
5_Member	GO Biological Processes	GO:0002009	morphogenesis of an epithelium	-4.35828	-1.10841	10/642	32083,32556,36118,36542,39004,41944,43769,45307,45821,49701	dlg1,Stim,psq,shot,Fhos,srp,pan,fz,Abl,gish
5_Member	GO Biological Processes	GO:0048729	tissue morphogenesis	-4.25081	-1.10841	10/661	32083,32556,36118,36542,39004,41944,43769,45307,45821,49701	dlg1,Stim,psq,shot,Fhos,srp,pan,fz,Abl,gish
5_Member	GO Biological Processes	GO:0007431	salivary gland development	-4.20483	-1.10841	5/125	32400,39004,41944,43769,45307	NetB,Fhos,srp,pan,fz
5_Member	GO Biological Processes	GO:0035272	exocrine system development	-4.20483	-1.10841	5/125	32400,39004,41944,43769,45307	NetB,Fhos,srp,pan,fz
5_Member	GO Biological Processes	GO:0001709	cell fate determination	-3.97121	-1.05634	5/140	32083,36542,41944,43769,45307	dlg1,shot,srp,pan,fz
5_Member	GO Biological Processes	GO:0048569	post-embryonic animal organ development	-3.6475	-0.920363	8/495	32083,32556,36118,36542,39004,41944,43769,45307	dlg1,Stim,psq,shot,Fhos,srp,pan,fz
5_Member	GO Biological Processes	GO:0007435	salivary gland morphogenesis	-3.51029	-0.892381	4/96	39004,41944,43769,45307	Fhos,srp,pan,fz
5_Member	GO Biological Processes	GO:0022612	gland morphogenesis	-3.51029	-0.892381	4/96	39004,41944,43769,45307	Fhos,srp,pan,fz
5_Member	GO Biological Processes	GO:0048732	gland development	-3.34359	-0.828343	5/191	32400,39004,41944,43769,45307	NetB,Fhos,srp,pan,fz
5_Member	GO Biological Processes	GO:0007560	imaginal disc morphogenesis	-3.25768	-0.815865	7/429	32083,32556,36118,36542,39004,43769,45307	dlg1,Stim,psq,shot,Fhos,pan,fz
5_Member	GO Biological Processes	GO:0048563	post-embryonic animal organ morphogenesis	-3.25768	-0.815865	7/429	32083,32556,36118,36542,39004,43769,45307	dlg1,Stim,psq,shot,Fhos,pan,fz
5_Member	GO Biological Processes	GO:0007476	imaginal disc-derived wing morphogenesis	-3.24419	-0.811915	6/308	32556,36118,36542,39004,43769,45307	Stim,psq,shot,Fhos,pan,fz
5_Member	GO Biological Processes	GO:0007472	wing disc morphogenesis	-3.16401	-0.785615	6/319	32556,36118,36542,39004,43769,45307	Stim,psq,shot,Fhos,pan,fz
5_Member	GO Biological Processes	GO:0035295	tube development	-3.02675	-0.737901	9/769	32083,32556,36118,36542,39004,39460,41944,43769,45307	dlg1,Stim,psq,shot,Fhos,Wbp2,srp,pan,fz
5_Member	GO Biological Processes	GO:0007444	imaginal disc development	-3.01873	-0.736612	8/615	32083,32556,36118,36542,39004,39460,43769,45307	dlg1,Stim,psq,shot,Fhos,Wbp2,pan,fz
5_Member	GO Biological Processes	GO:0048707	instar larval or pupal morphogenesis	-2.97485	-0.712326	7/479	32083,32556,36118,36542,39004,43769,45307	dlg1,Stim,psq,shot,Fhos,pan,fz
5_Member	GO Biological Processes	GO:0035120	post-embryonic appendage morphogenesis	-2.92258	-0.679374	6/355	32556,36118,36542,39004,43769,45307	Stim,psq,shot,Fhos,pan,fz
5_Member	GO Biological Processes	GO:0009886	post-embryonic animal morphogenesis	-2.89181	-0.66601	7/495	32083,32556,36118,36542,39004,43769,45307	dlg1,Stim,psq,shot,Fhos,pan,fz
5_Member	GO Biological Processes	GO:0035114	imaginal disc-derived appendage morphogenesis	-2.8606	-0.648436	6/365	32556,36118,36542,39004,43769,45307	Stim,psq,shot,Fhos,pan,fz
5_Member	GO Biological Processes	GO:0060562	epithelial tube morphogenesis	-2.8565	-0.648436	7/502	32083,32556,36118,36542,39004,43769,45307	dlg1,Stim,psq,shot,Fhos,pan,fz
5_Member	GO Biological Processes	GO:0035107	appendage morphogenesis	-2.84844	-0.648436	6/367	32556,36118,36542,39004,43769,45307	Stim,psq,shot,Fhos,pan,fz
5_Member	GO Biological Processes	GO:0007552	metamorphosis	-2.84156	-0.648436	7/505	32083,32556,36118,36542,39004,43769,45307	dlg1,Stim,psq,shot,Fhos,pan,fz
5_Member	GO Biological Processes	GO:0048737	imaginal disc-derived appendage development	-2.8184	-0.648436	6/372	32556,36118,36542,39004,43769,45307	Stim,psq,shot,Fhos,pan,fz
5_Member	GO Biological Processes	GO:0009791	post-embryonic development	-2.80841	-0.648436	8/663	32083,32556,36118,36542,39004,41944,43769,45307	dlg1,Stim,psq,shot,Fhos,srp,pan,fz
5_Member	GO Biological Processes	GO:0048736	appendage development	-2.8006	-0.648436	6/375	32556,36118,36542,39004,43769,45307	Stim,psq,shot,Fhos,pan,fz
5_Member	GO Biological Processes	GO:0060541	respiratory system development	-2.78719	-0.648436	5/254	36542,39004,41774,43769,45307	shot,Fhos,Cad88C,pan,fz
5_Member	GO Biological Processes	GO:0035239	tube morphogenesis	-2.64318	-0.552473	7/547	32083,32556,36118,36542,39004,43769,45307	dlg1,Stim,psq,shot,Fhos,pan,fz
5_Member	GO Biological Processes	GO:0002168	instar larval development	-2.62921	-0.551109	3/78	32083,43769,45307	dlg1,pan,fz
5_Member	GO Biological Processes	GO:0002164	larval development	-2.61244	-0.54679	4/167	32083,41944,43769,45307	dlg1,srp,pan,fz
5_Member	GO Biological Processes	GO:0035220	wing disc development	-2.56287	-0.502645	6/418	32556,36118,36542,39004,43769,45307	Stim,psq,shot,Fhos,pan,fz
5_Member	GO Biological Processes	GO:0009790	embryo development	-2.45078	-0.438043	7/592	32083,36118,36542,41944,43769,45307,45821	dlg1,psq,shot,srp,pan,fz,Abl
5_Member	GO Biological Processes	GO:0002165	instar larval or pupal development	-2.44671	-0.438043	7/593	32083,32556,36118,36542,39004,43769,45307	dlg1,Stim,psq,shot,Fhos,pan,fz
5_Member	GO Biological Processes	GO:0007369	gastrulation	-2.39958	-0.404923	3/94	41944,43769,45821	srp,pan,Abl
5_Member	GO Biological Processes	GO:0060070	canonical Wnt signaling pathway	-2.33646	-0.355372	3/99	43769,45307,49701	pan,fz,gish
5_Member	GO Biological Processes	GO:0007498	mesoderm development	-2.31218	-0.347482	3/101	39153,41944,43769	CG43897,srp,pan
5_Member	GO Biological Processes	GO:0045165	cell fate commitment	-2.29715	-0.342001	5/330	32083,36542,41944,43769,45307	dlg1,shot,srp,pan,fz
5_Member	GO Biological Processes	GO:0007507	heart development	-2.26516	-0.321458	3/105	41944,43769,45307	srp,pan,fz
5_Member	GO Biological Processes	GO:0007350	blastoderm segmentation	-2.22814	-0.294483	4/214	32083,36118,43769,45307	dlg1,psq,pan,fz
5_Member	GO Biological Processes	GO:0072359	circulatory system development	-2.22007	-0.292358	3/109	41944,43769,45307	srp,pan,fz
5_Member	GO Biological Processes	GO:0009880	embryonic pattern specification	-2.11902	-0.21711	4/230	32083,36118,43769,45307	dlg1,psq,pan,fz
5_Member	GO Biological Processes	GO:0001738	morphogenesis of a polarized epithelium	-2.08524	-0.188865	3/122	32083,45307,49701	dlg1,fz,gish
5_Member	GO Biological Processes	GO:0016055	Wnt signaling pathway	-2.07553	-0.1819	3/123	43769,45307,49701	pan,fz,gish
5_Member	GO Biological Processes	GO:0007389	pattern specification process	-2.02899	-0.148108	6/539	32083,32400,36118,43769,45307,49701	dlg1,NetB,psq,pan,fz,gish
5_Member	GO Biological Processes	GO:1905114	cell surface receptor signaling pathway involved in cell-cell signaling	-2.02829	-0.148108	3/128	43769,45307,49701	pan,fz,gish
5_Member	GO Biological Processes	GO:0007424	open tracheal system development	-2.02447	-0.146924	4/245	36542,41774,43769,45307	shot,Cad88C,pan,fz
6_Summary	GO Cellular Components	GO:0048471	perinuclear region of cytoplasm	-3.97031	-1.05634	4/73	32083,32400,36945,39004	dlg1,NetB,mbl,Fhos
6_Member	GO Cellular Components	GO:0048471	perinuclear region of cytoplasm	-3.97031	-1.05634	4/73	32083,32400,36945,39004	dlg1,NetB,mbl,Fhos
7_Summary	GO Biological Processes	GO:0007610	behavior	-2.91108	-0.679374	8/639	32083,33117,36945,41145,43542,45821,49297,49701,39004,42350,43496	dlg1,slgA,mbl,mura,trp,Abl,SERCA,gish,Fhos,GluClalpha,Obp99d
7_Member	GO Biological Processes	GO:0007610	behavior	-2.91108	-0.679374	8/639	32083,33117,36945,41145,43542,45821,49297,49701	dlg1,slgA,mbl,mura,trp,Abl,SERCA,gish
7_Member	GO Biological Processes	GO:0003008	system process	-2.76702	-0.640471	8/673	39004,41145,42350,43496,43542,45821,49297,49701	Fhos,mura,GluClalpha,Obp99d,trp,Abl,SERCA,gish
7_Member	GO Biological Processes	GO:0007611	learning or memory	-2.6219	-0.551109	4/166	41145,43542,45821,49701	mura,trp,Abl,gish
7_Member	GO Biological Processes	GO:0050890	cognition	-2.6219	-0.551109	4/166	41145,43542,45821,49701	mura,trp,Abl,gish
8_Summary	GO Biological Processes	GO:0051129	negative regulation of cellular component organization	-2.66041	-0.565378	4/162	32941,36542,45821,49701	CoRest,shot,Abl,gish
8_Member	GO Biological Processes	GO:0051129	negative regulation of cellular component organization	-2.66041	-0.565378	4/162	32941,36542,45821,49701	CoRest,shot,Abl,gish
8_Member	GO Biological Processes	GO:0010639	negative regulation of organelle organization	-2.3488	-0.364361	3/98	32941,36542,49701	CoRest,shot,gish
9_Summary	GO Molecular Functions	GO:0005509	calcium ion binding	-2.31638	-0.347482	4/202	32556,36542,41774,3355102	Stim,shot,Cad88C,Scp1
9_Member	GO Molecular Functions	GO:0005509	calcium ion binding	-2.31638	-0.347482	4/202	32556,36542,41774,3355102	Stim,shot,Cad88C,Scp1

## Sheet: ceRNA of lncRNAs
GroupID	Category	Term	Description	LogP	Log(q-value)	InTerm_InList	Genes	Symbols
1_Summary	GO Biological Processes	GO:0051282	regulation of sequestering of calcium ion	-5.62991	-1.73897	3/7	43542,49090,49297,36945,38946,38993,39004,40663,42214,43182,45307,43186	trp,RyR,SERCA,mbl,Culd,Arr2,Fhos,NKCC,Vha100-4,CG12290,fz,CG33970
1_Member	GO Biological Processes	GO:0051282	regulation of sequestering of calcium ion	-5.62991	-1.73897	3/7	43542,49090,49297	trp,RyR,SERCA
1_Member	GO Biological Processes	GO:0042592	homeostatic process	-5.30468	-1.73897	11/500	36945,38946,38993,39004,40663,42214,43182,43542,45307,49090,49297	mbl,Culd,Arr2,Fhos,NKCC,Vha100-4,CG12290,trp,fz,RyR,SERCA
1_Member	GO Biological Processes	GO:0051208	sequestering of calcium ion	-5.25225	-1.73897	3/9	43542,49090,49297	trp,RyR,SERCA
1_Member	GO Biological Processes	GO:0019725	cellular homeostasis	-5.23194	-1.73897	8/240	36945,39004,40663,42214,43182,43542,49090,49297	mbl,Fhos,NKCC,Vha100-4,CG12290,trp,RyR,SERCA
1_Member	GO Biological Processes	GO:0098771	inorganic ion homeostasis	-4.46126	-1.27889	6/150	40663,42214,43182,43542,49090,49297	NKCC,Vha100-4,CG12290,trp,RyR,SERCA
1_Member	GO Biological Processes	GO:0055080	cation homeostasis	-4.44501	-1.27889	6/151	40663,42214,43182,43542,49090,49297	NKCC,Vha100-4,CG12290,trp,RyR,SERCA
1_Member	GO Biological Processes	GO:0050801	ion homeostasis	-4.3192	-1.22417	6/159	40663,42214,43182,43542,49090,49297	NKCC,Vha100-4,CG12290,trp,RyR,SERCA
1_Member	GO Biological Processes	GO:0006874	cellular calcium ion homeostasis	-4.08063	-1.16169	4/56	43182,43542,49090,49297	CG12290,trp,RyR,SERCA
1_Member	GO Biological Processes	GO:0055074	calcium ion homeostasis	-3.99149	-1.10058	4/59	43182,43542,49090,49297	CG12290,trp,RyR,SERCA
1_Member	GO Biological Processes	GO:0030003	cellular cation homeostasis	-3.88639	-1.0248	5/119	42214,43182,43542,49090,49297	Vha100-4,CG12290,trp,RyR,SERCA
1_Member	GO Biological Processes	GO:0006873	cellular ion homeostasis	-3.85228	-1.0248	5/121	42214,43182,43542,49090,49297	Vha100-4,CG12290,trp,RyR,SERCA
1_Member	GO Biological Processes	GO:0072503	cellular divalent inorganic cation homeostasis	-3.82698	-1.0248	4/65	43182,43542,49090,49297	CG12290,trp,RyR,SERCA
1_Member	GO Biological Processes	GO:0055065	metal ion homeostasis	-3.81879	-1.0248	5/123	40663,43182,43542,49090,49297	NKCC,CG12290,trp,RyR,SERCA
1_Member	GO Biological Processes	GO:0072507	divalent inorganic cation homeostasis	-3.65455	-0.962111	4/72	43182,43542,49090,49297	CG12290,trp,RyR,SERCA
1_Member	GO Biological Processes	GO:0055082	cellular chemical homeostasis	-3.61477	-0.962111	5/136	42214,43182,43542,49090,49297	Vha100-4,CG12290,trp,RyR,SERCA
1_Member	GO Biological Processes	GO:0051480	regulation of cytosolic calcium ion concentration	-3.59474	-0.962111	3/30	43182,43542,49090	CG12290,trp,RyR
1_Member	GO Biological Processes	GO:0008015	blood circulation	-3.3572	-0.793647	3/36	43182,49090,49297	CG12290,RyR,SERCA
1_Member	GO Biological Processes	GO:0006875	cellular metal ion homeostasis	-3.24715	-0.72825	4/92	43182,43542,49090,49297	CG12290,trp,RyR,SERCA
1_Member	GO Biological Processes	GO:0070588	calcium ion transmembrane transport	-3.22122	-0.72825	3/40	43542,49090,49297	trp,RyR,SERCA
1_Member	GO Biological Processes	GO:0048878	chemical homeostasis	-3.03245	-0.582673	6/275	40663,42214,43182,43542,49090,49297	NKCC,Vha100-4,CG12290,trp,RyR,SERCA
1_Member	GO Biological Processes	GO:0098662	inorganic cation transmembrane transport	-3.02543	-0.582673	5/183	40663,42214,43542,49090,49297	NKCC,Vha100-4,trp,RyR,SERCA
1_Member	GO Biological Processes	GO:0003013	circulatory system process	-3.01495	-0.582673	3/47	43182,49090,49297	CG12290,RyR,SERCA
1_Member	GO Molecular Functions	GO:0015085	calcium ion transmembrane transporter activity	-2.88681	-0.463879	3/52	43542,49090,49297	trp,RyR,SERCA
1_Member	GO Biological Processes	GO:0098655	cation transmembrane transport	-2.80606	-0.401223	5/205	40663,42214,43542,49090,49297	NKCC,Vha100-4,trp,RyR,SERCA
1_Member	GO Biological Processes	GO:0098660	inorganic ion transmembrane transport	-2.80606	-0.401223	5/205	40663,42214,43542,49090,49297	NKCC,Vha100-4,trp,RyR,SERCA
1_Member	GO Biological Processes	GO:0006816	calcium ion transport	-2.55149	-0.219887	3/68	43542,49090,49297	trp,RyR,SERCA
1_Member	GO Cellular Components	GO:1902495	transmembrane transporter complex	-2.27832	-0.0157975	3/85	43186,43542,49090	CG33970,trp,RyR
1_Member	GO Biological Processes	GO:0070838	divalent metal ion transport	-2.23638	0	3/88	43542,49090,49297	trp,RyR,SERCA
1_Member	GO Biological Processes	GO:0072511	divalent inorganic cation transport	-2.23638	0	3/88	43542,49090,49297	trp,RyR,SERCA
1_Member	GO Cellular Components	GO:1990351	transporter complex	-2.14437	0	3/95	43186,43542,49090	CG33970,trp,RyR
1_Member	GO Biological Processes	GO:0034220	ion transmembrane transport	-2.11244	0	5/298	40663,42214,43542,49090,49297	NKCC,Vha100-4,trp,RyR,SERCA
1_Member	GO Molecular Functions	GO:0046873	metal ion transmembrane transporter activity	-2.02511	0	4/200	40663,43542,49090,49297	NKCC,trp,RyR,SERCA
2_Summary	GO Biological Processes	GO:0003012	muscle system process	-4.70791	-1.31185	4/39	39004,40185,43182,49090,36945,39153	Fhos,fln,CG12290,RyR,mbl,CG43897
2_Member	GO Biological Processes	GO:0003012	muscle system process	-4.70791	-1.31185	4/39	39004,40185,43182,49090	Fhos,fln,CG12290,RyR
2_Member	GO Cellular Components	GO:0030017	sarcomere	-3.77575	-1.00293	4/67	36945,39153,40185,49090	mbl,CG43897,fln,RyR
2_Member	GO Cellular Components	GO:0030016	myofibril	-3.67805	-0.962111	4/71	36945,39153,40185,49090	mbl,CG43897,fln,RyR
2_Member	GO Cellular Components	GO:0044449	contractile fiber part	-3.6086	-0.962111	4/74	36945,39153,40185,49090	mbl,CG43897,fln,RyR
2_Member	GO Biological Processes	GO:0006936	muscle contraction	-3.59474	-0.962111	3/30	40185,43182,49090	fln,CG12290,RyR
2_Member	GO Cellular Components	GO:0043292	contractile fiber	-3.56397	-0.961931	4/76	36945,39153,40185,49090	mbl,CG43897,fln,RyR
2_Member	GO Cellular Components	GO:0030018	Z disc	-3.04232	-0.582673	3/46	36945,39153,49090	mbl,CG43897,RyR
2_Member	GO Cellular Components	GO:0031674	I band	-3.01495	-0.582673	3/47	36945,39153,49090	mbl,CG43897,RyR
3_Summary	GO Cellular Components	GO:0042600	chorion	-4.62023	-1.30335	4/41	38998,39000,39001,40751	Cp18,Cp19,Cp16,CG1077
3_Member	GO Cellular Components	GO:0042600	chorion	-4.62023	-1.30335	4/41	38998,39000,39001,40751	Cp18,Cp19,Cp16,CG1077
3_Member	GO Cellular Components	GO:0030312	external encapsulating structure	-4.41968	-1.27889	4/46	38998,39000,39001,40751	Cp18,Cp19,Cp16,CG1077
4_Summary	GO Biological Processes	GO:0001895	retina homeostasis	-4.20295	-1.16169	3/19	38946,38993,43542,36897,43182,45307,59235,45821,32400,35859,40663	Culd,Arr2,trp,inaC,CG12290,fz,Nplp3,Abl,NetB,PGRP-SC1a,NKCC
4_Member	GO Biological Processes	GO:0001895	retina homeostasis	-4.20295	-1.16169	3/19	38946,38993,43542	Culd,Arr2,trp
4_Member	GO Biological Processes	GO:0016056	rhodopsin mediated signaling pathway	-4.13364	-1.16169	3/20	36897,38993,43542	inaC,Arr2,trp
4_Member	GO Biological Processes	GO:0007603	phototransduction, visible light	-3.63923	-0.962111	3/29	36897,38993,43542	inaC,Arr2,trp
4_Member	GO Biological Processes	GO:0007186	G protein-coupled receptor signaling pathway	-3.56614	-0.961931	6/218	36897,38993,43182,43542,45307,59235	inaC,Arr2,CG12290,trp,fz,Nplp3
4_Member	GO Biological Processes	GO:0009584	detection of visible light	-3.39372	-0.8172	3/35	36897,38993,43542	inaC,Arr2,trp
4_Member	KEGG Pathway	dme04745	Phototransduction - fly	-3.2873	-0.736338	3/38	36897,38993,43542	inaC,Arr2,trp
4_Member	GO Cellular Components	GO:0019897	extrinsic component of plasma membrane	-3.25381	-0.72825	3/39	36897,43542,45821	inaC,trp,Abl
4_Member	GO Biological Processes	GO:0032101	regulation of response to external stimulus	-3.24057	-0.72825	5/164	32400,35859,36897,38993,45307	NetB,PGRP-SC1a,inaC,Arr2,fz
4_Member	GO Cellular Components	GO:0016028	rhabdomere	-3.22122	-0.72825	3/40	36897,38993,43542	inaC,Arr2,trp
4_Member	GO Biological Processes	GO:0071482	cellular response to light stimulus	-3.01495	-0.582673	3/47	36897,38993,43542	inaC,Arr2,trp
4_Member	GO Biological Processes	GO:0001894	tissue homeostasis	-2.70706	-0.328034	3/60	38946,38993,43542	Culd,Arr2,trp
4_Member	GO Biological Processes	GO:0007602	phototransduction	-2.68642	-0.315671	3/61	36897,38993,43542	inaC,Arr2,trp
4_Member	GO Biological Processes	GO:0009583	detection of light stimulus	-2.58845	-0.241608	3/66	36897,38993,43542	inaC,Arr2,trp
4_Member	GO Biological Processes	GO:0071478	cellular response to radiation	-2.58845	-0.241608	3/66	36897,38993,43542	inaC,Arr2,trp
4_Member	GO Biological Processes	GO:0098657	import into cell	-2.57134	-0.232183	5/232	35859,36897,38946,38993,40663	PGRP-SC1a,inaC,Culd,Arr2,NKCC
4_Member	GO Biological Processes	GO:0048871	multicellular organismal homeostasis	-2.53345	-0.209271	3/69	38946,38993,43542	Culd,Arr2,trp
4_Member	GO Cellular Components	GO:0019898	extrinsic component of membrane	-2.41462	-0.118935	3/76	36897,43542,45821	inaC,trp,Abl
4_Member	GO Biological Processes	GO:0071214	cellular response to abiotic stimulus	-2.39863	-0.116512	3/77	36897,38993,43542	inaC,Arr2,trp
4_Member	GO Biological Processes	GO:0104004	cellular response to environmental stimulus	-2.39863	-0.116512	3/77	36897,38993,43542	inaC,Arr2,trp
4_Member	GO Biological Processes	GO:0009581	detection of external stimulus	-2.32192	-0.0529645	3/82	36897,38993,43542	inaC,Arr2,trp
4_Member	GO Biological Processes	GO:0009582	detection of abiotic stimulus	-2.32192	-0.0529645	3/82	36897,38993,43542	inaC,Arr2,trp
4_Member	GO Biological Processes	GO:0006897	endocytosis	-2.05522	0	4/196	35859,36897,38946,38993	PGRP-SC1a,inaC,Culd,Arr2
5_Summary	GO Biological Processes	GO:0060249	anatomical structure homeostasis	-4.14306	-1.16169	6/171	36945,38946,38993,39004,43542,45307,32400,38995,45821,39153,40185	mbl,Culd,Arr2,Fhos,trp,fz,NetB,h,Abl,CG43897,fln
5_Member	GO Biological Processes	GO:0060249	anatomical structure homeostasis	-4.14306	-1.16169	6/171	36945,38946,38993,39004,43542,45307	mbl,Culd,Arr2,Fhos,trp,fz
5_Member	GO Biological Processes	GO:0007431	salivary gland development	-2.75069	-0.363226	4/125	32400,38995,39004,45307	NetB,h,Fhos,fz
5_Member	GO Biological Processes	GO:0035272	exocrine system development	-2.75069	-0.363226	4/125	32400,38995,39004,45307	NetB,h,Fhos,fz
5_Member	GO Biological Processes	GO:0022604	regulation of cell morphogenesis	-2.47386	-0.15698	4/149	32400,39004,45307,45821	NetB,Fhos,fz,Abl
5_Member	GO Cellular Components	GO:0048471	perinuclear region of cytoplasm	-2.46403	-0.154326	3/73	32400,36945,39004	NetB,mbl,Fhos
5_Member	GO Biological Processes	GO:0110053	regulation of actin filament organization	-2.44732	-0.144678	3/74	39004,45307,45821	Fhos,fz,Abl
5_Member	GO Biological Processes	GO:0010769	regulation of cell morphogenesis involved in differentiation	-2.16987	0	3/93	32400,39004,45307	NetB,Fhos,fz
5_Member	GO Biological Processes	GO:0007435	salivary gland morphogenesis	-2.13184	0	3/96	38995,39004,45307	h,Fhos,fz
5_Member	GO Biological Processes	GO:0022612	gland morphogenesis	-2.13184	0	3/96	38995,39004,45307	h,Fhos,fz
5_Member	GO Biological Processes	GO:1902903	regulation of supramolecular fiber organization	-2.10721	0	3/98	39004,45307,45821	Fhos,fz,Abl
5_Member	GO Biological Processes	GO:0048732	gland development	-2.09389	0	4/191	32400,38995,39004,45307	NetB,h,Fhos,fz
5_Member	GO Biological Processes	GO:0030036	actin cytoskeleton organization	-2.0828	0	5/303	39004,39153,40185,45307,45821	Fhos,CG43897,fln,fz,Abl
5_Member	GO Biological Processes	GO:0032956	regulation of actin cytoskeleton organization	-2.02523	0	3/105	39004,45307,45821	Fhos,fz,Abl
5_Member	GO Biological Processes	GO:0032970	regulation of actin filament-based process	-2.00293	0	3/107	39004,45307,45821	Fhos,fz,Abl
5_Member	GO Biological Processes	GO:0030029	actin filament-based process	-2.0029	0	5/317	39004,39153,40185,45307,45821	Fhos,CG43897,fln,fz,Abl
6_Summary	GO Biological Processes	GO:0003008	system process	-4.10374	-1.16169	11/673	36897,38993,39004,40011,40185,43182,43496,43542,45821,49090,49297,32400,35859,45307	inaC,Arr2,Fhos,CheA75a,fln,CG12290,Obp99d,trp,Abl,RyR,SERCA,NetB,PGRP-SC1a,fz
6_Member	GO Biological Processes	GO:0003008	system process	-4.10374	-1.16169	11/673	36897,38993,39004,40011,40185,43182,43496,43542,45821,49090,49297	inaC,Arr2,Fhos,CheA75a,fln,CG12290,Obp99d,trp,Abl,RyR,SERCA
6_Member	GO Biological Processes	GO:0032879	regulation of localization	-3.70866	-0.962111	9/502	32400,35859,36897,39004,43542,45307,45821,49090,49297	NetB,PGRP-SC1a,inaC,Fhos,trp,fz,Abl,RyR,SERCA
6_Member	GO Biological Processes	GO:0051050	positive regulation of transport	-2.62863	-0.265995	4/135	35859,36897,45821,49297	PGRP-SC1a,inaC,Abl,SERCA
7_Summary	GO Molecular Functions	GO:0061783	peptidoglycan muralytic activity	-3.55181	-0.961931	3/31	35859,36891,36894,36932	PGRP-SC1a,CG6426,CG6435,Amy-d
7_Member	GO Molecular Functions	GO:0061783	peptidoglycan muralytic activity	-3.55181	-0.961931	3/31	35859,36891,36894	PGRP-SC1a,CG6426,CG6435
7_Member	GO Molecular Functions	GO:0004553	hydrolase activity, hydrolyzing O-glycosyl compounds	-2.13184	0	3/96	36891,36894,36932	CG6426,CG6435,Amy-d
7_Member	GO Molecular Functions	GO:0016798	hydrolase activity, acting on glycosyl bonds	-2.02523	0	3/105	36891,36894,36932	CG6426,CG6435,Amy-d
8_Summary	GO Molecular Functions	GO:0008238	exopeptidase activity	-2.04802	0	3/103	34042,36410,5740847	CG7025,CG12374,CG17636
8_Member	GO Molecular Functions	GO:0008238	exopeptidase activity	-2.04802	0	3/103	34042,36410,5740847	CG7025,CG12374,CG17636
