# Supplementary material for: Age-related ceRNA networks in adult Drosophila ageing
Source: Front Genet. 2023 Feb 28;14:1096902. doi: 10.3389/fgene.2023.1096902 (PMC10012872; doi:10.3389/fgene.2023.1096902)
Supplement: Supplementary file 7 [file DataSheet10.xlsx]

## Sheet: mRNA primers
mRNAs	Forward primer	Reverse primer	Tm (℃）
FBgn0003861 (trp)	CGTGCCGAATACACGGAGAT	ATAGCGAATGGCCAGCTTCA	60
FBgn0001085 (frizzled)	TCGATCTCTGTGCGAATCGG	CTCCAGATTTTCCGGCCAGT	60
FBgn0051064 (CG31064)	GTACCGAAAGCTGCAGGACT	GGCCATGTCCTCCTTTTGGA	60
FBgn0000017 (Abl)	TGCAGCTCATTGGTGTTTGC	AGCGAGATCGCGATGAATGT	60
FBgn0035880 (Culd)	CATCACGATCGTCGCTGGTA	TTGGTGTCGTGCTCTAACCC	60
FBgn0265487 ( Mbl)	GACACGACCGACATGTTTCC	CCACTGGCATCCGTGTAGAT	60
FBgn0263006 (SERCA)	CCTGATTGTGCTGGCTGAGA	GATCGCGAGAGAACTCCAGG	60
FBgn0032614 (CG13284)	CGAGACCAACGGTTTCTGGA	TTTTGCTTTTGCTCGAGGGC	60
FBgn0038613 (Vha1004)	AAGGTGTGCACTGGTTTCCA	GTCCTGTGGTCACTCGTCTG	60
FBgn0034511 (GNBP-like 3)	CGTCAAGGTCAACTCACCGA	TCCGGTTGCGATAAGTCCAG	60
FBgn0038074（Gnmt)	GCAGGCTATTGGCAACTTCG	AGGAGGTATGAACTACACGCT	60
FBgn0012042（AttA）	CACAACTGGCGGAACTTTGG	TGACCAGCACTTCAAAAATGAAT	60
FBgn0043841（vir-1）	TAACCTGGAAATGCTTGGCA	ACGCAGGCAATTTCAATAGTAGA	60
FBgn0037386（CG1208）	GGGAGCTTTGGTGTCATGGA	AGGGACCTGAGACCCTTACG	60
FBgn0034335（GstE1）	AGCGTCTCTTCTTCGATGCC	CAGATCGGCTAGGGTTAGCG	60
FBgn0034480（CG16898）	CGTGAAAGTCTGGGCAAAGC	CTTCGCCTGGGGACAATCTT	60
FBgn0024293（Spn43Ab）	GTGCACTAAGCAGATCCCAGT	TCTTGGAGCGCGAAAAGAGT	60
FBgn0015872（Drip）	TCCGAGTGCCAAAAACAGACT	ATGCTGTGCAGAGCGATAAGT	60
FBgn0035542（DOR）	CCACCATGCTTCACCTCGAT	TTGTTGGTGGAACGGGTAGG	60
Ribosomal protein L32 (rp 49)	GCCCAAGGGTATCGACAACA	CTTGCGCTTCTTGGAGGAGA	60
CG43897（FBgn0264489）	AAGATGGATGGACGTGTGGT	ACTCGCGGCAGAATATCTCA	60
FBgn0027780（Aasdh）	CCATCACCATTTGCCGAGAG	TTGGCAGGCTGAGACAACTA	60
FBgn0036318（Wbp2）	TCTTCAAGGGCTCCAAAGGT	GAGCTTGAACTTGACCTCGC	60

## Sheet: miRNA primers
miRNAs	Forward primer	Tm (℃）
Dme-miR-276a/b-5p(FBgn0262381/FBgn0262381)	GCAGCGAGGTATAGAGTTCCTACG	60
Dme-miR-289-5p (FBgn0262415)	GCCGTAAATATTTAAGTGGAGCCTGCG	60
Dme-miR-985-3p (FBgn0262283)	GCAAATGTTCCAATGGTCGGGC	60
Dme-miR-286-3p (FBgn0262443)	TGACTAGACCGAACACTCGTGCT	60
Dme-miR-994-3p (FBgn0262223)	GCCGCACAGTTGCTGTTTCTTTTAGAT	60
Dme-miR-14-5p (FBgn0262447)	TATATAGGGAGCGAGACGGGGAC	60
Dme-miR-996-3p (FBgn0262404)	CGCCTGACTAGATTTCATGCTCGTCT	60
Dme-miR-125-5p（FBgn0262406）	TCCCTGAGACCCTAACTTGTGA	60
Dme-miR-318-3p（FBgn0262420）	TCACTGGGCTTTGTTTATCTCA	60

## Sheet: circRNA primers
CircRNAs	Forward primer	Reverse primer	Tm (℃）
Dme_circ_0006913	ACATCGAGCACCTTTACAGCACTAT	GAATTTATGGGAATCATGGACACA	60
Dme_circ_0008173	AATCGCCCATGCCCTCGAATGTCCA	TATTTAGCCTGCTCCTTTGTGC	60
Dme_circ_0009500	TGCGATTAATCAGATTTTAGGAAGA	AATAATCCATACTCTATAAGGGCAT	60
dme_circ_0009667	GTCGAATCCAATCAAACAAACAACC	GCTTGGTGATGTAGATGGAGGTGTC	60
dme_circ_0010536	AGGCGACAAAAAGGAGGAGGGCAGC	CTGCGGTTTATTTACGCTTTCTGCT	60

## Sheet: lncRNA primers
LncRNAs	Forward primer	Reverse primer	Tm (℃）
XLOC_100429	CTCTCCACGCGATAGAGGCAAATC	GAGCAAGCAAGACGGGCAGTG	60
XLOC_073604	GCTCCACTTCGCCGAGATGC	TGCGTGCAACAGACAAGCTACTC	60
CR44922	CTCCTGCTGCTCATCCTCACATTC	CGCCAACTGCATGAGTAGTATCGG	60
XLOC_027736	GCTCGTAGGGAACACGCCAAC	CCAAACGAAACCAAGCCGAAACTG	60
XLOC_189909	ACGACACTCTATTTAAAATGACACGCC	ACCTAAGTAGCAAAGGAATTAGAGGGT	60
XLOC_189798	TGGCGAGTAAAGCGAAGTGATGTC	TGTTGATTCACCTGCTGCTCATCG	60
XLOC_150011	GCTTGGCAACTGTGTCTGTG	TTTCGTGGAAATCGGGGGAG	60
