# Supplementary material for: Age-related ceRNA networks in adult Drosophila ageing
Source: Front Genet. 2023 Feb 28;14:1096902. doi: 10.3389/fgene.2023.1096902 (PMC10012872; doi:10.3389/fgene.2023.1096902)
Supplement: Supplementary file 12 [file DataSheet1.xlsx]

## Sheet: DE mRNAs
Transcript_id	Gene_id	Gene_name	Length	7 day_FPKM	42 day_FPKM	Log2(foldchange)	pvalue	qvalue
FBtr0005088	FBgn0260439	-	2411	126.946	165.892	-0.38603	0.04245	0.999568
FBtr0070136	FBgn0040382	-	2103	2.40985	1.00779	1.25776	0.03835	0.999568
FBtr0070147	FBgn0025620	-	1603	18.1845	27.786	-0.611652	0.0061	0.405516
FBtr0070186	FBgn0040349	-	839	73.0815	120.56	-0.722168	0.0002	0.0338077
FBtr0070203	FBgn0029568	-	1603	52.3862	37.3254	0.489031	0.0182	0.785341
FBtr0070381	FBgn0023507	-	1862	66.1119	106.006	-0.68117	0.00055	0.0717115
FBtr0070477	FBgn0003068	-	4527	1.85662	1.0285	0.852133	0.03925	0.999568
FBtr0070542	FBgn0000644	-	963	74.3585	44.2527	0.748733	0.0008	0.0954073
FBtr0070645	FBgn0029697	-	4278	64.7451	34.141	0.923268	5e-05	0.0107714
FBtr0070663	FBgn0041252	-	833	242.275	140.098	0.790207	0.0001	0.0191973
FBtr0070664	FBgn0029696	-	522	60.395	38.8142	0.637844	0.0151	0.704061
FBtr0070866	FBgn0029831	-	2619	53.7841	78.0667	-0.537527	0.0068	0.432964
FBtr0070879	FBgn0040069	-	1864	7.47106	4.14687	0.84929	0.00355	0.282541
FBtr0070880	FBgn0052751	-	1603	1.65408	0.751099	1.13896	0.0213	0.860772
FBtr0070913	FBgn0014031	-	1410	42.5711	56.7008	-0.413495	0.0404	0.999568
FBtr0070945	FBgn0029878	-	3716	11.097	6.56366	0.757595	0.01915	0.807782
FBtr0071013	FBgn0029932	-	2603	9.42483	19.5704	-1.05413	5e-05	0.0107714
FBtr0071087	FBgn0029966	-	2135	2.87384	0.855681	1.74784	0.0293	0.999568
FBtr0071304	FBgn0030098	-	892	108.598	36.8462	1.5594	5e-05	0.0107714
FBtr0071338	FBgn0086450	-	3399	15.8882	21.9518	-0.466379	0.02105	0.854284
FBtr0071389	FBgn0030158	-	666	18.4387	29.5095	-0.678448	0.012	0.61507
FBtr0071392	FBgn0030160	-	603	56.3045	86.9583	-0.627074	0.0349	0.999568
FBtr0071481	FBgn0040942	-	1031	5.50054	13.0434	-1.24567	0.00025	0.0402982
FBtr0071519	FBgn0000044	-	1724	56.734	90.3359	-0.671085	0.0007	0.0867304
FBtr0071543	FBgn0022700	-	1473	4.14438	11.9228	-1.52449	5e-05	0.0107714
FBtr0071624	FBgn0034605	-	1824	5.19489	7.97838	-0.619002	0.02805	0.994664
FBtr0071697	FBgn0050289	-	1164	0.43937	1.43807	-1.71063	0.0031	0.255969
FBtr0071739	FBgn0034664	-	788	50.6352	89.9784	-0.829438	0.0003	0.0456606
FBtr0071740	FBgn0034663	-	687	178.266	332.588	-0.899704	5e-05	0.0107714
FBtr0071762	FBgn0029147	-	1876	2.54377	4.89866	-0.945418	0.00405	0.310062
FBtr0071782	FBgn0034711	-	1762	4.84461	10.2648	-1.08326	0.0005	0.0671007
FBtr0071865	FBgn0034761	-	616	13.706	24.3954	-0.831797	0.0056	0.385006
FBtr0072164	FBgn0011695	-	586	258.31	492.244	-0.930272	5e-05	0.0107714
FBtr0072212	FBgn0263006	-	3310	35.7034	9.87871	1.85367	0.00195	0.181992
FBtr0072215	FBgn0263006	-	3890	17.5556	3.16445	2.4719	0.0124	0.626328
FBtr0072420	FBgn0035076	-	2116	6.64964	10.5895	-0.671288	0.0089	0.513342
FBtr0072637	FBgn0004431	-	564	7.18138	13.9233	-0.955172	0.0095	0.535815
FBtr0072845	FBgn0035300	-	1578	3.70225	8.79131	-1.24768	0.00015	0.0269878
FBtr0072883	FBgn0035328	-	1431	214.765	147.637	0.540706	0.00835	0.495586
FBtr0072902	FBgn0041709	-	1344	189.645	134.674	0.49383	0.0159	0.727162
FBtr0072963	FBgn0035348	-	1560	55.7792	118.678	-1.08926	5e-05	0.0107714
FBtr0073059	FBgn0052279	-	333	2.55888	8.44713	-1.72295	0.0071	0.44514
FBtr0073295	FBgn0035542	-	2311	15.1373	7.63434	0.987537	0.00915	0.523808
FBtr0073322	FBgn0052243	-	1639	18.9276	25.7732	-0.445378	0.04705	0.999568
FBtr0073390	FBgn0030257	-	2093	1.01978	0.314957	1.69503	0.0179	0.776489
FBtr0073474	FBgn0052667	-	368	183.381	273.396	-0.576146	0.00785	0.474011
FBtr0073495	FBgn0001145	-	1619	50.3036	35.227	0.513979	0.019	0.804118
FBtr0073651	FBgn0002562	-	2625	0.209041	1.92174	-3.20056	5e-05	0.0107714
FBtr0073777	FBgn0030482	-	2510	15.1065	24.1004	-0.673891	0.0013	0.135569
FBtr0073938	FBgn0020508	-	849	42.9302	30.0594	0.514179	0.0289	0.999568
FBtr0074187	FBgn0030693	-	1389	32.0216	54.8972	-0.777685	0.00375	0.293365
FBtr0074365	FBgn0259923	-	2444	4.6988	8.41216	-0.840183	0.0405	0.999568
FBtr0074387	FBgn0260747	-	997	58.5983	97.5945	-0.735941	0.00035	0.0512296
FBtr0074389	FBgn0030824	-	814	0.483284	12.727	-4.71888	5e-05	0.0107714
FBtr0074485	FBgn0267967	-	1984	6.28437	11.1281	-0.824369	0.0012	0.12746
FBtr0074670	FBgn0030994	-	816	1.04145	2.46023	-1.24021	0.0113	0.591897
FBtr0074672	FBgn0030999	-	1615	99.0191	160.279	-0.694808	0.0002	0.0338077
FBtr0074730	FBgn0031034	-	2338	20.2325	5.63832	1.84333	5e-05	0.0107714
FBtr0074859	FBgn0036948	-	1323	5.97058	9.06661	-0.602692	0.04815	0.999568
FBtr0074868	FBgn0036938	-	492	76.1481	49.6724	0.616362	0.0179	0.776489
FBtr0074910	FBgn0005633	-	1028	5.24519	2.12308	1.30484	0.02305	0.897626
FBtr0074949	FBgn0004623	-	1466	24.4993	12.6576	0.952733	0.00015	0.0269878
FBtr0075024	FBgn0036835	-	674	2.499	5.51404	-1.14176	0.00795	0.478537
FBtr0075027	FBgn0036849	-	1008	0.136244	0.482408	-1.82406	0.04265	0.999568
FBtr0075069	FBgn0036831	-	1325	7.89793	22.7253	-1.52475	5e-05	0.0107714
FBtr0075129	FBgn0036783	-	699	5.02652	10.5867	-1.07463	0.0039	0.301804
FBtr0075239	FBgn0036715	-	6508	11.5292	7.5596	0.608909	0.0216	0.867087
FBtr0075240	FBgn0036715	-	6493	6.07332	3.40345	0.835485	0.0261	0.958433
FBtr0075268	FBgn0010352	-	3691	54.1031	32.409	0.739316	0.01635	0.73484
FBtr0075321	FBgn0036659	-	2005	5.30911	10.272	-0.952179	0.00045	0.0617648
FBtr0075348	FBgn0043578	-	623	14.1248	65.3601	-2.21018	5e-05	0.0107714
FBtr0075369	FBgn0042201	-	538	6.14092	1.68023	1.8698	0.00045	0.0617648
FBtr0075375	FBgn0040074	-	798	17.5981	9.07477	0.95549	0.00195	0.181992
FBtr0075580	FBgn0041160	-	1516	5.32656	9.20059	-0.788523	0.00625	0.410252
FBtr0075743	FBgn0001085	-	3817	25.6847	19.4838	0.398636	0.045	0.999568
FBtr0075753	FBgn0029167	-	11756	3.13454	6.60664	-1.07566	5e-05	0.0107714
FBtr0075801	FBgn0036381	-	2429	38.8603	19.2425	1.014	5e-05	0.0107714
FBtr0075807	FBgn0086708	-	2496	1.27668	3.05334	-1.25799	0.04955	0.999568
FBtr0075857	FBgn0036359	-	666	3.91289	6.74315	-0.785188	0.0477	0.999568
FBtr0075868	FBgn0036321	-	4206	12.3333	7.78318	0.664129	0.0021	0.19208
FBtr0075983	FBgn0052103	-	2060	21.808	44.3854	-1.02522	0.0142	0.67838
FBtr0076084	FBgn0036208	-	1431	3.66184	6.36898	-0.798493	0.014	0.674165
FBtr0076119	FBgn0036203	-	4802	63.0637	41.9359	0.588625	0.0019	0.178781
FBtr0076421	FBgn0036015	-	836	22.1438	11.7759	0.911067	0.00315	0.258052
FBtr0076452	FBgn0035982	-	864	32.3417	19.8095	0.707206	0.0056	0.385006
FBtr0076457	FBgn0023129	-	1529	144.202	220.877	-0.615157	0.01305	0.645783
FBtr0076468	FBgn0036004	-	8463	11.3857	16.2176	-0.510337	0.04375	0.999568
FBtr0076497	FBgn0001229	-	987	1.25612	4.25305	-1.75952	0.00015	0.0269878
FBtr0076503	FBgn0035968	-	2951	6.675	9.96213	-0.577686	0.0316	0.999568
FBtr0076529	FBgn0043806	-	1072	14.9538	23.4134	-0.646823	0.01245	0.627747
FBtr0076571	FBgn0000357	-	649	1569.11	1132.45	0.470499	0.02775	0.988307
FBtr0076573	FBgn0000358	-	651	2591.42	1394.72	0.893767	0.0001	0.0191973
FBtr0076574	FBgn0000356	-	522	1956.28	1120.4	0.804101	0.0001	0.0191973
FBtr0076589	FBgn0035929	-	568	6.90396	11.5193	-0.73856	0.04525	0.999568
FBtr0076599	FBgn0000121	-	1547	136.881	105.674	0.373298	0.0481	0.999568
FBtr0076608	FBgn0035886	-	838	6.39325	1.93894	1.72128	0.0002	0.0338077
FBtr0076675	FBgn0035880	-	3174	1.82356	3.36001	-0.88171	0.04105	0.999568
FBtr0076854	FBgn0035779	-	1483	51.0512	30.8142	0.72835	0.0007	0.0867304
FBtr0076880	FBgn0035768	-	1426	95.9218	63.6734	0.591167	0.0038	0.295462
FBtr0076945	FBgn0041194	-	1932	74.1891	119.582	-0.688715	0.0004	0.0568069
FBtr0077038	FBgn0040060	-	904	685.652	474.221	0.531918	0.00675	0.430737
FBtr0077040	FBgn0250815	-	904	551.515	377.648	0.546358	0.0057	0.390943
FBtr0077042	FBgn0035666	-	833	47.3711	26.8789	0.817532	0.00065	0.081773
FBtr0077066	FBgn0035670	-	936	275.97	190.82	0.5323	0.00605	0.403361
FBtr0077123	FBgn0263106	-	1916	146.57	230.495	-0.653143	0.0006	0.0764053
FBtr0077129	FBgn0035619	-	1749	68.6817	50.4	0.446503	0.0247	0.926921
FBtr0077152	FBgn0035608	-	1268	0.545029	1.18029	-1.11474	0.0312	0.999568
FBtr0077378	FBgn0031621	-	1446	0.44343	0.0714219	2.63427	0.02265	0.890827
FBtr0077391	FBgn0031645	-	2731	26.0112	47.9497	-0.882388	0.0008	0.0954073
FBtr0077531	FBgn0024244	-	2330	1.35761	2.57795	-0.925154	0.0233	0.903372
FBtr0077547	FBgn0031560	-	325	108.149	211.202	-0.965606	0.0002	0.0338077
FBtr0077672	FBgn0031489	-	1251	5.41498	11.4503	-1.08035	0.00945	0.53431
FBtr0077748	FBgn0041337	-	1844	2.38129	4.81801	-1.01669	0.00305	0.253117
FBtr0077753	FBgn0042187	-	808	0.591504	2.01639	-1.76931	0.00375	0.293365
FBtr0077806	FBgn0011832	-	845	14.9335	22.0818	-0.564307	0.0359	0.999568
FBtr0077901	FBgn0031365	-	534	1.66906	3.79082	-1.18348	0.02265	0.890827
FBtr0077932	FBgn0051661	-	1341	46.6248	34.7944	0.422241	0.04595	0.999568
FBtr0077988	FBgn0016926	-	2079	82.2324	134.942	-0.71456	0.0005	0.0671007
FBtr0078005	FBgn0031277	-	483	5.80067	3.03042	0.936702	0.045	0.999568
FBtr0078064	FBgn0031261	-	1532	2.63784	4.36081	-0.72524	0.04785	0.999568
FBtr0078066	FBgn0031263	-	853	144.752	193.775	-0.420801	0.0296	0.999568
FBtr0078093	FBgn0031251	-	4436	6.57948	4.63343	0.505895	0.03545	0.999568
FBtr0078098	FBgn0031249	-	970	137.933	50.6911	1.44416	0.01075	0.576526
FBtr0078196	FBgn0036996	-	1477	75.7599	31.5285	1.26478	5e-05	0.0107714
FBtr0078225	FBgn0036992	-	1301	49.253	73.3182	-0.573961	0.0329	0.999568
FBtr0078235	FBgn0028978	-	2372	30.0633	45.0187	-0.582523	0.0041	0.312221
FBtr0078454	FBgn0037126	-	725	6.71253	12.0835	-0.848104	0.01215	0.618334
FBtr0078478	FBgn0000045	-	1543	23.1421	10.9711	1.07682	5e-05	0.0107714
FBtr0078484	FBgn0037151	-	701	28.3746	41.8275	-0.559854	0.0262	0.959943
FBtr0078507	FBgn0037167	-	998	1.94649	3.54007	-0.862902	0.03725	0.999568
FBtr0078518	FBgn0037176	-	755	1.58947	0.671403	1.2433	0.03985	0.999568
FBtr0078587	FBgn0037405	-	2302	33.9108	22.4292	0.596367	0.00595	0.400186
FBtr0078655	FBgn0010403	-	528	2.10964	0.537614	1.97235	0.0149	0.697288
FBtr0078765	FBgn0051547	-	3297	0.45954	0.000148503	11.5955	0.0352	0.999568
FBtr0078968	FBgn0010225	-	2836	70.8843	92.5869	-0.385342	0.0496	0.999568
FBtr0079056	FBgn0031653	-	827	686.219	464.781	0.562116	0.0027	0.231618
FBtr0079062	FBgn0031689	-	1617	23.0338	41.6817	-0.855664	5e-05	0.0107714
FBtr0079158	FBgn0031745	-	2215	3.92483	6.19468	-0.6584	0.0224	0.885859
FBtr0079221	FBgn0000052	-	4277	15.0631	32.9002	-1.12707	0.02745	0.984969
FBtr0079237	FBgn0031756	-	2313	2.96792	1.30707	1.18312	0.0203	0.837488
FBtr0079253	FBgn0031805	-	2309	2.13255	6.9571	-1.70591	5e-05	0.0107714
FBtr0079282	FBgn0031801	-	1514	14.2322	26.5094	-0.897341	0.0003	0.0456606
FBtr0079432	FBgn0004009	-	2919	0.290672	0.691858	-1.25108	0.00905	0.519641
FBtr0079477	FBgn0041181	-	4928	2.42379	3.54837	-0.549889	0.0369	0.999568
FBtr0079486	FBgn0003961	-	1262	13.9595	28.7676	-1.04319	5e-05	0.0107714
FBtr0079499	FBgn0031940	-	1041	0.560427	0.167781	1.73994	0.03305	0.999568
FBtr0079507	FBgn0031936	-	2027	7.10214	10.2202	-0.525095	0.0381	0.999568
FBtr0079511	FBgn0041182	-	4476	5.9029	10.3715	-0.813133	0.02755	0.985779
FBtr0079515	FBgn0031930	-	1350	14.0933	9.64036	0.547851	0.0402	0.999568
FBtr0079713	FBgn0040959	-	361	119.461	74.3459	0.684212	0.00775	0.471951
FBtr0079758	FBgn0052984	-	1935	1.50806	3.45021	-1.19399	0.00145	0.147063
FBtr0079832	FBgn0032126	-	705	64.0456	40.1157	0.674933	0.00505	0.35815
FBtr0079868	FBgn0032144	-	1350	244.804	132.437	0.886321	5e-05	0.0107714
FBtr0079902	FBgn0032156	-	3023	5.53433	2.42796	1.18867	0.04635	0.999568
FBtr0079925	FBgn0015035	-	1805	17.9618	37.8373	-1.07488	0.0001	0.0191973
FBtr0080064	FBgn0032213	-	1401	1.11915	6.82911	-2.6093	0.01655	0.739767
FBtr0080073	FBgn0032209	-	713	1.9423	4.62523	-1.25176	0.00595	0.400186
FBtr0080108	FBgn0032287	-	1254	15.2508	24.2659	-0.670048	0.00555	0.382716
FBtr0080127	FBgn0032285	-	1164	83.5104	117.989	-0.498622	0.01075	0.576526
FBtr0080391	FBgn0043841	-	1048	91.6328	168.723	-0.880721	5e-05	0.0107714
FBtr0080449	FBgn0027586	-	1044	32.7411	48.5224	-0.567547	0.0096	0.539332
FBtr0080521	FBgn0003983	-	491	379.561	222.219	0.772351	0.0003	0.0456606
FBtr0080587	FBgn0028940	-	1766	12.4201	18.195	-0.550858	0.0183	0.78758
FBtr0080602	FBgn0051769	-	1086	18.5035	33.3431	-0.849588	0.0007	0.0867304
FBtr0080615	FBgn0259896	-	2054	1.65178	5.59494	-1.7601	0.0004	0.0568069
FBtr0080618	FBgn0028543	-	1435	35.5183	49.6866	-0.484292	0.0191	0.805969
FBtr0080642	FBgn0264253	-	774	0.845904	1.91471	-1.17856	0.02825	0.998974
FBtr0080860	FBgn0020416	-	1445	20.8207	38.1897	-0.875165	0.0398	0.999568
FBtr0080897	FBgn0264695	-	6671	15.6014	6.29038	1.31046	0.0195	0.816237
FBtr0081032	FBgn0051741	-	2046	0.469735	0.201634	1.22011	0.03115	0.999568
FBtr0081038	FBgn0032668	-	1282	1.26458	2.42486	-0.93924	0.0254	0.944531
FBtr0081240	FBgn0032788	-	1544	152.414	95.8378	0.669329	0.00095	0.109096
FBtr0081242	FBgn0032789	-	1145	326.063	220.753	0.562717	0.00535	0.372737
FBtr0081254	FBgn0041180	-	4694	24.9399	36.3257	-0.542536	0.0113	0.591897
FBtr0081256	FBgn0032809	-	910	2.30806	0.466249	2.30751	0.0006	0.0764053
FBtr0081308	FBgn0032834	-	535	0.87788	2.28978	-1.38312	0.02605	0.958132
FBtr0081350	FBgn0032839	-	837	14.6347	27.0033	-0.883743	0.00145	0.147063
FBtr0081375	FBgn0260000	-	1006	1.22657	2.8848	-1.23384	0.00685	0.434698
FBtr0081406	FBgn0032869	-	939	0.716947	0.233069	1.62111	0.0426	0.999568
FBtr0081427	FBgn0032897	-	678	150.969	239.627	-0.666541	0.0006	0.0764053
FBtr0081452	FBgn0032888	-	659	0.812279	2.07125	-1.35045	0.02035	0.838645
FBtr0081564	FBgn0051248	-	977	1.64592	5.00164	-1.60351	0.01525	0.708748
FBtr0081596	FBgn0001112	-	2899	1.07124	2.60373	-1.2813	0.0007	0.0867304
FBtr0081628	FBgn0026563	-	3425	1.36521	4.08165	-1.58003	0.03255	0.999568
FBtr0081696	FBgn0002522	-	2775	0.435545	0.191794	1.18326	0.03345	0.999568
FBtr0081729	FBgn0037447	-	2580	7.70988	10.8463	-0.492421	0.03855	0.999568
FBtr0081772	FBgn0037520	-	1432	5.34819	3.24796	0.719518	0.0283	0.999568
FBtr0081780	FBgn0037513	-	1361	16.9848	27.5276	-0.696631	0.00295	0.247325
FBtr0081829	FBgn0037562	-	681	10.1913	16.1812	-0.666991	0.0343	0.999568
FBtr0081920	FBgn0040532	-	431	43.805	87.8561	-1.00405	0.0001	0.0191973
FBtr0081930	FBgn0037637	-	955	141.508	189.342	-0.420107	0.03145	0.999568
FBtr0082060	FBgn0043791	-	1862	5.14354	1.11629	2.20405	5e-05	0.0107714
FBtr0082111	FBgn0037714	-	681	25.7294	40.0077	-0.636858	0.01415	0.67712
FBtr0082202	FBgn0037782	-	661	23.9825	12.8966	0.894991	0.00275	0.234503
FBtr0082265	FBgn0020385	-	3098	45.3469	88.4758	-0.964278	0.00055	0.0717115
FBtr0082274	FBgn0037832	-	1005	0.525702	0.175196	1.58527	0.0442	0.999568
FBtr0082482	FBgn0013276	-	2375	2.41674	10.3992	-2.10533	0.0012	0.12746
FBtr0082506	FBgn0037973	-	1131	27.7056	44.9175	-0.697099	0.00145	0.147063
FBtr0082548	FBgn0261714	-	2853	1.21558	0.620769	0.969523	0.01565	0.721486
FBtr0082559	FBgn0038000	-	1448	0.0883717	0.552843	-2.64522	0.0184	0.7904
FBtr0082566	FBgn0038011	-	1767	8.91307	5.37146	0.73061	0.0086	0.5039
FBtr0082569	FBgn0010038	-	734	4.90974	10.7636	-1.13244	0.0032	0.261401
FBtr0082572	FBgn0010041	-	840	3.01186	6.6024	-1.13234	0.00375	0.293365
FBtr0082575	FBgn0010044	-	808	1.57221	4.00619	-1.34943	0.0043	0.321261
FBtr0082608	FBgn0038020	-	775	14.6398	24.7551	-0.757831	0.011	0.583112
FBtr0082621	FBgn0038002	-	935	0.468734	1.22121	-1.38147	0.019	0.804118
FBtr0082637	FBgn0013278	-	2347	1.33253	11.3244	-3.0872	5e-05	0.0107714
FBtr0082638	FBgn0013279	-	2386	0.324581	2.73003	-3.07226	5e-05	0.0107714
FBtr0082651	FBgn0038074	-	990	18.1529	86.7299	-2.25633	5e-05	0.0107714
FBtr0082657	FBgn0038082	-	1710	14.3995	8.80003	0.710438	0.00435	0.32331
FBtr0082666	FBgn0001296	-	2176	31.1809	21.8736	0.511473	0.0146	0.688875
FBtr0082667	FBgn0038076	-	1651	1.79032	3.20206	-0.83878	0.02245	0.887224
FBtr0082686	FBgn0038088	-	907	9.52493	24.1293	-1.34101	5e-05	0.0107714
FBtr0082704	FBgn0003308	-	4337	6.61611	10.5012	-0.666492	0.0026	0.225572
FBtr0082722	FBgn0038105	-	1462	12.5813	17.6646	-0.489584	0.04435	0.999568
FBtr0082771	FBgn0023495	-	1434	2.14891	8.74791	-2.02533	0.0001	0.0191973
FBtr0082827	FBgn0038181	-	4014	25.7702	9.97346	1.36954	5e-05	0.0107714
FBtr0082966	FBgn0038250	-	1185	7.26221	11.1921	-0.623996	0.02965	0.999568
FBtr0082980	FBgn0004629	-	484	49.6543	94.7156	-0.931685	0.0052	0.365621
FBtr0083030	FBgn0038294	-	813	240.55	10.1875	4.56146	0.0001	0.0191973
FBtr0083140	FBgn0038299	-	1431	5.62858	11.6609	-1.05084	0.0002	0.0338077
FBtr0083143	FBgn0000047	-	1595	3.63189	9.5996	-1.40225	5e-05	0.0107714
FBtr0083163	FBgn0051446	-	869	8.80493	5.31026	0.729529	0.0328	0.999568
FBtr0083330	FBgn0038450	-	1712	60.7897	99.7198	-0.714052	0.00045	0.0617648
FBtr0083350	FBgn0003944	-	2784	0.483303	1.5792	-1.70819	0.0218	0.871149
FBtr0083470	FBgn0038530	-	742	0.259331	15.5885	-5.90954	0.00075	0.0909587
FBtr0083538	FBgn0000477	-	1228	27.1847	39.0763	-0.523499	0.0172	0.757302
FBtr0083541	FBgn0038566	-	1536	0.603153	0.0523177	3.52716	0.0235	0.906526
FBtr0083580	FBgn0038611	-	3341	117.232	84.2347	0.476875	0.014	0.674165
FBtr0083658	FBgn0038613	-	2728	9.49132	6.58	0.528522	0.03075	0.999568
FBtr0083779	FBgn0038718	-	1716	50.1522	34.3243	0.547082	0.0066	0.424474
FBtr0083857	FBgn0002940	-	1588	413.589	241.086	0.778652	0.00015	0.0269878
FBtr0083884	FBgn0038790	-	268	421.087	567.953	-0.431652	0.0465	0.999568
FBtr0083935	FBgn0038820	-	999	33.7744	15.4737	1.12611	5e-05	0.0107714
FBtr0083971	FBgn0028396	-	579	17.5387	91.3593	-2.38101	5e-05	0.0107714
FBtr0083972	FBgn0044812	-	530	5.44102	41.6367	-2.9359	5e-05	0.0107714
FBtr0084106	FBgn0000527	-	3142	0.843173	1.75424	-1.05694	0.0052	0.365621
FBtr0084126	FBgn0051343	-	3004	73.732	47.839	0.624103	0.0012	0.12746
FBtr0084221	FBgn0038957	-	1261	0.809972	2.36632	-1.5467	0.0183	0.78758
FBtr0084261	FBgn0260942	-	1605	21.5842	15.1873	0.507105	0.0467	0.999568
FBtr0084285	FBgn0038983	-	1694	6.94033	4.39333	0.65969	0.02495	0.932638
FBtr0084304	FBgn0039006	-	1872	16.959	23.4953	-0.470321	0.0315	0.999568
FBtr0084305	FBgn0039008	-	1305	3.00738	8.01218	-1.41369	0.00055	0.0717115
FBtr0084440	FBgn0039102	-	1267	20.166	29.7188	-0.559448	0.0145	0.685851
FBtr0084441	FBgn0051148	-	1777	42.0414	70.1115	-0.737842	0.00015	0.0269878
FBtr0084486	FBgn0039091	-	2212	24.6497	13.8685	0.829756	0.00035	0.0512296
FBtr0084582	FBgn0267339	-	1184	4.75726	7.8115	-0.715469	0.024	0.912
FBtr0084589	FBgn0001230	-	2231	5.56332	27.1385	-2.28632	5e-05	0.0107714
FBtr0084702	FBgn0039232	-	1738	0.779435	1.67625	-1.10473	0.01415	0.67712
FBtr0084821	FBgn0039310	-	1345	33.3025	57.9927	-0.800239	0.0001	0.0191973
FBtr0084825	FBgn0051104	-	1382	11.2992	18.1836	-0.686425	0.0067	0.42898
FBtr0084827	FBgn0039316	-	1415	7.50651	15.2934	-1.02669	5e-05	0.0107714
FBtr0084847	FBgn0261575	-	2104	278.805	650.883	-1.22314	5e-05	0.0107714
FBtr0084860	FBgn0051288	-	1377	8.99127	13.928	-0.631392	0.0176	0.767834
FBtr0084880	FBgn0039343	-	2005	0.84007	1.56469	-0.897298	0.0317	0.999568
FBtr0084942	FBgn0051089	-	1408	0.182406	1.09604	-2.58708	0.0042	0.317516
FBtr0084969	FBgn0039407	-	1069	8.436	2.84725	1.56699	0.0191	0.805969
FBtr0085078	FBgn0039470	-	2127	19.5373	7.26083	1.42802	0.03015	0.999568
FBtr0085210	FBgn0039525	-	1273	10.701	15.5038	-0.534868	0.0401	0.999568
FBtr0085305	FBgn0039591	-	2274	0.426535	0.177747	1.26284	0.02945	0.999568
FBtr0085307	FBgn0039593	-	1214	1.33218	4.48227	-1.75044	0.0002	0.0338077
FBtr0085361	FBgn0039628	-	1076	10.2961	15.3781	-0.578775	0.0326	0.999568
FBtr0085392	FBgn0029176	-	1685	403.373	207.255	0.960705	0.04145	0.999568
FBtr0085426	FBgn0039666	-	416	0.496275	4.01132	-3.01486	0.0078	0.472985
FBtr0085455	FBgn0039684	-	500	0.309995	1.68811	-2.44509	0.0274	0.984099
FBtr0085470	FBgn0051041	-	700	7.32028	0.938298	2.96378	5e-05	0.0107714
FBtr0085472	FBgn0039670	-	770	9.35623	4.92115	0.92693	0.0105	0.569784
FBtr0085512	FBgn0003356	-	862	391.128	241.034	0.698406	0.0003	0.0456606
FBtr0085513	FBgn0003861	-	4129	17.6131	12.6824	0.473816	0.02345	0.905511
FBtr0085531	FBgn0039703	-	976	2.22094	0.160821	3.78764	0.00205	0.188864
FBtr0085612	FBgn0000276	-	339	2.35474	17.4934	-2.89317	5e-05	0.0107714
FBtr0085618	FBgn0039761	-	607	65.6731	36.0436	0.865557	0.0005	0.0671007
FBtr0085652	FBgn0039778	-	933	63.9743	34.4917	0.891245	5e-05	0.0107714
FBtr0085670	FBgn0051015	-	1949	18.0541	13.1869	0.453226	0.0473	0.999568
FBtr0085680	FBgn0039788	-	1445	0.291328	0.67716	-1.21685	0.0374	0.999568
FBtr0085690	FBgn0039777	-	913	113.161	53.0992	1.09162	5e-05	0.0107714
FBtr0085712	FBgn0015032	-	1906	0.472128	0.135457	1.80135	0.01165	0.603064
FBtr0085778	FBgn0267435	-	4872	6.67028	4.22295	0.659496	0.0094	0.53306
FBtr0085832	FBgn0000557	-	2606	6.99678	12.8915	-0.881653	0.0275	0.98522
FBtr0085835	FBgn0000557	-	2603	14.2169	24.5162	-0.786131	0.0021	0.19208
FBtr0085988	FBgn0040502	-	631	22.5776	5.80938	1.95844	5e-05	0.0107714
FBtr0086005	FBgn0033067	-	593	2.32663	0.668448	1.79935	0.0074	0.459425
FBtr0086110	FBgn0013732	-	3299	7.4092	11.6654	-0.654844	0.0244	0.921699
FBtr0086133	FBgn0000473	-	1674	56.8422	94.606	-0.734969	0.0004	0.0568069
FBtr0086148	FBgn0033079	-	1663	20.6648	31.3098	-0.599443	0.0055	0.379954
FBtr0086214	FBgn0034511	-	515	21.8754	59.4147	-1.44151	5e-05	0.0107714
FBtr0086215	FBgn0050154	-	507	3.36419	7.1181	-1.08123	0.01595	0.727416
FBtr0086269	FBgn0050151	-	962	4.42166	7.11113	-0.685491	0.0486	0.999568
FBtr0086292	FBgn0034509	-	557	43.8519	65.609	-0.581254	0.0176	0.767834
FBtr0086303	FBgn0034497	-	1385	31.7453	11.6659	1.44425	5e-05	0.0107714
FBtr0086325	FBgn0034480	-	1325	25.5073	59.1004	-1.21226	5e-05	0.0107714
FBtr0086327	FBgn0034471	-	532	36.5909	58.289	-0.671739	0.0101	0.557046
FBtr0086476	FBgn0034468	-	547	28.7182	55.0242	-0.9381	0.00035	0.0512296
FBtr0086620	FBgn0004240	-	496	2.60289	231.965	-6.47765	5e-05	0.0107714
FBtr0086621	FBgn0034407	-	449	4.7374	199.343	-5.39501	5e-05	0.0107714
FBtr0086629	FBgn0034398	-	953	424.47	562.636	-0.40654	0.0345	0.999568
FBtr0086633	FBgn0034394	-	1783	39.0001	56.1062	-0.524684	0.02365	0.90892
FBtr0086643	FBgn0034382	-	989	20.7003	31.4967	-0.605544	0.0302	0.999568
FBtr0086652	FBgn0023214	-	1454	2.49765	4.2888	-0.780002	0.0268	0.97107
FBtr0086662	FBgn0034329	-	361	90.0249	200.932	-1.15831	5e-05	0.0107714
FBtr0086664	FBgn0025583	-	367	302.853	412.188	-0.444685	0.03315	0.999568
FBtr0086666	FBgn0040735	-	383	99.1284	181.727	-0.874405	0.00015	0.0269878
FBtr0086667	FBgn0040734	-	218	76.0826	219.242	-1.52689	5e-05	0.0107714
FBtr0086669	FBgn0034335	-	831	151.079	270.061	-0.837979	0.0001	0.0191973
FBtr0086671	FBgn0063497	-	755	69.6881	95.6336	-0.456605	0.0281	0.995513
FBtr0086675	FBgn0063493	-	765	58.5505	95.8647	-0.71132	0.00055	0.0717115
FBtr0086701	FBgn0003067	-	2486	222.85	312.071	-0.485799	0.01245	0.627747
FBtr0086713	FBgn0034364	-	1177	6.89353	17.8174	-1.36997	0.015	0.700823
FBtr0086727	FBgn0040733	-	198	781.16	1571.42	-1.00838	5e-05	0.0107714
FBtr0086729	FBgn0034328	-	468	13.2179	32.0173	-1.27636	0.00025	0.0402982
FBtr0086983	FBgn0000078	-	1606	49.5832	92.6555	-0.902026	5e-05	0.0107714
FBtr0086991	FBgn0265487	-	2942	10.4095	20.123	-0.950948	0.0012	0.12746
FBtr0087042	FBgn0034162	-	713	66.8412	90.3579	-0.434913	0.0396	0.999568
FBtr0087045	FBgn0034165	-	794	4.89497	9.30567	-0.92681	0.01735	0.761274
FBtr0087047	FBgn0004784	-	2351	15.4021	8.95215	0.782817	0.0007	0.0867304
FBtr0087083	FBgn0034151	-	1298	3.20447	0.777458	2.04325	5e-05	0.0107714
FBtr0087117	FBgn0020506	-	1549	6.25093	12.0115	-0.942271	0.00375	0.293365
FBtr0087125	FBgn0034136	-	3040	1.6556	0.987142	0.746024	0.0397	0.999568
FBtr0087291	FBgn0034052	-	874	5.56477	2.81694	0.982192	0.0139	0.672457
FBtr0087308	FBgn0022160	-	2492	14.3981	8.02086	0.844053	0.04695	0.999568
FBtr0087386	FBgn0014865	-	268	13.876	300.966	-4.43894	0.00855	0.50174
FBtr0087437	FBgn0012042	-	790	1.29892	22.8058	-4.13402	5e-05	0.0107714
FBtr0087447	FBgn0033970	-	904	1.6622	3.45792	-1.05681	0.04195	0.999568
FBtr0087455	FBgn0013772	-	1781	7.43352	15.0248	-1.01523	0.00015	0.0269878
FBtr0087456	FBgn0033981	-	1631	17.1391	10.6211	0.690363	0.00495	0.353024
FBtr0087560	FBgn0033926	-	2371	239.425	435.234	-0.862221	5e-05	0.0107714
FBtr0087638	FBgn0033875	-	1441	46.7716	66.3796	-0.505109	0.0123	0.624581
FBtr0087720	FBgn0033830	-	1458	0.525614	16.8384	-5.0016	5e-05	0.0107714
FBtr0087748	FBgn0033821	-	592	31.5673	50.9134	-0.689617	0.00755	0.463963
FBtr0087796	FBgn0033789	-	511	22.384	50.1202	-1.16292	5e-05	0.0107714
FBtr0087815	FBgn0033778	-	1947	1.01149	2.0371	-1.01003	0.0115	0.598271
FBtr0087820	FBgn0033775	-	1617	3.52369	6.41876	-0.865208	0.00505	0.35815
FBtr0087854	FBgn0033774	-	1464	1212.46	660.023	0.877348	0.0001	0.0191973
FBtr0087914	FBgn0050042	-	852	42.9389	30.928	0.473371	0.0428	0.999568
FBtr0087920	FBgn0033728	-	1186	3.76183	2.13463	0.817451	0.03395	0.999568
FBtr0088114	FBgn0033602	-	1386	1.43336	0.68636	1.06236	0.0251	0.936108
FBtr0088124	FBgn0010358	-	810	7.65593	2.87364	1.4137	0.00145	0.147063
FBtr0088141	FBgn0015872	-	1745	8.66582	15.4558	-0.834739	0.00625	0.410252
FBtr0088160	FBgn0010425	-	830	295.66	227.55	0.377752	0.04915	0.999568
FBtr0088162	FBgn0011555	-	1047	130.46	73.7918	0.822072	5e-05	0.0107714
FBtr0088164	FBgn0011556	-	947	14.5742	7.77954	0.905663	0.00225	0.201775
FBtr0088191	FBgn0033593	-	450	18.2395	58.982	-1.69321	5e-05	0.0107714
FBtr0088494	FBgn0033446	-	884	172.549	96.9848	0.831178	0.0011	0.120871
FBtr0088663	FBgn0033367	-	2280	3.94945	1.6189	1.28664	0.0003	0.0456606
FBtr0088707	FBgn0043576	-	588	15.2497	3.96885	1.94199	5e-05	0.0107714
FBtr0088736	FBgn0033301	-	432	42.1986	61.8621	-0.55186	0.0395	0.999568
FBtr0088747	FBgn0002569	-	2036	39.7415	61.1498	-0.621703	0.0016	0.15808
FBtr0088748	FBgn0033294	-	1786	41.224	63.8104	-0.630306	0.00095	0.109096
FBtr0088752	FBgn0033297	-	1814	61.8607	149.912	-1.27702	5e-05	0.0107714
FBtr0088758	FBgn0002571	-	1795	21.0084	37.4221	-0.832927	0.0002	0.0338077
FBtr0088759	FBgn0002570	-	1826	532.315	855.497	-0.684481	0.0008	0.0954073
FBtr0088928	FBgn0033215	-	1305	1.87726	3.35849	-0.839184	0.0338	0.999568
FBtr0088957	FBgn0033188	-	1938	27.9091	46.4324	-0.734396	0.00045	0.0617648
FBtr0089032	FBgn0033134	-	1062	8.21034	16.4796	-1.00517	0.0006	0.0764053
FBtr0089033	FBgn0016032	-	1029	2.9753	4.9583	-0.73681	0.0434	0.999568
FBtr0089055	FBgn0015039	-	1667	54.4941	82.0519	-0.590437	0.0025	0.219724
FBtr0089214	FBgn0011642	-	1788	1.48452	0	inf	0.04595	0.999568
FBtr0089323	FBgn0036362	-	876	15.6176	24.4729	-0.648008	0.0147	0.691033
FBtr0089560	FBgn0034276	-	2750	1.52655	3.96762	-1.378	0.0001	0.0191973
FBtr0089630	FBgn0034289	-	1991	39.8268	76.8592	-0.948478	5e-05	0.0107714
FBtr0089673	FBgn0027780	-	3422	6.33506	11.1131	-0.81083	0.0354	0.999568
FBtr0089695	FBgn0038440	-	1089	0.423844	1.67084	-1.97897	0.00075	0.0909587
FBtr0089793	FBgn0005666	-	26619	8.52343	4.52027	0.915024	0.01605	0.727634
FBtr0090006	FBgn0001991	-	9425	0.557455	0.159925	1.80146	0.0188	0.799789
FBtr0091449	FBgn0053509	-	1405	2.02351	3.41466	-0.754878	0.0421	0.999568
FBtr0091807	FBgn0053803	-	529	4.61264	0	inf	5e-05	0.0107714
FBtr0100013	FBgn0053970	-	2072	0.00117556	0.819302	-9.44491	0.0346	0.999568
FBtr0100038	FBgn0067905	-	223	184.2	669.392	-1.86158	5e-05	0.0107714
FBtr0100095	FBgn0054040	-	980	9.25596	30.6944	-1.72952	5e-05	0.0107714
FBtr0100109	FBgn0054054	-	545	3.67484	7.99987	-1.12229	0.00875	0.508272
FBtr0100153	FBgn0001168	-	2335	1.90448	4.27823	-1.16762	0.01255	0.631123
FBtr0100230	FBgn0061356	-	1322	27.0197	37.7177	-0.481233	0.0277	0.987447
FBtr0100335	FBgn0004903	-	2633	1.66721	5.20357	-1.64207	0.03235	0.999568
FBtr0100356	FBgn0024293	-	1329	70.1939	103.693	-0.562899	0.0173	0.759662
FBtr0100432	FBgn0020906	-	866	306.277	209.317	0.549146	0.00375	0.293365
FBtr0100642	FBgn0053460	-	946	0.356205	1.01715	-1.51375	0.0208	0.849553
FBtr0100857	FBgn0013680	-	1026	13.4523	19.4025	-0.528394	0.04555	0.999568
FBtr0100866	FBgn0013673	-	162	14.0295	27.4795	-0.969896	0.01995	0.827517
FBtr0112363	FBgn0085201	-	298	108.459	52.3811	1.05004	0.0011	0.120871
FBtr0112391	FBgn0085227	-	532	4.79534	9.5938	-1.00047	0.0138	0.669315
FBtr0112408	FBgn0085244	-	444	6.20101	19.995	-1.68906	0.0035	0.279727
FBtr0112420	FBgn0085256	-	485	6.66453	66.7185	-3.32351	5e-05	0.0107714
FBtr0112487	FBgn0085320	-	267	22.5293	44.6163	-0.985768	0.0165	0.738684
FBtr0112526	FBgn0085353	-	1035	43.0072	27.3631	0.652347	0.0191	0.805969
FBtr0112529	FBgn0085356	-	848	2.92466	0.889974	1.71643	0.00135	0.139388
FBtr0112632	FBgn0086901	-	8631	2.39358	4.31916	-0.851581	0.01065	0.574118
FBtr0112790	FBgn0000017	-	12564	5.63804	3.14607	0.84164	0.03135	0.999568
FBtr0112921	FBgn0025837	-	1894	1.73302	3.48084	-1.00615	0.00745	0.461779
FBtr0113018	FBgn0031528	-	1859	3.79872	1.36709	1.4744	0.00075	0.0909587
FBtr0113055	FBgn0263593	-	4088	1.99892	8.81157	-2.14018	0.04465	0.999568
FBtr0113093	FBgn0034356	-	2019	5.75257	2.1329	1.43139	0.00395	0.304235
FBtr0113154	FBgn0035880	-	3223	1.00294	2.67384	-1.41467	0.0193	0.811719
FBtr0113196	FBgn0037386	-	2168	4.99995	13.7918	-1.46382	5e-05	0.0107714
FBtr0113317	FBgn0040096	-	612	1.65638	7.83396	-2.24171	5e-05	0.0107714
FBtr0113376	FBgn0050424	-	865	2.44923	6.06306	-1.30772	0.03045	0.999568
FBtr0113384	FBgn0051092	-	4581	0.00159174	1.25142	-9.61875	0.0242	0.916561
FBtr0113424	FBgn0052121	-	2820	0.585119	0.169422	1.78811	0.00215	0.195251
FBtr0113713	FBgn0020908	-	984	120.81	15.3203	2.97922	5e-05	0.0107714
FBtr0114030	FBgn0262123	-	2971	1.09079	1.91411	-0.811303	0.04395	0.999568
FBtr0114453	FBgn0023023	-	2590	3.27192	5.47074	-0.741597	0.04205	0.999568
FBtr0114541	FBgn0034887	-	1206	4.08112	6.77451	-0.731153	0.02485	0.930418
FBtr0273217	FBgn0038717	-	1666	17.0095	11.4444	0.571704	0.01885	0.800727
FBtr0273240	FBgn0036318	-	1758	8.48374	15.8558	-0.90224	0.0403	0.999568
FBtr0273260	FBgn0039645	-	4472	2.38879	1.19371	1.00083	0.0051	0.36058
FBtr0273329	FBgn0032127	-	1530	111.824	62.683	0.835086	5e-05	0.0107714
FBtr0273402	FBgn0040837	-	775	0.634147	1.94747	-1.61871	0.03725	0.999568
FBtr0273419	FBgn0052379	-	1238	0.756567	0.204346	1.88846	0.0104	0.567312
FBtr0273437	FBgn0052702	-	11349	3.34063	7.03778	-1.075	5e-05	0.0107714
FBtr0289942	FBgn0039323	-	1435	1.70783	4.52941	-1.40716	0.0003	0.0456606
FBtr0289973	FBgn0035176	-	913	8.2145	25.2586	-1.62053	5e-05	0.0107714
FBtr0290055	FBgn0051370	-	1408	4.76667	7.83804	-0.71751	0.0175	0.764928
FBtr0290122	FBgn0034507	-	960	0.968977	6.22435	-2.68339	5e-05	0.0107714
FBtr0290130	FBgn0036262	-	1540	86.2889	143.415	-0.732949	5e-05	0.0107714
FBtr0290201	FBgn0039817	-	1784	2.86494	5.56103	-0.956849	0.00335	0.27191
FBtr0290221	FBgn0036690	-	867	87.7025	134.731	-0.619397	0.04285	0.999568
FBtr0299739	FBgn0259219	-	1466	4.52933	2.3848	0.925426	0.03425	0.999568
FBtr0299968	FBgn0259715	-	1397	58.1036	83.23	-0.518476	0.01985	0.824563
FBtr0300127	FBgn0033980	-	1801	2.49986	4.90444	-0.97224	0.0038	0.295462
FBtr0300200	FBgn0259918	-	3113	3.48827	1.60935	1.11603	0.0172	0.757302
FBtr0300324	FBgn0033994	-	1592	22.0108	11.8325	0.895459	0.0241	0.914284
FBtr0300357	FBgn0028988	-	1195	14.4062	21.716	-0.592066	0.02885	0.999568
FBtr0300381	FBgn0050083	-	868	0.563219	1.56801	-1.47717	0.011	0.583112
FBtr0300408	FBgn0054043	-	1227	16.0807	22.6897	-0.496703	0.04095	0.999568
FBtr0300817	FBgn0051189	-	831	1.78552	3.57002	-0.999586	0.0225	0.887364
FBtr0300823	FBgn0032774	-	1159	20.8142	38.8596	-0.900706	0.006	0.401664
FBtr0300853	FBgn0260429	-	1984	1.37763	0.522767	1.39795	0.0493	0.999568
FBtr0300922	FBgn0050026	-	821	1.28398	4.25682	-1.72916	0.00085	0.10012
FBtr0301151	FBgn0020880	-	2226	0.21013	0.531425	-1.33858	0.0159	0.727162
FBtr0301312	FBgn0037292	-	902	16.2526	10.9932	0.564049	0.04535	0.999568
FBtr0301423	FBgn0010482	-	6271	4.03227	2.02708	0.992188	0.00755	0.463963
FBtr0301576	FBgn0085360	-	609	13.7684	21.0537	-0.612708	0.04505	0.999568
FBtr0301854	FBgn0085452	-	468	8.81691	35.7677	-2.02031	5e-05	0.0107714
FBtr0301978	FBgn0039946	-	2269	8.78506	12.1991	-0.473646	0.04845	0.999568
FBtr0302016	FBgn0015774	-	6412	0.839671	0.260575	1.68813	0.0244	0.921699
FBtr0302019	FBgn0033027	-	746	25.1755	8.4437	1.57607	0.00075	0.0909587
FBtr0302213	FBgn0031775	-	870	3.20477	5.56639	-0.796521	0.03585	0.999568
FBtr0302299	FBgn0039294	-	2991	0.579531	1.43881	-1.31192	0.0129	0.641407
FBtr0302318	FBgn0085285	-	762	0.610862	1.45728	-1.25436	0.03215	0.999568
FBtr0302584	FBgn0266084	-	5159	11.4515	5.00262	1.19478	0.01505	0.702587
FBtr0303155	FBgn0035282	-	1900	0.435777	0.141308	1.62475	0.046	0.999568
FBtr0303377	FBgn0051664	-	1971	1.27628	3.97926	-1.64056	0.0001	0.0191973
FBtr0303413	FBgn0038482	-	925	3.38838	1.58049	1.10022	0.01305	0.645783
FBtr0303828	FBgn0262003	-	448	10.4382	21.9687	-1.07358	0.00345	0.276695
FBtr0303829	FBgn0262004	-	578	6.03278	10.3226	-0.774914	0.03885	0.999568
FBtr0303833	FBgn0262007	-	1752	18.4864	31.0896	-0.749972	0.02215	0.880224
FBtr0304570	FBgn0011286	-	16056	0.636306	0.259451	1.29426	0.03555	0.999568
FBtr0304637	FBgn0262357	-	603	45.5107	120.268	-1.40197	5e-05	0.0107714
FBtr0304750	FBgn0033250	-	3801	10.1091	14.2181	-0.492081	0.04225	0.999568
FBtr0304814	FBgn0262508	-	8316	4.39923	2.05759	1.0963	0.03275	0.999568
FBtr0304829	FBgn0262484	-	677	100.474	145.985	-0.538997	0.0141	0.675856
FBtr0304876	FBgn0262536	-	624	132.688	191.773	-0.531365	0.0086	0.5039
FBtr0304911	FBgn0051665	-	5420	0.878755	0.461564	0.928929	0.0465	0.999568
FBtr0304959	FBgn0262580	-	1270	4.24523	6.73824	-0.666531	0.0377	0.999568
FBtr0305053	FBgn0250832	-	310	0	0.441262	#NAME?	0.0262	0.959943
FBtr0305188	FBgn0040532	-	774	2.05708	6.0908	-1.56603	0.04795	0.999568
FBtr0305317	FBgn0050345	-	2217	12.3955	17.4016	-0.489404	0.02885	0.999568
FBtr0305320	FBgn0038951	-	1102	12.2778	18.8005	-0.614719	0.03075	0.999568
FBtr0305599	FBgn0052644	-	2012	2.63526	1.54445	0.770858	0.03765	0.999568
FBtr0305795	FBgn0041579	-	900	5.12464	135.118	-4.72063	5e-05	0.0107714
FBtr0305917	FBgn0262794	-	441	0.315944	2.2309	-2.81988	0.02185	0.871931
FBtr0305981	FBgn0259239	-	3910	1.64025	0.814163	1.01052	0.00355	0.282541
FBtr0306078	FBgn0262838	-	390	4.55235	13.5855	-1.57738	0.0006	0.0764053
FBtr0306593	FBgn0035611	-	981	1.58573	6.14099	-1.95333	0.0003	0.0456606
FBtr0306807	FBgn0017558	-	2732	16.8992	23.8835	-0.499056	0.04185	0.999568
FBtr0306927	FBgn0263038	-	4314	4.15078	2.20263	0.914158	0.0011	0.120871
FBtr0307212	FBgn0040972	-	409	13.724	29.5042	-1.10422	0.0026	0.225572
FBtr0307388	FBgn0040832	-	851	4.77363	10.0596	-1.07542	0.03075	0.999568
FBtr0308064	FBgn0053192	-	274	200.944	283.749	-0.49782	0.03845	0.999568
FBtr0308083	FBgn0011286	-	15811	0.48117	0.152253	1.66008	0.039	0.999568
FBtr0308188	FBgn0085201	-	295	42.5415	13.0512	1.70468	0.0107	0.57573
FBtr0308708	FBgn0263314	-	564	0.63732	2.21295	-1.79588	0.0117	0.604832
FBtr0309230	FBgn0261258	-	3942	0.00267386	0.524031	-7.61459	0.0454	0.999568
FBtr0309504	FBgn0001224	-	884	45.5493	80.4296	-0.820298	0.0023	0.204975
FBtr0310044	FBgn0021872	-	2138	129.418	176.656	-0.448906	0.0277	0.987447
FBtr0310395	FBgn0263748	-	881	47.2171	24.3083	0.957861	5e-05	0.0107714
FBtr0329928	FBgn0041184	-	3503	5.84688	10.001	-0.774409	0.0009	0.104612
FBtr0330077	FBgn0014343	-	3892	0.690068	0.283383	1.28398	0.0393	0.999568
FBtr0331226	FBgn0031799	-	4546	0.897882	0.000178269	12.2983	0.0197	0.820712
FBtr0331288	FBgn0031318	-	3424	3.70359	7.85566	-1.08481	0.0246	0.926201
FBtr0331532	FBgn0036364	-	930	10.2394	18.6194	-0.862671	0.0021	0.19208
FBtr0332079	FBgn0086708	-	2499	1.1098	2.82678	-1.34886	0.0397	0.999568
FBtr0332131	FBgn0259140	-	11198	1.05776	4.02074	-1.92645	5e-05	0.0107714
FBtr0332623	FBgn0030098	-	800	149.088	71.2991	1.06421	0.0001	0.0191973
FBtr0332826	FBgn0264489	-	2548	48.8608	30.1776	0.695199	0.00305	0.253117
FBtr0333353	FBgn0031900	-	2185	0.445579	0.196288	1.18271	0.0362	0.999568
FBtr0333693	FBgn0036756	-	1589	9.44724	5.36707	0.81576	0.04065	0.999568
FBtr0333710	FBgn0036833	-	1422	2.73162	8.79061	-1.6862	0.0078	0.472985
FBtr0333765	FBgn0265523	-	12784	10.9139	6.43196	0.76284	0.0241	0.914284
FBtr0334150	FBgn0264775	-	940	0.967483	5.5782	-2.52749	0.00155	0.154606
FBtr0334282	FBgn0264753	-	1946	1.30537	2.67275	-1.03387	0.02725	0.981788
FBtr0334482	FBgn0005666	-	25818	8.43353	4.73697	0.832171	0.0205	0.841499
FBtr0334632	FBgn0259224	-	5489	0.418287	1.72816	-2.04667	0.03675	0.999568
FBtr0334634	FBgn0259224	-	5483	1.08347	0.000639398	10.7267	0.02225	0.881448
FBtr0334734	FBgn0263780	-	2083	4.90302	8.60018	-0.810697	0.01085	0.579719
FBtr0335216	FBgn0027584	-	2098	2.28851	5.99878	-1.39026	0.00815	0.488012
FBtr0335234	FBgn0051102	-	1756	7.35187	10.7527	-0.548513	0.0372	0.999568
FBtr0335263	FBgn0050438	-	2226	0.698767	2.68311	-1.94102	0.03245	0.999568
FBtr0335421	FBgn0024963	-	5658	0.837088	0.22004	1.92761	0.04815	0.999568
FBtr0335488	FBgn0041182	-	4591	6.45315	11.2754	-0.805098	0.02485	0.930418
FBtr0336648	FBgn0265045	-	6435	10.4162	5.10913	1.02768	0.0176	0.767834
FBtr0336820	FBgn0024245	-	2639	8.71767	15.8254	-0.860224	0.00965	0.540023
FBtr0339193	FBgn0038873	-	2329	0.864803	0.0662892	3.70553	0.0009	0.104612
FBtr0339249	FBgn0051064	-	3111	0.503176	0.00176012	8.15924	0.0472	0.999568
FBtr0339542	FBgn0034493	-	5102	2.91315	5.22432	-0.842662	0.001	0.113249
FBtr0339612	FBgn0039419	-	4453	6.29762	9.79357	-0.637028	0.0088	0.5104
FBtr0339763	FBgn0040752	-	7541	0.681874	0.000396939	10.7464	0.024	0.912
FBtr0339773	FBgn0024987	-	2945	0.526283	0.000416005	10.305	0.0276	0.986336
FBtr0340086	FBgn0259680	-	6288	2.29971	1.26996	0.856663	0.00765	0.467601
FBtr0340386	FBgn0085419	-	4522	0.675074	0.181725	1.89329	0.02295	0.895863
FBtr0343283	FBgn0053519	-	13117	0.960598	0.305107	1.65461	0.0411	0.999568
FBtr0343287	FBgn0053519	-	12244	4.7337	2.39899	0.980539	0.00035	0.0512296
FBtr0343294	FBgn0029831	-	3751	1.88306	7.18825	-1.93256	0.01845	0.791658
FBtr0343300	FBgn0261794	-	3612	4.88315	2.03535	1.26253	0.0204	0.839197
FBtr0344279	FBgn0038247	-	6745	2.38529	1.49763	0.67148	0.01405	0.674871
FBtr0344524	FBgn0027544	-	2233	1.33661	3.11898	-1.2225	0.02455	0.924927
FBtr0344723	FBgn0000337	-	1790	2.04465	3.34502	-0.710165	0.03875	0.999568
FBtr0345122	FBgn0039759	-	1464	1.00649	3.86274	-1.94029	5e-05	0.0107714
FBtr0345369	FBgn0000017	-	12510	8.91307	5.89026	0.597589	0.03905	0.999568
FBtr0345639	FBgn0051955	-	900	1.01055	2.99702	-1.56839	0.03365	0.999568
FBtr0345747	FBgn0032614	-	2109	0.668667	0.000274808	11.2486	0.0388	0.999568
FBtr0346092	FBgn0051205	-	1020	3.93967	13.6175	-1.78932	0.0018	0.172055
FBtr0346151	FBgn0051183	-	5256	1.31127	2.30692	-0.815003	0.0456	0.999568
FBtr0346340	FBgn0003357	-	1240	37.0581	14.974	1.30733	0.0111	0.585974
FBtr0346818	FBgn0037098	-	8089	1.74421	0.337835	2.36818	0.04335	0.999568
Novel000002.1	Novel000002	-	822	1.85768	4.21949	-1.18357	0.0088	0.5104
Novel000006.1	Novel000006	-	619	7.59476	2.26438	1.74589	0.00035	0.0512296
Novel000045.1	Novel000045	-	2595	0.263633	0.750292	-1.50892	0.0043	0.321261
Novel000046.1	Novel000046	-	1368	0.148425	0.495419	-1.73891	0.02595	0.955988
Novel000086.1	Novel000086	-	4465	8.31723	4.1167	1.01462	5e-05	0.0107714
Novel000121.1	Novel000121	-	4356	0.232254	0.499139	-1.10374	0.018	0.780236
Novel000125.1	Novel000125	-	202	30.7352	81.8578	-1.41323	0.01395	0.673171
Novel000136.1	Novel000136	-	1267	0.647228	1.71791	-1.40831	0.00495	0.353024
Novel000180.1	Novel000180	-	1435	1.4784	2.55058	-0.786787	0.0455	0.999568
Novel000181.1	Novel000181	-	1087	0.353992	0.861518	-1.28316	0.03515	0.999568
Novel000211.1	Novel000211	-	841	6.31569	16.7148	-1.40412	0.0028	0.236654
Novel000228.1	Novel000228	-	949	0.437189	0.491184	-0.168005	0.0464	0.999568
Novel000248.1	Novel000248	-	504	46.6158	70.2427	-0.591529	0.0249	0.931073

## Sheet: DE lncRNAs
Transcript_id	Gene_id	gene_name	Length	7 day_FPKM	42 day_FPKM	Log2(foldchange)	pvalue	qvalue
FBtr0307364	FBgn0058469	-	214	3.9477	486.589	-6.94555	0.0017	0.165253
FBtr0334954	FBgn0264904	-	776	39.8224	58.5255	-0.555487	0.0475	0.999568
FBtr0340527	FBgn0265660	-	727	0.531173	1.67341	-1.65553	0.0127	0.636155
FBtr0343305	FBgn0266044	-	537	0.229759	2.15574	-3.22999	0.01595	0.727416
FBtr0343890	FBgn0266227	-	2517	1.5685	0.443179	1.82343	0.0342	0.999568
FBtr0343891	FBgn0266228	-	811	0.897013	0.259504	1.78937	0.0261	0.958433
FBtr0344958	FBgn0266654	-	1034	8.52598	3.47664	1.29417	0.00285	0.240525
FBtr0346073	FBgn0267083	-	363	0.737209	0	inf	0.0008	0.0954073
FBtr0347127	FBgn0052636	-	1484	0.77263	1.96641	-1.34772	0.00315	0.258052
TCONS_00000636	XLOC_000326	-	207	2.37494	0	inf	0.01425	0.67907
TCONS_00051895	XLOC_034222	-	230	1.46799	0.413485	1.82793	0.02575	0.951986
TCONS_00070378	XLOC_027736	-	236	1.95957	0	inf	0.0034	0.27422
TCONS_00080319	XLOC_007686	-	229	0.73051	0	inf	0.0376	0.999568
TCONS_00209510	XLOC_052958	-	219	2.26949	0	inf	0.0087	0.507167
TCONS_00252866	XLOC_046032	-	232	2.05742	0	inf	0.00305	0.253117
TCONS_00265327	XLOC_067962	-	219	2.20121	0	inf	0.0097	0.540446
TCONS_00267024	XLOC_071213	-	940	25.7121	38.8068	-0.593862	0.01245	0.627747
TCONS_00338112	XLOC_070832	-	271	1.96427	0	inf	0.00025	0.0402982
TCONS_00386221	XLOC_073604	-	1331	2.44193	17.9683	-2.87936	5e-05	0.0107714
TCONS_00419973	XLOC_097475	-	686	1.73091	3.69783	-1.09515	0.01865	0.795474
TCONS_00444543	XLOC_092363	-	213	2.57373	0	inf	0.0075	0.463125
TCONS_00446034	XLOC_094773	-	202	0	2.97079	#NAME?	0.0112	0.589894
TCONS_00449713	XLOC_100429	-	229	2.20853	0	inf	0.0031	0.255969
TCONS_00457963	XLOC_112870	-	256	1.39355	0	inf	0.00625	0.410252
TCONS_00485049	XLOC_118356	-	200	4.35606	0	inf	0.0031	0.255969
TCONS_00556569	XLOC_099075	-	209	3.41735	0	inf	0.0031	0.255969
TCONS_00647580	XLOC_146848	-	208	2.87719	0	inf	0.00635	0.413736
TCONS_00652010	XLOC_153123	-	209	2.86887	0	inf	0.0087	0.507167
TCONS_00661140	XLOC_166557	-	218	2.74152	0	inf	0.0038	0.295462
TCONS_00669009	XLOC_178613	-	1050	2.43502	4.42891	-0.863015	0.04445	0.999568
TCONS_00681099	XLOC_146486	-	217	2.29933	0	inf	0.0097	0.540446
TCONS_00690794	XLOC_160411	-	215	0	2.73576	#NAME?	0.0048	0.345118
TCONS_00763884	XLOC_141957	-	200	0	3.09151	#NAME?	0.01405	0.674871
TCONS_00816862	XLOC_151622	-	220	2.1768	0	inf	0.00635	0.413736
TCONS_00886919	XLOC_150011	-	917	85.4791	270.812	-1.66365	0.00025	0.0402982
TCONS_00939948	XLOC_189798	-	307	0.275319	0.442854	-0.685727	0.0487	0.999568
TCONS_00969415	XLOC_201289	-	222	2.10807	0	inf	0.0075	0.463125
TCONS_00969590	XLOC_201602	-	219	2.26949	0	inf	0.0087	0.507167
TCONS_00985378	XLOC_189941	-	202	2.76573	0.733913	1.91398	0.03335	0.999568
TCONS_01011540	XLOC_207784	-	202	0	1.46375	#NAME?	0.02645	0.96418
TCONS_01012182	XLOC_209391	-	207	2.9517	0	inf	0.00635	0.413736
TCONS_01034267	XLOC_189909	-	203	1.97028	0.713676	1.46506	0.0304	0.999568
TCONS_01123886	XLOC_228709	-	248	0.790972	0	inf	0.03225	0.999568

## Sheet: DE circRNAs
ID	7 day_readcount	42 day_readcount	log2FoldChange	pval	padj	significant
dme_circ_0009372	0	8.49312	-4.5034	0.0076346	0.55412	TRUE
dme_circ_0006619	6.21444	0	4.3746	0.010954	0.55412	TRUE
dme_circ_0006708	0	7.07221	-4.2791	0.012415	0.55412	TRUE
dme_circ_0004259	0	6.72852	-4.2083	0.014401	0.55412	TRUE
dme_circ_0009500	5.1182	0	4.0543	0.021183	0.55412	TRUE
dme_circ_0009514	0	5.89121	-4.0161	0.021197	0.55412	TRUE
dme_circ_0002070	0	5.48754	-3.9032	0.026301	0.55412	TRUE
dme_circ_0006334	0	5.42757	-3.8925	0.026799	0.55412	TRUE
dme_circ_0008173	0	5.39758	-3.881	0.027405	0.55412	TRUE
dme_circ_0010408	0	5.30761	-3.8118	0.031385	0.55412	TRUE
dme_circ_0003891	4.56034	0	3.8065	0.033572	0.55412	TRUE
dme_circ_0010310	4.56034	0	3.8065	0.033572	0.55412	TRUE
dme_circ_0000626	0	5.08388	-3.7656	0.03384	0.55412	TRUE
dme_circ_0011075	0	5.11387	-3.7618	0.03415	0.55412	TRUE
dme_circ_0010134	35.3475	77.2869	-1.1067	0.039466	0.55412	TRUE
dme_circ_0006913	7.90752	0.867305	2.7169	0.042802	0.55412	TRUE
dme_circ_0008383	1.11573	9.27046	-2.6054	0.043863	0.55412	TRUE
dme_circ_0003904	0	4.65023	-3.5948	0.045349	0.55412	TRUE
dme_circ_0008175	0	4.68021	-3.5948	0.045412	0.55412	TRUE
dme_circ_0006956	0	4.62024	-3.5884	0.045804	0.55412	TRUE
dme_circ_0005030	0	4.59025	-3.5765	0.046714	0.55412	TRUE
dme_circ_0006667	0	4.59025	-3.5765	0.046714	0.55412	TRUE
dme_circ_0009667	0	4.56026	-3.559	0.048096	0.55412	TRUE
dme_circ_0010536	0	4.56026	-3.559	0.048096	0.55412	TRUE
dme_circ_0009358	149.692	251.403	-0.74476	0.0024809	0.55412	FALSE
dme_circ_0004404	146.072	224.698	-0.61768	0.020721	0.55412	FALSE
dme_circ_0004843	280.858	200.223	0.48662	0.02228	0.55412	FALSE
dme_circ_0010498	134.014	80.1887	0.73454	0.04614	0.55412	FALSE
dme_circ_0004913	226.434	156.698	0.52833	0.047568	0.55412	FALSE

## Sheet: DE miRNAs
Mature_ID	Mature_Acc	Mature_Seq	Seed	Length	High_Confidence	Type	Canonical	Precursor_ID	Precursor_Acc	Precursor_Seq	Precursor_Locus	Family_Acc	Family_ID	Clustered_miRNAs	Promoter	Primary_microRNA	log2FC	Fold_Change	p_value	q_value	Test_CPM	Control_CPM	7-3	7-4	7-5	7-6	7-7	42-3	42-4	42-5	42-6	42-7
dme-miR-985-3p	MIMAT0005502	CAAAUGUUCCAAUGGUCGGGCA	AAAUGUU	22	Yes	Mature_miRNA	canonical_dme-specific_miRNA	dme-mir-985	MI0005844	UAUAUAAUAGCACUGCUGGCUCAUUGGUACAUUUCAUAAGUACCUUAUCAAAUGUUCCAAUGGUCGGGCAGAGCUAUUAUUUGUCC	chrX:16191254-16191339(-)	-	-	985	Unknown	Unknown	3.31739	9.96857	0.000214766	0.00970741	8.6879	5.37052	0	67.838	59.5415	0	0	188.608	85.1789	355.999	1320.52	50.2664
dme-miR-988-5p	MIMAT0020886	GUGUGAUUUGUAGCAAAGUGAU	UGUGAUU	22	Yes	Star_miRNA	canonical_conserved_miRNA	dme-mir-988	MI0005847	GACGGCGGUACCGGGCAUUUUGGGUGUGUGAUUUGUAGCAAAGUGAUAUGUAUUUGAUCAUCCCCUUGUUGCAAACCUCACGCCAAAGAUGAUCUGCGA	chr2R:12158872-12158970(-)	MIPF0000724	mir-988	988	Unknown	Unknown	2.92585	7.59923	2.92381e-05	0.00330391	8.80689	5.88104	0	0	178.625	0	0	440.086	340.716	406.856	637.494	351.865
dme-miR-289-5p	MIMAT0000364	UAAAUAUUUAAGUGGAGCCUGCGACU	AAAUAUU	26	NO	-	non-canonical_miRNA	dme-mir-289	MI0000385	GAGUUUACAGUAAAAUAAAUAUUUAAGUGGAGCCUGCGACUUCAGUCCCUCUGACUGACUGGGGUAAGUCACUUGAGCGUUUGUUGGCACGUAAAAGAC	chr3L:13620822-13620920(+)	MIPF0000222	mir-289	289	Unknown	Unknown	2.76122	6.77968	0.00688888	0.103793	10.5556	7.79438	0	0	654.957	120.613	145.201	1068.78	170.358	2441.13	3050.86	1005.33
dme-miR-284-3p	MIMAT0000348	GUCAGCAACUUGAUUCCAGCA	UCAGCAA	21	Yes	-	non-canonical_miRNA	dme-mir-284	MI0000369	GUUGCAGUUCCUGGAAUUAAGUUGACUGUGUAGCCUGUGAGGGCAAGGCUUGAAUAAUGCUCCUGAAGUCAGCAACUUGAUUCCAGCAAUUGCGGCCCGA	chr3R:12551515-12551614(-)	MIPF0000228	mir-284	284	Unknown	Unknown	2.59009	6.02138	0.0164205	0.185551	7.24591	4.65581	0	67.838	0	0	0	188.608	85.1789	101.714	227.676	100.533
dme-miR-996-3p	MIMAT0005515	UGACUAGAUUUCAUGCUCGUCU	GACUAGA	22	Yes	Mature_miRNA	canonical_conserved_miRNA	dme-mir-996	MI0005857	UCUGACUCUAUUUUGUCGGCGAACAUGGAUCUAGUGCACGGUGGUUCAUGAUUAAGUUCGUGACUAGAUUUCAUGCUCGUCUAUUAAGUUGGGUCAG	chr3R:29217184-29217280(+)	MIPF0000449	mir-996	279,996	Unknown	Unknown	2.54217	5.82464	0.00560968	0.0905562	7.95406	5.41189	78.8892	0	0	120.613	0	188.608	85.1789	406.856	227.676	251.332
dme-miR-276a-5p	MIMAT0000336	CAGCGAGGUAUAGAGUUCCUACG	AGCGAGG	23	Yes	Star_miRNA	canonical_conserved_miRNA	dme-mir-276a	MI0000359	CCUGGUUUUUGCCAUCAGCGAGGUAUAGAGUUCCUACGUUCAUUAUAAACUCGUAGGAACUUCAUACCGUGCUCUUGGAAGACCAAAAAACAACCAAG	chr3L:10365228-10365325(+)	MIPF0000124	mir-276	276a	Unknown	Unknown	1.88386	3.69061	0.00016067	0.00907787	9.5863	7.70245	236.668	135.676	357.249	120.613	0	754.432	425.894	915.425	1457.13	251.332
dme-miR-276b-5p	MIMAT0020815	CAGCGAGGUAUAGAGUUCCUACG	AGCGAGG	23	Yes	Mature_miRNA	canonical_conserved_miRNA	dme-mir-276b	MI0000375	AAAACCGAAGUCUUUUUACCAUCAGCGAGGUAUAGAGUUCCUACGUUCCUAUAUUCAGUCGUAGGAACUUAAUACCGUGCUCUUGGAGGACUGUCGACC	chr3L:10319785-10319883(+)	MIPF0000124	mir-276	276b	Unknown	Unknown	1.88386	3.69061	0.00016067	0.00907787	9.5863	7.70245	236.668	135.676	357.249	120.613	0	754.432	425.894	915.425	1457.13	251.332
dme-miR-8-5p	MIMAT0020791	CAUCUUACCGGGCAGCAUUAGA	AUCUUAC	22	Yes	Star_miRNA	canonical_conserved_miRNA	dme-mir-8	MI0000128	AAGGACAUCUGUUCACAUCUUACCGGGCAGCAUUAGAUCCUUUUUAUAACUCUAAUACUGUCAGGUAAAGAUGUCGUCCGUGUCCUU	chr2R:16831432-16831518(+)	MIPF0000019	mir-8	8	Unknown	Unknown	1.18745	2.27751	0.000551741	0.0178133	10.6183	9.43085	1025.56	610.542	476.332	361.838	1016.41	1131.65	1788.76	1373.14	1775.88	1709.06
dme-miR-14-5p	MIMAT0020798	GGGAGCGAGACGGGGACUCACU	GGAGCGA	22	Yes	Star_miRNA	canonical_conserved_miRNA	dme-mir-14	MI0000136	UGUGGGAGCGAGACGGGGACUCACUGUGCUUAUUAAAUAGUCAGUCUUUUUCUCUCUCCUAUA	chr2R:9553762-9553824(+)	MIPF0000182	mir-14	14	Unknown	Unknown	0.987422	1.98264	0.0038868	0.0675706	10.2051	9.21767	946.671	542.704	535.874	482.451	290.402	1005.91	1277.68	1169.71	1320.52	1105.86
dme-miR-9a-3p	MIMAT0020792	UAAAGCUAGCUUACCGAAGUUA	AAAGCUA	22	Yes	Star_miRNA	canonical_dme-specific_miRNA	dme-mir-9a	MI0000129	GCUAUGUUGUCUUUGGUUAUCUAGCUGUAUGAGUGAUAAAUAACGUCAUAAAGCUAGCUUACCGAAGUUAAUAUUAGC	chr3L:19565131-19565208(+)	MIPF0000014	mir-9	9a	Unknown	Unknown	0.970335	1.9593	0.0451618	0.340219	9.36828	8.39794	236.668	203.514	357.249	241.225	726.006	502.955	1022.15	610.283	500.888	703.73
dme-miR-275-3p	MIMAT0000333	UCAGGUACCUGAAGUAGCGCGCG	CAGGUAC	23	Yes	Mature_miRNA	canonical_conserved_miRNA	dme-mir-275	MI0000356	UGUAAAGUCUCCUACCUUGCGCGCUAAUCAGUGACCGGGGCUGGUUUUUUAUAUACAGUCAGGUACCUGAAGUAGCGCGCGUGGUGGCAGACAUAUAU	chr2L:7425795-7425892(+)	MIPF0000187	mir-275	275,305	Unknown	Unknown	0.629569	1.5471	0.0397216	0.324492	11.2332	10.6036	1498.9	1288.92	1964.87	1567.97	1161.61	3143.47	766.61	3102.27	3096.4	1910.12
dme-miR-286-3p	MIMAT0000359	UGACUAGACCGAACACUCGUGCU	GACUAGA	23	Yes	Mature_miRNA	canonical_conserved_miRNA	dme-mir-286	MI0000380	UUAAAAUUGAAUGGCGAAUGUCGGUAUGGUCUCUUUUUCAAAGAAAGGUUUCGAUUAAGCGAAGUGACUAGACCGAACACUCGUGCUAUAAUUUUAAAAU	chr2R:19661422-19661521(-)	MIPF0000225	mir-286	3,4,5,6-1,6-2,6-3,286,309	Unknown	Unknown	-5.76833	0.0183467	4.9998e-12	1.12996e-09	4.29093	10.0593	2208.9	474.866	119.083	1085.51	1742.41	62.8694	0	0	0	0
dme-miR-5-5p	MIMAT0000110	AAAGGAACGAUCGUUGUGAUAUG	AAGGAAC	23	Yes	Mature_miRNA	canonical_conserved_miRNA	dme-mir-5	MI0000123	GCUAAAAGGAACGAUCGUUGUGAUAUGAGUUGUUUCCUAACAUAUCACAGUGAUUUUCCUUUAUAACGC	chr2R:19661158-19661226(-)	MIPF0000309	mir-5	3,4,5,6-1,6-2,6-3,286,309	Unknown	Unknown	-3.81116	0.0712404	0.000494539	0.0178133	4.29138	8.10255	394.446	0	0	482.451	726.006	0	0	0	0	50.2664
dme-miR-6-3p	MIMAT0000111	UAUCACAGUGGCUGUUCUUUUU	AUCACAG	22	Yes	Star_miRNA	canonical_conserved_miRNA	dme-mir-6-1;dme-mir-6-2;dme-mir-6-3	MI0000124;MI0000125;MI0000126	UUUAAUGUAGAGGGAAUAGUUGCUGUGCUGUAAGUUAAUAUACCAUAUCUAUAUCACAGUGGCUGUUCUUUUUGUACCUAAA;UAACCCAAGGGAACUUCUGCUGCUGAUAUAUUAUUGAAAAACUACUAUAUCACAGUGGCUGUUCUUUUUGGUUG;CAAAAAGAAGGGAACGGUUGCUGAUGAUGUAGUUUGAAACUCUCACAAUUUAUAUCACAGUGGCUGUUCUUUUUUGUUUG	chr2R:19661003-19661084(-);chr2R:19660869-19660942(-);chr2R:19660716-19660795(-)	MIPF0000119	mir-6	3,4,5,6-1,6-2,6-3,286,309;3,4,5,6-1,6-2,6-3,286,309;3,4,5,6-1,6-2,6-3,286,309	Unknown;Unknown;Unknown	Unknown;Unknown;Unknown	-2.30646	0.202155	0.00331969	0.0625208	6.00838	8.31484	552.225	67.838	0	603.064	580.804	125.739	85.1789	50.8569	45.5353	0
dme-miR-994-3p	MIMAT0020894	CACAGUUGCUGUUUCUUUUAGAU	ACAGUUG	23	Yes	Star_miRNA	canonical_conserved_miRNA	dme-mir-994	MI0005855	UAUCGAGUUAUCUAAGGAAAUAGUAGCCGUGAUUUUACCCAAGAAUUUUUCACAUAUCACAGUUGCUGUUUCUUUUAGAUAGCUCUUUUGU	chr3R:10408137-10408227(+)	MIPF0001045	mir-994	318,994	Unknown	Unknown	-1.51658	0.349514	0.0402025	0.324492	6.60179	8.11837	315.557	474.866	59.5415	241.225	290.402	188.608	85.1789	101.714	91.0705	0
dme-miR-92a-3p	MIMAT0000334	CAUUGCACUUGUCCCGGCCUAU	AUUGCAC	22	Yes	Mature_miRNA	canonical_conserved_miRNA	dme-mir-92a	MI0000357	AAUAUGAAUUUCCCGUAGGACGGGAAGGUGUCAACGUUUUGCAUUUCGAAUAAACAUUGCACUUGUCCCGGCCUAUGGGCGGUUUGUAAUAAACA	chr3R:25646506-25646600(+)	MIPF0000013	mir-25	92a,92b	Unknown	Unknown	-0.963224	0.512909	0.00139102	0.0349301	10.1864	11.1497	2130.01	2510.01	1012.21	2653.48	3630.03	1005.91	1362.86	1169.71	910.705	1357.19
dme-miR-125-5p	MIMAT0000397	UCCCUGAGACCCUAACUUGUGA	CCCUGAG	22	Yes	Mature_miRNA	canonical_conserved_miRNA	dme-mir-125	MI0000417	GACAUGUGCAAAUGUUUGUAUGGCUGAUUCCCUGAGACCCUAACUUGUGACUUUUAAUACCAGUUUCACAAGUUUUGAUCUCCGGUAUUGGACGCAAACUUGCUGAUGUU	chr2L:18472315-18472424(+)	MIPF0000033	mir-10	100,let7,125	Unknown	Unknown	-0.949039	0.517978	0.024631	0.242027	8.90691	9.85595	867.782	1085.41	714.498	964.902	1016.41	628.694	681.431	406.856	136.606	603.197
dme-miR-133-3p	MIMAT0000340	UUGGUCCCCUUCAACCAGCUGU	UGGUCCC	22	Yes	Mature_miRNA	canonical_conserved_miRNA	dme-mir-133	MI0000362	ACCUGCAACACUGUGUGUAGCUGGUUGACAUCGGGUCAGAUCUGUUUUUCAAGCAUUUGGUCCCCUUCAACCAGCUGUAGCCAGUGGUUGAUGACAAC	chr2L:20616617-20616714(+)	MIPF0000029	mir-133	133,288	Unknown	Unknown	-0.85209	0.553982	0.00322644	0.0625208	10.4347	11.2868	3076.68	3052.71	1845.79	2412.25	2032.82	1257.39	1448.04	1373.14	910.705	1859.86
dme-miR-14-3p	MIMAT0000120	UCAGUCUUUUUCUCUCUCCUAU	CAGUCUU	22	Yes	Mature_miRNA	canonical_conserved_miRNA	dme-mir-14	MI0000136	UGUGGGAGCGAGACGGGGACUCACUGUGCUUAUUAAAUAGUCAGUCUUUUUCUCUCUCCUAUA	chr2R:9553762-9553824(+)	MIPF0000182	mir-14	14	Unknown	Unknown	-0.788148	0.579087	0.00155589	0.0351632	12.1177	12.9059	9308.93	8751.1	4763.32	7839.83	8276.46	3332.08	5706.98	5441.69	2641.05	5026.64
dme-miR-10-5p	MIMAT0000115	ACCCUGUAGAUCCGAAUUUGUU	CCCUGUA	22	Yes	Mature_miRNA	canonical_conserved_miRNA	dme-mir-10	MI0000130	CCACGUCUACCCUGUAGAUCCGAAUUUGUUUUAUACUAGCUUUAAGGACAAAUUCGGUUCUAGAGAGGUUUGUGUGG	chr3R:6809506-6809582(-)	MIPF0000033	mir-10	10	Unknown	Unknown	-0.777063	0.583553	0.00113836	0.0321586	13.3348	14.1119	20905.6	24014.7	10419.8	13870.5	20909	9744.75	14054.5	9459.39	7467.78	10455.4
dme-miR-12-5p	MIMAT0000117	UGAGUAUUACAUCAGGUACUGGU	GAGUAUU	23	Yes	Mature_miRNA	canonical_conserved_miRNA	dme-mir-12	MI0000132	UACGGUUGAGUAUUACAUCAGGUACUGGUGUGCCUUAAAUCCAACAACCAGUACUUAUGUCAUACUACGCCGUG	chrX:15509473-15509546(+)	MIPF0000181	mir-12	12,283,304	Unknown	Unknown	-0.771588	0.585773	0.0370277	0.321856	9.12334	9.89493	1025.56	1153.25	774.04	723.676	1016.41	691.563	511.073	508.569	455.353	603.197
dme-miR-310-3p	MIMAT0000402	UAUUGCACACUUCCCGGCCUUU	AUUGCAC	22	Yes	Mature_miRNA	canonical_conserved_miRNA	dme-mir-310	MI0000422	AACAUAAACAUUUGCAGGGCGGGUCGUGUGUCAGUGUAUUUAUAUCUUAGCUAUAUUGCACACUUCCCGGCCUUUAAAUGUCCAAUGUU	chr2R:20583752-20583840(-)	MIPF0000566	mir-310	310,311,312,313,991,992,2498	Unknown	Unknown	-0.735662	0.600542	0.0141357	0.16814	10.3384	11.074	2445.57	1899.46	1786.25	2532.87	2178.02	1446	1873.94	966.282	910.705	1357.19
dme-miR-318-3p	MIMAT0000410	UCACUGGGCUUUGUUUAUCUCA	CACUGGG	22	Yes	Mature_miRNA	canonical_conserved_miRNA	dme-mir-318	MI0000430	UUUAUGGGAUACACACAGUUCAGUUUUGUCACACUUCAAGCAUCACUGGGCUUUGUUUAUCUCAUGAG	chr3R:10408302-10408369(+)	MIPF0000259	mir-318	318,994	Unknown	Unknown	-0.641457	0.641065	0.0092773	0.131042	12.5173	13.1588	8598.93	6783.8	12027.4	10372.7	6679.25	4966.68	4344.12	9052.54	5191.02	5931.44
dme-miR-956-3p	MIMAT0005469	UUUCGAGACCACUCUAAUCCAUU	UUCGAGA	23	Yes	-	non-canonical_miRNA	dme-mir-956	MI0005810	GAUCGUUAUCGUGUUUGGAAUGGUCUCGUUAGCUAACGGAUGAGCAAGUGCUCGGCUCACUGGCCCAAAUGCAGUUUGCCCGGAGACGCCGGUUAACCCAGCACUGAAAUGUGUAGUUUCGAGACCACUCUAAUCCAUUGCAGCAUUU	chr3L:11773731-11773878(-)	MIPF0001983	mir-956	314,956	Unknown	Unknown	-0.613138	0.653773	0.0103956	0.1382	14.8818	15.4949	67292.5	66074.2	30306.6	35460.1	35574.3	25084.9	33645.7	28632.5	22904.2	37699.8

## Sheet: 11 upregualted miRNA targets
miRNA	Seqname	GeneSymbol	Type	Total	Context+	Structure	Energy	6mer-1a	6mer	7mer-1a	7mer-m8	8mer-1a	8mer-1u	Imperfect	UTR Length
dme-miR-985-3p	FBtr0335145	dia	Coding	1	-0.104	140	-4.72	0	0	0	0	0	1	0	1463
dme-miR-985-3p	FBtr0335497	CG42389	Coding	2	-0.351	282	-15.29	0	0	0	1	1	0	0	1550
dme-miR-985-3p	FBtr0344262	CG4538	Coding	1	-0.119	140	-5.65	0	0	0	0	0	1	0	1074
dme-miR-985-3p	FBtr0344265	Itp-r83A	Coding	1	-0.157	143	-5.23	0	0	0	0	0	1	0	1046
dme-miR-985-3p	FBtr0083978	Grik	Coding	1	-0.1	147	-7.84	0	0	0	0	1	0	0	1081
dme-miR-985-3p	FBtr0079745	raw	Coding	1	-0.163	155	-11.47	0	0	0	1	0	0	0	560
dme-miR-985-3p	FBtr0084710	CG11089	Coding	1	-0.11	147	-9.97	0	0	0	1	0	0	0	365
dme-miR-985-3p	FBtr0112774	CG12484	Coding	1	-0.133	151	-7.54	0	0	0	0	0	1	0	348
dme-miR-985-3p	FBtr0076178	CG12289	Coding	1	-0.201	144	-7.54	0	0	0	0	1	0	0	152
dme-miR-985-3p	FBtr0081160	brat	Coding	1	-0.216	142	-7.63	0	0	0	0	1	0	0	8499
dme-miR-985-3p	FBtr0086323	CG13869	Coding	1	-0.148	142	-11.25	0	0	0	0	1	0	0	117
dme-miR-985-3p	FBtr0084599	Orct	Coding	1	-0.139	145	-9.98	0	0	0	1	0	0	0	696
dme-miR-985-3p	FBtr0077949	CG4341	Coding	1	-0.138	145	-14.86	0	0	0	0	1	0	0	646
dme-miR-985-3p	FBtr0075873	CG11263	Coding	1	-0.195	156	-10.54	0	0	0	0	1	0	0	490
dme-miR-985-3p	FBtr0078860	Karybeta3	Coding	1	-0.195	140	-5.54	0	0	0	0	1	0	0	548
dme-miR-985-3p	FBtr0072444	gsb	Coding	1	-0.211	140	-4.63	0	0	0	0	1	0	0	181
dme-miR-985-3p	FBtr0078987	CG31516	Coding	1	-0.206	152	-8.66	0	0	0	0	1	0	0	847
dme-miR-985-3p	FBtr0335462	CG9886	Coding	1	-0.156	148	-8.45	0	0	0	0	0	1	0	2381
dme-miR-985-3p	FBtr0078617	Obp83g	Coding	1	-0.129	140	-4.99	0	0	0	0	0	1	0	114
dme-miR-985-3p	FBtr0088040	exp	Coding	1	-0.146	172	-17.35	0	0	0	0	1	0	0	594
dme-miR-985-3p	FBtr0078616	CG31559	Coding	1	-0.152	158	-13.95	0	0	0	0	1	0	0	459
dme-miR-985-3p	FBtr0343229	CG43233	Coding	1	-0.152	140	-10.31	0	0	0	1	0	0	0	356
dme-miR-985-3p	FBtr0340247	Lip2	Coding	1	-0.134	140	-6.42	0	0	0	0	1	0	0	501
dme-miR-985-3p	FBtr0340244	U26	Coding	1	-0.109	140	-7.52	0	0	0	0	0	1	0	2309
dme-miR-985-3p	FBtr0335252	CG12992	Coding	1	-0.163	142	-9.35	0	0	0	1	0	0	0	158
dme-miR-985-3p	FBtr0073753	hec	Coding	1	-0.176	146	-9.24	0	0	0	0	1	0	0	889
dme-miR-985-3p	FBtr0089111	lgs	Coding	1	-0.117	150	-10.04	0	0	0	1	0	0	0	1578
dme-miR-985-3p	FBtr0336667	CoRest	Coding	1	-0.137	152	-13.56	0	0	0	1	0	0	0	635
dme-miR-985-3p	FBtr0302043	CG9395	Coding	1	-0.151	159	-14.02	0	0	0	0	1	0	0	1046
dme-miR-985-3p	FBtr0340123	CG17754	Coding	1	-0.148	145	-9.12	0	0	0	0	1	0	0	233
dme-miR-985-3p	FBtr0340122	CG17754	Coding	1	-0.111	145	-9.12	0	0	0	0	1	0	0	895
dme-miR-985-3p	FBtr0079540	CCDC53	Coding	1	-0.142	154	-8.95	0	0	0	0	0	1	0	81
dme-miR-985-3p	FBtr0079544	MED20	Coding	1	-0.192	140	-7.58	0	0	0	0	1	0	0	191
dme-miR-985-3p	FBtr0079545	poe	Coding	1	-0.196	140	-5.72	0	0	0	0	1	0	0	191
dme-miR-985-3p	FBtr0088909	Corin	Coding	1	-0.126	155	-15.09	0	0	0	0	1	0	0	3181
dme-miR-985-3p	FBtr0075153	Prestin	Coding	1	-0.157	144	-8.79	0	0	0	1	0	0	0	384
dme-miR-985-3p	FBtr0076061	Grip163	Coding	1	-0.1	161	-13.92	0	0	0	0	0	1	0	479
dme-miR-985-3p	FBtr0080603	CG15293	Coding	1	-0.134	142	-9.23	0	0	0	0	0	1	0	510
dme-miR-985-3p	FBtr0077154	Pfdn4	Coding	1	-0.143	145	-5.86	0	0	0	0	0	1	0	62
dme-miR-985-3p	FBtr0078541	CG12546	Coding	1	-0.146	144	-13.65	0	0	0	1	0	0	0	112
dme-miR-985-3p	FBtr0087920	Cpr49Ae	Coding	1	-0.135	151	-12.6	0	0	0	0	1	0	0	675
dme-miR-985-3p	FBtr0337064	CG3678	Coding	1	-0.194	153	-13.38	0	0	0	0	1	0	0	268
dme-miR-985-3p	FBtr0336688	CG32814	Coding	1	-0.11	150	-12.59	0	0	0	0	0	1	0	735
dme-miR-985-3p	FBtr0346344	Osi6	Coding	1	-0.177	140	-4.63	0	0	0	0	1	0	0	911
dme-miR-985-3p	FBtr0344392	CG3940	Coding	1	-0.173	152	-5.7	0	0	0	0	1	0	0	1337
dme-miR-985-3p	FBtr0077391	CG3036	Coding	1	-0.152	149	-5.78	0	0	0	1	0	0	0	783
dme-miR-985-3p	FBtr0305620	ham	Coding	2	-0.356	287	-12.72	0	0	0	0	2	0	0	679
dme-miR-985-3p	FBtr0331935	Rpb5	Coding	1	-0.157	142	-11.55	0	0	0	0	0	1	0	435
dme-miR-985-3p	FBtr0300118	nAChRalpha4	Coding	1	-0.121	149	-4.74	0	0	0	0	0	1	0	3525
dme-miR-985-3p	FBtr0074463	e(y)1	Coding	1	-0.2	141	-4.63	0	0	0	0	1	0	0	229
dme-miR-985-3p	FBtr0305256	SCAR	Coding	1	-0.124	148	-9.95	0	0	0	0	1	0	0	730
dme-miR-985-3p	FBtr0290130	CG6910	Coding	1	-0.137	140	-4.63	0	0	0	0	1	0	0	579
dme-miR-985-3p	FBtr0344098	CG45002	Coding	2	-0.222	292	-16.5	0	0	0	1	0	1	0	3627
dme-miR-985-3p	FBtr0309865	PlexA	Coding	1	-0.17	151	-10.26	0	0	0	0	1	0	0	3915
dme-miR-985-3p	FBtr0085184	Gr98a	Coding	2	-0.362	280	-9.35	0	0	0	0	1	1	0	464
dme-miR-985-3p	FBtr0070151	Hmt4-20	Coding	1	-0.205	145	-8.24	0	0	0	0	1	0	0	1567
dme-miR-985-3p	FBtr0300057	CG32441	Coding	1	-0.115	144	-8.74	0	1	0	0	0	0	0	135
dme-miR-985-3p	FBtr0345337	rl	Coding	1	-0.127	140	-7.25	0	0	0	0	0	1	0	839
dme-miR-985-3p	FBtr0088223	CG7222	Coding	1	-0.174	152	-7.68	0	0	0	0	0	1	0	745
dme-miR-985-3p	FBtr0302226	uex	Coding	1	-0.107	146	-9.94	0	0	1	0	0	0	0	514
dme-miR-985-3p	FBtr0335266	CG7882	Coding	1	-0.141	149	-6.93	0	0	0	0	1	0	0	463
dme-miR-985-3p	FBtr0332148	Usp32	Coding	1	-0.103	152	-5.11	0	0	0	0	0	1	0	835
dme-miR-985-3p	FBtr0334525	Mpc1	Coding	1	-0.177	157	-8.65	0	0	0	0	1	0	0	636
dme-miR-985-3p	FBtr0334137	Pde1c	Coding	1	-0.125	140	-5.78	0	0	0	0	1	0	0	2425
dme-miR-985-3p	FBtr0346866	GluRIB	Coding	2	-0.346	284	-9.35	0	0	0	0	1	1	0	3141
dme-miR-985-3p	FBtr0334134	CG44002	Coding	1	-0.231	145	-4.96	0	0	0	0	1	0	0	94
dme-miR-985-3p	FBtr0300273	CG5780	Coding	1	-0.114	146	-8.59	0	0	0	1	0	0	0	115
dme-miR-985-3p	FBtr0083462	sll	Coding	1	-0.125	141	-4.63	0	0	0	0	1	0	0	500
dme-miR-985-3p	FBtr0083460	CG7587	Coding	1	-0.124	140	-4.72	0	0	0	0	0	1	0	84
dme-miR-985-3p	FBtr0344488	CG45084	Coding	1	-0.115	140	-13.69	0	0	0	1	0	0	0	3525
dme-miR-985-3p	FBtr0111143	Snap25	Coding	2	-0.255	280	-9.98	0	0	0	1	0	1	0	1462
dme-miR-985-3p	FBtr0088831	mus205	Coding	1	-0.142	145	-8.44	0	0	0	0	1	0	0	658
dme-miR-985-3p	FBtr0304652	CG42878	Coding	1	-0.158	150	-11.75	0	0	0	0	1	0	0	123
dme-miR-985-3p	FBtr0084154	CG31174	Coding	1	-0.115	145	-13.37	0	0	0	1	0	0	0	109
dme-miR-985-3p	FBtr0332867	AstC-R2	Coding	2	-0.204	302	-14.83	0	0	0	0	0	2	0	1592
dme-miR-985-3p	FBtr0299599	CG42266	Coding	1	-0.118	142	-6.58	0	0	0	0	1	0	0	172
dme-miR-985-3p	FBtr0333089	eRF3	Coding	1	-0.135	157	-10.79	0	0	0	0	0	1	0	1715
dme-miR-985-3p	FBtr0333715	S6kII	Coding	1	-0.155	140	-4.88	0	0	0	0	0	1	0	2932
dme-miR-985-3p	FBtr0346464	CG8671	Coding	1	-0.1	148	-7.85	0	0	0	0	0	1	0	1292
dme-miR-985-3p	FBtr0113104	Vrp1	Coding	1	-0.121	151	-8	0	0	0	0	0	1	0	894
dme-miR-985-3p	FBtr0078492	Ddx1	Coding	1	-0.21	140	-5.99	0	0	0	0	1	0	0	196
dme-miR-985-3p	FBtr0075571	Eig71Eb	Coding	1	-0.152	151	-11.61	0	0	0	0	1	0	0	140
dme-miR-985-3p	FBtr0075209	U4-U6-60K	Coding	1	-0.115	140	-9.75	0	0	0	1	0	0	0	265
dme-miR-985-3p	FBtr0082369	RpS25	Coding	1	-0.1	145	-7.07	0	0	0	1	0	0	0	470
dme-miR-985-3p	FBtr0329985	robo2	Coding	1	-0.178	146	-5.71	0	0	0	0	1	0	0	1358
dme-miR-985-3p	FBtr0084770	fd96Ca	Coding	1	-0.199	142	-5.96	0	0	0	0	1	0	0	305
dme-miR-985-3p	FBtr0304952	CG16833	Coding	1	-0.211	140	-5.99	0	0	0	0	1	0	0	3813
dme-miR-985-3p	FBtr0300207	spok	Coding	1	-0.136	145	-10.36	0	0	0	0	0	1	0	137
dme-miR-985-3p	FBtr0079464	santa-maria	Coding	1	-0.117	143	-6.21	0	0	0	0	0	1	0	439
dme-miR-985-3p	FBtr0072593	CG13907	Coding	1	-0.162	160	-10.03	0	0	0	0	1	0	0	1162
dme-miR-985-3p	FBtr0072016	CG30411	Coding	1	-0.111	144	-9.16	0	0	0	0	1	0	0	685
dme-miR-985-3p	FBtr0304955	Galphaq	Coding	1	-0.112	153	-12.31	0	0	0	0	1	0	0	4051
dme-miR-985-3p	FBtr0301014	CG34039	Coding	1	-0.107	140	-4.72	0	0	0	0	0	1	0	180
dme-miR-985-3p	FBtr0345359	CG11665	Coding	1	-0.155	162	-13.83	0	0	0	0	0	1	0	1096
dme-miR-985-3p	FBtr0081907	CG11760	Coding	1	-0.113	149	-6.25	0	0	0	0	1	0	0	1323
dme-miR-985-3p	FBtr0073352	CG13705	Coding	1	-0.161	142	-5.4	0	0	0	0	0	1	0	185
dme-miR-985-3p	FBtr0076009	CG4300	Coding	1	-0.133	145	-10.04	0	0	0	0	0	1	0	802
dme-miR-985-3p	FBtr0075753	Hml	Coding	1	-0.117	140	-11.33	0	0	0	1	0	0	0	667
dme-miR-985-3p	FBtr0472670	mIF3	Coding	1	-0.12	140	-10.84	0	0	0	1	0	0	0	825
dme-miR-985-3p	FBtr0089553	Ubc10	Coding	1	-0.108	141	-8.45	0	0	0	0	1	0	0	231
dme-miR-985-3p	FBtr0345606	CG10576	Coding	1	-0.104	142	-4.72	0	0	0	0	0	1	0	603
dme-miR-985-3p	FBtr0112553	CG34345	Coding	1	-0.142	140	-4.72	0	0	0	1	0	0	0	251
dme-miR-985-3p	FBtr0086916	Mtap	Coding	1	-0.101	140	-7.92	0	0	0	1	0	0	0	274
dme-miR-985-3p	FBtr0330092	CG14082	Coding	1	-0.123	140	-5.92	0	0	0	0	1	0	0	1758
dme-miR-985-3p	FBtr0082417	CG18764	Coding	1	-0.158	140	-8.04	0	0	0	0	1	0	0	94
dme-miR-985-3p	FBtr0074616	Rip11	Coding	1	-0.153	141	-5.14	0	0	0	0	0	1	0	962
dme-miR-985-3p	FBtr0080432	Pk34A	Coding	1	-0.109	140	-4.72	0	0	0	1	0	0	0	225
dme-miR-985-3p	FBtr0307020	CG15130	Coding	1	-0.166	152	-9.82	0	0	0	0	1	0	0	257
dme-miR-985-3p	FBtr0080342	crok	Coding	1	-0.118	154	-11.32	0	0	0	0	0	1	0	489
dme-miR-985-3p	FBtr0087858	Nacalpha	Coding	1	-0.184	164	-14.46	0	0	0	0	1	0	0	169
dme-miR-985-3p	FBtr0333562	CG4950	Coding	2	-0.294	289	-15.29	0	0	0	0	1	1	0	625
dme-miR-985-3p	FBtr0333564	CG13055	Coding	1	-0.165	141	-4.63	0	0	0	0	1	0	0	1563
dme-miR-985-3p	FBtr0308028	RunxA	Coding	1	-0.11	149	-6.33	0	0	0	0	0	1	0	1991
dme-miR-985-3p	FBtr0084816	RIOK2	Coding	1	-0.144	149	-4.72	0	0	0	1	0	0	0	248
dme-miR-985-3p	FBtr0084032	slmb	Coding	1	-0.103	146	-6.96	0	0	0	0	0	1	0	1606
dme-miR-985-3p	FBtr0076480	CG3967	Coding	1	-0.191	157	-10.37	0	0	0	0	1	0	0	449
dme-miR-985-3p	FBtr0076481	CG3967	Coding	1	-0.19	155	-10.09	0	0	0	0	1	0	0	650
dme-miR-985-3p	FBtr0100642	CG33460	Coding	1	-0.102	148	-4.72	0	0	0	0	0	1	0	206
dme-miR-985-3p	FBtr0081517	CG8665	Coding	1	-0.144	143	-4.63	0	0	0	0	1	0	0	758
dme-miR-985-3p	FBtr0081763	CG2846	Coding	1	-0.116	142	-5.72	0	0	0	0	0	1	0	583
dme-miR-985-3p	FBtr0333815	NaCP60E	Coding	1	-0.129	144	-12.85	0	0	0	1	0	0	0	10468
dme-miR-985-3p	FBtr0072253	Zfrp8	Coding	1	-0.123	149	-12.48	0	0	0	0	1	0	0	235
dme-miR-985-3p	FBtr0333817	NaCP60E	Coding	1	-0.129	144	-12.85	0	0	0	1	0	0	0	4951
dme-miR-985-3p	FBtr0333816	NaCP60E	Coding	1	-0.129	144	-12.85	0	0	0	1	0	0	0	12074
dme-miR-985-3p	FBtr0333818	Usp1	Coding	1	-0.128	145	-6.54	0	0	0	0	1	0	0	1339
dme-miR-985-3p	FBtr0070575	AstA-R1	Coding	1	-0.145	141	-9.2	0	0	0	1	0	0	0	1918
dme-miR-985-3p	FBtr0330000	CG5742	Coding	1	-0.178	159	-12.47	0	0	0	0	1	0	0	1454
dme-miR-985-3p	FBtr0310310	Socs16D	Coding	2	-0.269	288	-14.15	0	0	0	0	1	1	0	1563
dme-miR-985-3p	FBtr0088051	PI31	Coding	1	-0.116	145	-11.29	0	0	0	0	1	0	0	314
dme-miR-985-3p	FBtr0081125	Irk3	Coding	2	-0.252	280	-17.37	0	0	0	1	0	1	0	266
dme-miR-985-3p	FBtr0339506	Usp2	Coding	1	-0.104	140	-4.72	0	0	0	0	0	1	0	1962
dme-miR-985-3p	FBtr0085133	caix	Coding	1	-0.15	140	-4.72	0	0	0	0	1	0	0	172
dme-miR-985-3p	FBtr0083147	obe	Coding	1	-0.107	147	-9.75	0	0	0	0	0	1	0	625
dme-miR-985-3p	FBtr0076503	Slc45-1	Coding	1	-0.223	157	-15.03	0	0	0	0	1	0	0	251
dme-miR-985-3p	FBtr0071222	CG11284	Coding	1	-0.102	147	-7.55	0	0	0	0	0	1	0	583
dme-miR-985-3p	FBtr0084219	CG7059	Coding	1	-0.123	140	-5.84	0	0	0	0	0	1	0	336
dme-miR-985-3p	FBtr0089961	Tm1	Coding	1	-0.258	148	-12.12	0	0	0	0	1	0	0	2178
dme-miR-985-3p	FBtr0079026	pgant5	Coding	1	-0.121	142	-4.63	0	0	0	0	1	0	0	1713
dme-miR-985-3p	FBtr0345510	CG14817	Coding	1	-0.165	147	-11.22	0	0	0	1	0	0	0	953
dme-miR-985-3p	FBtr0345513	CG11378	Coding	1	-0.138	146	-20.01	0	0	0	0	1	0	0	1378
dme-miR-985-3p	FBtr0087511	RpI1	Coding	1	-0.164	146	-8.98	0	0	0	0	1	0	0	123
dme-miR-985-3p	FBtr0087514	Cpr51A	Coding	1	-0.162	150	-9.72	0	0	0	0	1	0	0	137
dme-miR-985-3p	FBtr0084359	p53	Coding	1	-0.125	141	-13.07	0	0	0	0	0	1	0	1143
dme-miR-985-3p	FBtr0112560	Np	Coding	1	-0.155	151	-10.45	0	0	0	0	1	0	0	597
dme-miR-985-3p	FBtr0077136	sinu	Coding	1	-0.102	151	-6.37	0	0	0	0	0	1	0	1218
dme-miR-985-3p	FBtr0299878	CG34038	Coding	1	-0.179	141	-4.72	0	0	0	0	0	1	0	95
dme-miR-985-3p	FBtr0336747	RtGEF	Coding	1	-0.176	162	-17.74	0	0	0	0	1	0	0	1203
dme-miR-985-3p	FBtr0073401	Rab9Fb	Coding	1	-0.127	141	-9.92	0	0	0	1	0	0	0	166
dme-miR-985-3p	FBtr0308058	CG43391	Coding	1	-0.192	140	-9.27	0	0	0	1	0	0	0	43
dme-miR-985-3p	FBtr0306054	CG43181	Coding	1	-0.12	146	-4.72	0	0	0	0	0	1	0	170
dme-miR-985-3p	FBtr0336740	CG3358	Coding	1	-0.153	142	-7.49	0	0	0	0	1	0	0	707
dme-miR-985-3p	FBtr0073404	Ork1	Coding	1	-0.124	140	-7.85	0	0	0	1	0	0	0	469
dme-miR-985-3p	FBtr0073155	Awh	Coding	1	-0.176	140	-5.69	0	0	0	0	1	0	0	858
dme-miR-985-3p	FBtr0072637	LysX	Coding	1	-0.109	145	-14.98	0	1	0	0	0	0	0	303
dme-miR-985-3p	FBtr0073156	Awh	Coding	1	-0.176	140	-5.69	0	0	0	0	1	0	0	740
dme-miR-985-3p	FBtr0336749	RtGEF	Coding	1	-0.145	140	-11.28	0	0	0	1	0	0	0	238
dme-miR-985-3p	FBtr0332913	zfh2	Coding	1	-0.213	140	-6.27	0	0	0	0	1	0	0	1410
dme-miR-985-3p	FBtr0344354	RhoGAP92B	Coding	1	-0.169	142	-8.72	0	0	0	0	1	0	0	1235
dme-miR-985-3p	FBtr0340240	Akap200	Coding	1	-0.228	144	-5.86	0	0	0	0	1	0	0	1084
dme-miR-985-3p	FBtr0079442	CG15818	Coding	1	-0.119	157	-14.07	0	0	0	0	1	0	0	423
dme-miR-985-3p	FBtr0076601	Cpr66Cb	Coding	1	-0.108	151	-16.37	0	0	0	0	0	1	0	447
dme-miR-985-3p	FBtr0340651	nompB	Coding	1	-0.14	140	-4.49	0	0	0	1	0	0	0	210
dme-miR-985-3p	FBtr0306544	su(f)	Coding	1	-0.143	159	-13.35	0	0	0	0	0	1	0	395
dme-miR-985-3p	FBtr0302187	Efa6	Coding	1	-0.118	151	-11.8	0	0	0	0	1	0	0	1597
dme-miR-985-3p	FBtr0112751	CG34447	Coding	1	-0.16	147	-10.36	0	0	0	0	0	1	0	182
dme-miR-985-3p	FBtr0305191	acj6	Coding	1	-0.104	143	-6.45	0	0	0	0	0	1	0	2492
dme-miR-985-3p	FBtr0078059	ex	Coding	1	-0.134	140	-9.14	0	0	0	1	0	0	0	1452
dme-miR-985-3p	FBtr0071835	gas	Coding	1	-0.15	145	-7.82	0	0	0	0	1	0	0	234
dme-miR-985-3p	FBtr0305198	CanA-14F	Coding	1	-0.105	150	-5.81	0	0	0	0	1	0	0	5592
dme-miR-985-3p	FBtr0305210	rhea	Coding	1	-0.14	144	-5.31	0	0	0	0	1	0	0	620
dme-miR-985-3p	FBtr0083733	sqz	Coding	1	-0.11	144	-7.21	0	0	0	0	1	0	0	754
dme-miR-985-3p	FBtr0085991	CG30431	Coding	1	-0.157	148	-4.72	0	0	0	0	0	1	0	370
dme-miR-985-3p	FBtr0085993	bin3	Coding	2	-0.228	303	-23.88	0	0	0	0	0	1	1	914
dme-miR-985-3p	FBtr0075801	CG8745	Coding	1	-0.107	142	-13.34	0	0	0	0	1	0	0	730
dme-miR-985-3p	FBtr0334851	CG44085	Coding	1	-0.136	140	-4.97	0	0	0	0	0	1	0	859
dme-miR-985-3p	FBtr0334852	CG44085	Coding	1	-0.136	140	-4.97	0	0	0	0	0	1	0	660
dme-miR-985-3p	FBtr0073769	CG1640	Coding	1	-0.121	142	-4.72	0	0	0	0	0	1	0	579
dme-miR-985-3p	FBtr0089772	tinc	Coding	1	-0.179	140	-8.2	0	0	0	0	1	0	0	3244
dme-miR-985-3p	FBtr0332626	CG12081	Coding	2	-0.324	299	-13.98	0	0	0	0	2	0	0	412
dme-miR-985-3p	FBtr0080804	BicC	Coding	1	-0.115	140	-13.69	0	0	0	1	0	0	0	552
dme-miR-985-3p	FBtr0340279	Dhit	Coding	1	-0.199	144	-4.63	0	0	0	0	1	0	0	2257
dme-miR-985-3p	FBtr0077843	CG10880	Coding	1	-0.1	156	-21.37	0	0	0	1	0	0	0	372
dme-miR-985-3p	FBtr0305692	jvl	Coding	1	-0.132	140	-7.13	0	0	0	0	1	0	0	806
dme-miR-985-3p	FBtr0305690	jvl	Coding	1	-0.132	140	-7.13	0	0	0	0	1	0	0	2378
dme-miR-985-3p	FBtr0306535	Pdp1	Coding	1	-0.19	158	-11.81	0	0	0	0	1	0	0	4868
dme-miR-985-3p	FBtr0086124	Rab2	Coding	2	-0.278	311	-19.7	0	0	0	0	0	2	0	1393
dme-miR-985-3p	FBtr0078197	CG5955	Coding	1	-0.12	164	-13.32	0	0	0	0	0	1	0	142
dme-miR-985-3p	FBtr0305694	jvl	Coding	1	-0.138	143	-10.95	0	0	0	0	1	0	0	2441
dme-miR-985-3p	FBtr0304963	Cam	Coding	1	-0.128	140	-4.72	0	0	0	0	0	1	0	5015
dme-miR-985-3p	FBtr0080166	piwi	Coding	1	-0.144	143	-9.16	0	0	0	0	1	0	0	453
dme-miR-985-3p	FBtr0078489	DNApol-eta	Coding	1	-0.113	152	-6.05	0	0	0	0	0	1	0	2833
dme-miR-985-3p	FBtr0075641	FucTA	Coding	1	-0.143	149	-11.17	0	0	0	0	0	1	0	1265
dme-miR-985-3p	FBtr0079028	CG31918	Coding	1	-0.18	142	-8.64	0	0	0	0	1	0	0	269
dme-miR-985-3p	FBtr0070345	Actn	Coding	1	-0.122	148	-11.31	0	0	0	1	0	0	0	1719
dme-miR-985-3p	FBtr0345888	CG33687	Coding	1	-0.134	140	-9.14	0	0	0	1	0	0	0	282
dme-miR-985-3p	FBtr0310045	Xbp1	Coding	1	-0.141	140	-11.53	0	0	0	1	0	0	0	290
dme-miR-985-3p	FBtr0310044	Xbp1	Coding	1	-0.141	140	-11.53	0	0	0	1	0	0	0	886
dme-miR-985-3p	FBtr0083734	CG14282	Coding	1	-0.127	145	-10.2	0	0	0	0	0	1	0	154
dme-miR-985-3p	FBtr0088284	CG11883	Coding	1	-0.224	146	-8.86	0	0	0	0	1	0	0	1149
dme-miR-985-3p	FBtr0336810	Cdep	Coding	1	-0.153	140	-4.63	0	0	0	0	1	0	0	1583
dme-miR-985-3p	FBtr0086515	FK506-bp2	Coding	1	-0.194	142	-8.08	0	0	0	0	1	0	0	226
dme-miR-985-3p	FBtr0082365	CG17187	Coding	1	-0.158	140	-6.46	0	0	0	0	1	0	0	192
dme-miR-985-3p	FBtr0346096	St2	Coding	1	-0.114	143	-7.36	0	0	0	0	1	0	0	549
dme-miR-985-3p	FBtr0346098	scpr-C	Coding	1	-0.109	154	-11.38	0	0	0	0	0	1	0	328
dme-miR-985-3p	FBtr0305063	wb	Coding	1	-0.155	144	-7.07	0	0	0	0	0	1	0	570
dme-miR-985-3p	FBtr0071505	Rab9E	Coding	1	-0.157	152	-5.93	0	0	0	1	0	0	0	210
dme-miR-985-3p	FBtr0072122	CG30177	Coding	1	-0.158	146	-9.4	0	0	0	0	1	0	0	807
dme-miR-985-3p	FBtr0005088	Pp2A-29B	Coding	1	-0.122	149	-18.51	0	0	0	1	0	0	0	370
dme-miR-985-3p	FBtr0073557	Karl	Coding	1	-0.109	146	-6.84	0	0	0	1	0	0	0	701
dme-miR-985-3p	FBtr0073811	CG11162	Coding	1	-0.137	152	-5.92	0	0	0	0	0	1	0	303
dme-miR-985-3p	FBtr0077592	pgant2	Coding	2	-0.315	301	-15.16	0	0	0	0	2	0	0	1117
dme-miR-985-3p	FBtr0072556	Gale	Coding	1	-0.127	140	-4.63	0	0	0	0	1	0	0	649
dme-miR-985-3p	FBtr0071639	CG4038	Coding	1	-0.179	144	-10.85	0	0	0	0	1	0	0	344
dme-miR-985-3p	FBtr0345104	Svil	Coding	1	-0.193	140	-4.72	0	0	0	1	0	0	0	581
dme-miR-985-3p	FBtr0088601	Pkn	Coding	1	-0.156	140	-4.97	0	0	0	0	1	0	0	1754
dme-miR-985-3p	FBtr0344458	CG30461	Coding	1	-0.131	151	-5.69	0	0	0	1	0	0	0	100
dme-miR-985-3p	FBtr0088946	CG17985	Coding	1	-0.133	152	-6.96	0	0	0	0	1	0	0	551
dme-miR-985-3p	FBtr0300128	Cyp6a9	Coding	2	-0.267	289	-14.73	0	0	0	0	0	2	0	456
dme-miR-985-3p	FBtr0304918	CG34384	Coding	1	-0.115	143	-4.72	0	0	0	0	0	1	0	2284
dme-miR-985-3p	FBtr0076838	Rint1	Coding	1	-0.183	152	-7.83	0	0	0	0	1	0	0	463
dme-miR-985-3p	FBtr0330199	CG13784	Coding	1	-0.118	147	-7.14	0	0	0	0	1	0	0	1420
dme-miR-985-3p	FBtr0330051	Ssdp	Coding	1	-0.143	142	-4.63	0	0	0	0	1	0	0	2494
dme-miR-985-3p	FBtr0334559	Efa6	Coding	1	-0.118	151	-11.8	0	0	0	0	1	0	0	1544
dme-miR-985-3p	FBtr0082459	CG6791	Coding	1	-0.211	144	-4.73	0	0	0	0	1	0	0	488
dme-miR-985-3p	FBtr0346958	psq	Coding	1	-0.171	140	-4.63	0	0	0	0	1	0	0	2439
dme-miR-985-3p	FBtr0330195	fz2	Coding	1	-0.14	147	-7.91	0	0	0	0	1	0	0	2925
dme-miR-985-3p	FBtr0082635	CG12267	Coding	1	-0.12	148	-9.8	0	0	0	0	1	0	0	203
dme-miR-985-3p	FBtr0304043	CCAP-R	Coding	2	-0.214	292	-14.56	0	0	0	0	2	0	0	860
dme-miR-985-3p	FBtr0082517	CG6959	Coding	1	-0.177	140	-9.14	0	0	0	1	0	0	0	928
dme-miR-985-3p	FBtr0111119	Nipped-B	Coding	1	-0.228	147	-9.61	0	0	0	0	1	0	0	446
dme-miR-985-3p	FBtr0078655	Obp83b	Coding	1	-0.243	143	-5	0	0	0	0	1	0	0	156
dme-miR-985-3p	FBtr0079335	eya	Coding	1	-0.148	147	-4.63	0	0	0	0	1	0	0	563
dme-miR-985-3p	FBtr0080473	Nnp-1	Coding	1	-0.136	148	-5.6	0	0	0	0	0	1	0	705
dme-miR-985-3p	FBtr0071490	Rab9D	Coding	1	-0.157	152	-5.93	0	0	0	1	0	0	0	210
dme-miR-985-3p	FBtr0071289	CCT2	Coding	1	-0.115	141	-13.83	0	0	0	1	0	0	0	1328
dme-miR-985-3p	FBtr0078235	trbl	Coding	1	-0.146	148	-6.84	0	0	0	0	0	1	0	566
dme-miR-985-3p	FBtr0112706	CG34417	Coding	1	-0.135	144	-7.67	0	0	0	0	1	0	0	1009
dme-miR-985-3p	FBtr0301582	slo	Coding	2	-0.215	284	-16.22	0	0	0	1	0	1	0	4234
dme-miR-985-3p	FBtr0112704	CG34417	Coding	1	-0.135	144	-7.67	0	0	0	0	1	0	0	746
dme-miR-985-3p	FBtr0087290	bug	Coding	1	-0.162	143	-6.8	0	0	0	0	1	0	0	513
dme-miR-985-3p	FBtr0072905	CG1275	Coding	1	-0.101	140	-10.64	0	0	0	1	0	0	0	353
dme-miR-985-3p	FBtr0310444	CG1628	Coding	1	-0.151	140	-11.26	0	0	1	0	0	0	0	497
dme-miR-985-3p	FBtr0087114	Picot	Coding	1	-0.171	140	-4.49	0	0	0	1	0	0	0	445
dme-miR-985-3p	FBtr0072881	CG32302	Coding	1	-0.136	159	-12.98	0	0	0	0	0	1	0	122
dme-miR-985-3p	FBtr0074334	CG13005	Coding	1	-0.194	144	-7.33	0	0	0	0	1	0	0	729
dme-miR-985-3p	FBtr0078430	CG11248	Coding	1	-0.151	145	-7.69	0	0	0	0	1	0	0	840
dme-miR-985-3p	FBtr0345810	CG4186	Coding	1	-0.161	140	-10.72	0	0	0	1	0	0	0	167
dme-miR-985-3p	FBtr0076616	Gug	Coding	1	-0.102	141	-8.71	0	0	0	0	1	0	0	1787
dme-miR-985-3p	FBtr0330120	Octbeta2R	Coding	1	-0.113	146	-6.96	0	0	0	0	1	0	0	2029
dme-miR-985-3p	FBtr0345819	IM4	Coding	1	-0.201	145	-10.71	0	0	0	0	1	0	0	574
dme-miR-985-3p	FBtr0305095	Rbfox1	Coding	1	-0.102	150	-8.37	0	0	0	0	1	0	0	3447
dme-miR-985-3p	FBtr0079777	DIP-zeta	Coding	1	-0.115	145	-8.16	0	0	0	0	1	0	0	1271
dme-miR-985-3p	FBtr0074349	CG13003	Coding	2	-0.306	294	-15.45	0	0	0	1	1	0	0	1004
dme-miR-985-3p	FBtr0079192	Kr-h2	Coding	1	-0.108	141	-4.72	0	0	0	0	0	1	0	499
dme-miR-985-3p	FBtr0330375	Dhap-at	Coding	1	-0.137	140	-5.64	0	0	0	0	1	0	0	1019
dme-miR-985-3p	FBtr0071308	CG15368	Coding	1	-0.144	145	-10.45	0	0	0	0	1	0	0	185
dme-miR-985-3p	FBtr0091686	CheA86a	Coding	1	-0.122	147	-10.25	0	0	0	1	0	0	0	2210
dme-miR-985-3p	FBtr0301748	Ubr3	Coding	1	-0.136	147	-8.23	0	0	0	0	0	1	0	1654
dme-miR-985-3p	FBtr0085707	cindr	Coding	1	-0.176	140	-7.01	0	0	0	1	0	0	0	290
dme-miR-985-3p	FBtr0077297	CG1631	Coding	1	-0.111	143	-10.06	0	0	0	0	1	0	0	535
dme-miR-985-3p	FBtr0345650	CG43110	Coding	2	-0.386	295	-23.63	0	0	0	0	2	0	0	4626
dme-miR-985-3p	FBtr0079150	CG13999	Coding	1	-0.156	140	-5.7	0	0	0	0	1	0	0	549
dme-miR-985-3p	FBtr0309506	CG4080	Coding	1	-0.117	144	-9.28	0	0	0	0	1	0	0	958
dme-miR-985-3p	FBtr0331613	CG15336	Coding	1	-0.158	143	-6.09	0	0	0	0	0	1	0	211
dme-miR-985-3p	FBtr0302267	Mst36Fb	Coding	1	-0.166	148	-7.1	0	0	0	0	0	1	0	131
dme-miR-985-3p	FBtr0113841	CG40228	Coding	1	-0.102	140	-8.39	0	0	0	0	0	1	0	1370
dme-miR-985-3p	FBtr0332554	CG11030	Coding	1	-0.185	150	-7.99	0	0	0	0	1	0	0	2610
dme-miR-985-3p	FBtr0330287	slo	Coding	2	-0.215	284	-16.22	0	0	0	1	0	1	0	4186
dme-miR-985-3p	FBtr0074318	sing	Coding	1	-0.164	141	-4.63	0	0	0	0	1	0	0	1722
dme-miR-985-3p	FBtr0330696	CG43755	Coding	1	-0.121	140	-4.63	0	0	0	0	1	0	0	526
dme-miR-985-3p	FBtr0301807	ARY	Coding	1	-0.132	144	-4.72	0	0	0	0	0	1	0	302
dme-miR-985-3p	FBtr0072111	Rrp4	Coding	1	-0.119	142	-6.42	0	0	0	1	0	0	0	202
dme-miR-985-3p	FBtr0345259	CG31287	Coding	1	-0.116	149	-8.64	0	0	0	0	1	0	0	692
dme-miR-985-3p	FBtr0304867	CG43066	Coding	1	-0.105	141	-12.65	0	0	0	0	1	0	0	1994
dme-miR-985-3p	FBtr0305966	Cht2	Coding	1	-0.112	145	-10.07	0	0	0	0	1	0	0	398
dme-miR-985-3p	FBtr0081478	Hr39	Coding	1	-0.144	152	-5.26	0	0	0	0	0	1	0	119
dme-miR-985-3p	FBtr0089814	CG32809	Coding	1	-0.172	145	-6.84	0	0	0	0	1	0	0	106
dme-miR-985-3p	FBtr0332381	pcx	Coding	1	-0.144	148	-6.84	0	0	0	0	1	0	0	1450
dme-miR-985-3p	FBtr0085297	Gfat2	Coding	1	-0.134	156	-17.69	0	0	0	1	0	0	0	599
dme-miR-985-3p	FBtr0077517	Snx1	Coding	1	-0.141	151	-7.09	0	0	0	0	0	1	0	540
dme-miR-985-3p	FBtr0332385	RunxB	Coding	1	-0.128	145	-7.81	0	0	0	1	0	0	0	1196
dme-miR-985-3p	FBtr0343243	Cyp6a16	Coding	1	-0.101	142	-12.8	0	0	0	0	1	0	0	987
dme-miR-985-3p	FBtr0075034	CNPYb	Coding	1	-0.165	140	-4.63	0	0	0	0	1	0	0	763
dme-miR-985-3p	FBtr0088600	CG2063	Coding	1	-0.237	140	-4.63	0	0	0	0	1	0	0	284
dme-miR-985-3p	FBtr0339557	CG14621	Coding	1	-0.123	175	-19.15	0	0	0	0	1	0	0	848
dme-miR-985-3p	FBtr0081853	CG9684	Coding	1	-0.237	140	-4.63	0	0	0	0	1	0	0	137
dme-miR-985-3p	FBtr0087597	mam	Coding	1	-0.156	140	-5.45	0	0	0	0	1	0	0	2442
dme-miR-985-3p	FBtr0075969	Gcn5	Coding	1	-0.159	147	-5.84	0	0	0	0	1	0	0	1174
dme-miR-985-3p	FBtr0078919	CG14646	Coding	1	-0.182	140	-4.72	0	0	0	1	0	0	0	812
dme-miR-985-3p	FBtr0301037	CG33228	Coding	1	-0.144	140	-7.09	0	0	0	0	0	1	0	62
dme-miR-985-3p	FBtr0301033	CG3347	Coding	1	-0.169	144	-8.58	0	0	0	0	1	0	0	202
dme-miR-985-3p	FBtr0345427	mspo	Coding	1	-0.118	148	-7.95	0	0	0	0	1	0	0	971
dme-miR-985-3p	FBtr0075966	Tsf2	Coding	1	-0.112	148	-6.95	0	0	0	0	0	1	0	513
dme-miR-985-3p	FBtr0089999	Tbh	Coding	1	-0.15	145	-8.32	0	0	0	0	1	0	0	1547
dme-miR-985-3p	FBtr0330677	l(2)k14505	Coding	1	-0.136	152	-9.79	0	0	0	0	0	1	0	439
dme-miR-985-3p	FBtr0088431	PIG-N	Coding	1	-0.141	142	-9.99	0	0	0	0	1	0	0	363
dme-miR-985-3p	FBtr0085897	Ac3	Coding	1	-0.113	155	-12.2	0	0	0	0	1	0	0	1139
dme-miR-985-3p	FBtr0333049	Gug	Coding	1	-0.102	141	-8.71	0	0	0	0	1	0	0	1502
dme-miR-985-3p	FBtr0088028	otk	Coding	1	-0.208	140	-8.49	0	0	0	0	1	0	0	652
dme-miR-985-3p	FBtr0084387	wda	Coding	1	-0.117	144	-4.72	0	0	0	0	0	1	0	424
dme-miR-985-3p	FBtr0072506	miple2	Coding	1	-0.117	144	-8.2	0	0	0	0	0	1	0	129
dme-miR-985-3p	FBtr0080491	Sfmbt	Coding	1	-0.167	141	-4.63	0	0	0	0	1	0	0	1499
dme-miR-985-3p	FBtr0330288	dan	Coding	1	-0.233	141	-4.63	0	0	0	0	1	0	0	522
dme-miR-985-3p	FBtr0332314	Inx2	Coding	1	-0.179	144	-4.63	0	0	0	0	1	0	0	3919
dme-miR-985-3p	FBtr0089512	Atpalpha	Coding	1	-0.113	143	-6.36	0	0	0	0	0	1	0	2988
dme-miR-985-3p	FBtr0344887	CG34231	Coding	1	-0.115	167	-16.72	0	0	0	1	0	0	0	1150
dme-miR-985-3p	FBtr0336672	CG34417	Coding	1	-0.135	144	-7.67	0	0	0	0	1	0	0	1794
dme-miR-985-3p	FBtr0088609	CG8027	Coding	1	-0.115	156	-13.17	0	0	0	0	1	0	0	521
dme-miR-985-3p	FBtr0089517	AnxB9	Coding	1	-0.126	160	-13.56	0	0	0	0	0	1	0	350
dme-miR-985-3p	FBtr0080037	CG13144	Coding	1	-0.177	141	-6.25	0	0	0	0	1	0	0	589
dme-miR-985-3p	FBtr0084915	Mst57Db	Coding	1	-0.223	147	-5.08	0	0	0	0	1	0	0	62
dme-miR-985-3p	FBtr0077402	CG2837	Coding	1	-0.151	146	-11.26	0	0	0	0	1	0	0	718
dme-miR-985-3p	FBtr0332090	CG32103	Coding	1	-0.14	141	-4.63	0	0	0	0	1	0	0	2013
dme-miR-985-3p	FBtr0339159	CG5890	Coding	1	-0.101	146	-9.29	0	0	0	1	0	0	0	3064
dme-miR-985-3p	FBtr0086951	APC10	Coding	1	-0.172	141	-6.9	0	0	0	0	1	0	0	280
dme-miR-985-3p	FBtr0331270	Sxl	Coding	1	-0.178	145	-9.78	0	0	0	0	1	0	0	3685
dme-miR-985-3p	FBtr0087939	CG13151	Coding	1	-0.179	141	-7.43	0	0	0	0	1	0	0	587
dme-miR-985-3p	FBtr0077149	Lkr	Coding	1	-0.1	142	-9.66	0	0	0	1	0	0	0	768
dme-miR-985-3p	FBtr0081356	RtGEF	Coding	1	-0.176	162	-17.74	0	0	0	0	1	0	0	764
dme-miR-985-3p	FBtr0080616	He	Coding	1	-0.125	140	-9.14	0	0	0	1	0	0	0	394
dme-miR-985-3p	FBtr0077633	lilli	Coding	1	-0.157	159	-8.61	0	0	0	1	0	0	0	2231
dme-miR-985-3p	FBtr0290199	CG14301	Coding	1	-0.117	149	-10.76	0	0	0	0	1	0	0	522
dme-miR-985-3p	FBtr0074185	CG8974	Coding	1	-0.267	147	-7.74	0	0	0	0	1	0	0	380
dme-miR-985-3p	FBtr0336851	CG7299	Coding	1	-0.119	153	-14.47	0	0	0	1	0	0	0	422
dme-miR-985-3p	FBtr0072062	Dcp-1	Coding	3	-0.352	432	-21.58	0	0	0	0	2	1	0	1959
dme-miR-985-3p	FBtr0077223	peng	Coding	1	-0.14	140	-11.89	0	0	0	0	0	1	0	61
dme-miR-985-3p	FBtr0082914	CG12402	Coding	1	-0.19	151	-7.34	0	0	0	0	1	0	0	1082
dme-miR-985-3p	FBtr0076065	CG11570	Coding	1	-0.117	146	-8.23	0	0	0	0	0	1	0	106
dme-miR-985-3p	FBtr0307368	CG43373	Coding	1	-0.131	140	-4.72	0	0	0	0	0	1	0	10453
dme-miR-985-3p	FBtr0301296	slx1	Coding	1	-0.11	140	-9.32	0	0	0	0	0	1	0	283
dme-miR-985-3p	FBtr0330401	Rab3-GEF	Coding	1	-0.12	152	-10.19	0	0	0	1	0	0	0	1543
dme-miR-985-3p	FBtr0087701	cbc	Coding	1	-0.122	143	-6.7	0	0	0	0	0	1	0	275
dme-miR-985-3p	FBtr0075130	grim	Coding	1	-0.121	140	-4.63	0	0	0	0	1	0	0	964
dme-miR-985-3p	FBtr0332179	CdGAPr	Coding	1	-0.152	148	-7.28	0	0	0	0	0	1	0	2070
dme-miR-985-3p	FBtr0273390	CG32113	Coding	1	-0.17	140	-4.63	0	0	0	0	1	0	0	330
dme-miR-985-3p	FBtr0087666	cbs	Coding	1	-0.129	140	-4.63	0	0	0	0	1	0	0	449
dme-miR-985-3p	FBtr0112907	Pli	Coding	1	-0.146	147	-7.43	0	0	0	0	1	0	0	1217
dme-miR-985-3p	FBtr0076237	JIL-1	Coding	1	-0.106	141	-4.63	0	0	0	0	1	0	0	1871
dme-miR-985-3p	FBtr0083375	CG17556	Coding	1	-0.188	155	-12.45	0	0	0	0	1	0	0	289
dme-miR-985-3p	FBtr0070640	cib	Coding	1	-0.144	152	-6.21	0	0	0	0	0	1	0	775
dme-miR-985-3p	FBtr0070641	cib	Coding	1	-0.144	152	-6.21	0	0	0	0	0	1	0	690
dme-miR-985-3p	FBtr0077125	Sse	Coding	1	-0.218	140	-4.63	0	0	0	0	1	0	0	179
dme-miR-985-3p	FBtr0335159	CG4267	Coding	1	-0.102	148	-8.19	0	0	0	0	0	1	0	913
dme-miR-985-3p	FBtr0075993	CG11560	Coding	1	-0.206	141	-9.42	0	0	0	0	1	0	0	204
dme-miR-985-3p	FBtr0083950	CG10877	Coding	1	-0.11	147	-9.93	0	0	0	0	0	1	0	472
dme-miR-985-3p	FBtr0300511	alpha-Man-Ia	Coding	1	-0.145	152	-14.08	0	0	0	0	0	1	0	1667
dme-miR-985-3p	FBtr0080271	Mst33A	Coding	1	-0.123	141	-10.95	0	0	0	1	0	0	0	91
dme-miR-985-3p	FBtr0085950	CG11629	Coding	1	-0.174	154	-13.8	0	0	0	0	1	0	0	204
dme-miR-985-3p	FBtr0089636	Caper	Coding	1	-0.109	146	-10.08	0	0	0	0	0	1	0	428
dme-miR-985-3p	FBtr0340343	His3.3B	Coding	1	-0.139	156	-12.24	0	0	0	0	1	0	0	1589
dme-miR-985-3p	FBtr0088482	Orc6	Coding	1	-0.119	146	-5.19	0	0	0	1	0	0	0	450
dme-miR-985-3p	FBtr0335023	CG14229	Coding	1	-0.219	152	-10.49	0	0	0	0	1	0	0	590
dme-miR-985-3p	FBtr0329920	rl	Coding	1	-0.127	140	-7.25	0	0	0	0	0	1	0	5177
dme-miR-985-3p	FBtr0300302	Sfp24C1	Coding	1	-0.136	140	-4.72	0	0	0	1	0	0	0	183
dme-miR-985-3p	FBtr0330152	CG5447	Coding	1	-0.105	147	-12.3	0	0	0	1	0	0	0	766
dme-miR-985-3p	FBtr0332939	Eb1	Coding	1	-0.108	148	-5.69	0	0	0	0	1	0	0	1065
dme-miR-985-3p	FBtr0100673	sau	Coding	1	-0.206	140	-4.63	0	0	0	0	1	0	0	1045
dme-miR-985-3p	FBtr0088806	CG30373	Coding	1	-0.148	143	-6.82	0	0	0	0	0	1	0	365
dme-miR-985-3p	FBtr0074864	CG7328	Coding	1	-0.123	142	-5.71	0	0	0	0	0	1	0	336
dme-miR-985-3p	FBtr0086003	Ptr	Coding	1	-0.114	140	-5.46	0	0	0	0	0	1	0	762
dme-miR-985-3p	FBtr0076062	viaf	Coding	1	-0.12	151	-6.7	0	0	0	0	1	0	0	300
dme-miR-985-3p	FBtr0344531	CG45086	Coding	1	-0.122	153	-12.31	0	0	0	0	1	0	0	2814
dme-miR-985-3p	FBtr0339830	CG9673	Coding	1	-0.154	141	-10.05	0	0	0	0	1	0	0	212
dme-miR-985-3p	FBtr0333376	CG8641	Coding	1	-0.103	146	-8.58	0	0	0	0	1	0	0	1420
dme-miR-985-3p	FBtr0300344	Asator	Coding	1	-0.107	143	-8.66	0	0	0	0	0	1	0	4217
dme-miR-985-3p	FBtr0083318	ss	Coding	1	-0.142	153	-15.41	0	0	0	0	1	0	0	1792
dme-miR-985-3p	FBtr0087984	Hen1	Coding	1	-0.102	140	-13.7	0	0	0	1	0	0	0	421
dme-miR-985-3p	FBtr0073364	CG13712	Coding	1	-0.193	145	-6.47	0	0	0	0	1	0	0	327
dme-miR-985-3p	FBtr0079925	Cyp4e3	Coding	1	-0.11	143	-4.72	0	0	0	0	0	1	0	173
dme-miR-985-3p	FBtr0343424	cdc14	Coding	1	-0.142	151	-13.33	0	0	0	0	1	0	0	644
dme-miR-985-3p	FBtr0079256	CG13982	Coding	1	-0.138	140	-7.12	0	0	0	0	1	0	0	1264
dme-miR-985-3p	FBtr0100003	Cp7Fa	Coding	1	-0.138	140	-9.14	0	0	0	1	0	0	0	534
dme-miR-985-3p	FBtr0346456	CG31709	Coding	1	-0.162	150	-12.01	0	0	0	0	1	0	0	694
dme-miR-985-3p	FBtr0076926	msl-3	Coding	1	-0.163	156	-8.89	0	0	0	0	0	1	0	320
dme-miR-985-3p	FBtr0081759	dsx	Coding	1	-0.102	140	-11.57	0	0	0	1	0	0	0	1097
dme-miR-985-3p	FBtr0113110	stl	Coding	1	-0.106	157	-11.48	0	0	0	0	0	1	0	236
dme-miR-985-3p	FBtr0301367	jar	Coding	1	-0.141	154	-15.93	0	0	0	0	0	1	0	510
dme-miR-985-3p	FBtr0070347	PIG-K	Coding	1	-0.106	147	-4.72	0	0	0	1	0	0	0	446
dme-miR-985-3p	FBtr0081179	CG31800	Coding	1	-0.252	145	-4.63	0	0	0	0	1	0	0	205
dme-miR-985-3p	FBtr0075567	RhoGAP71E	Coding	1	-0.203	146	-9.88	0	0	0	0	1	0	0	1555
dme-miR-985-3p	FBtr0290206	MTA1-like	Coding	1	-0.152	140	-6.55	0	0	0	0	0	1	0	3289
dme-miR-985-3p	FBtr0345030	Argk	Coding	1	-0.112	143	-13.98	0	0	0	1	0	0	0	495
dme-miR-985-3p	FBtr0075208	Edc3	Coding	1	-0.146	140	-6.11	0	0	0	0	1	0	0	1626
dme-miR-985-3p	FBtr0075568	RhoGAP71E	Coding	1	-0.203	146	-9.88	0	0	0	0	1	0	0	1698
dme-miR-985-3p	FBtr0303283	CG42753	Coding	1	-0.139	143	-8.4	0	0	0	0	1	0	0	280
dme-miR-985-3p	FBtr0078716	Atg17	Coding	1	-0.153	144	-6.45	0	0	0	1	0	0	0	1129
dme-miR-985-3p	FBtr0301412	kuz	Coding	1	-0.205	140	-4.63	0	0	0	0	1	0	0	1915
dme-miR-985-3p	FBtr0071686	PTP-ER	Coding	1	-0.155	148	-4.72	0	0	0	0	0	1	0	726
dme-miR-985-3p	FBtr0330708	Mef2	Coding	1	-0.104	156	-12.08	0	0	0	0	0	1	0	3046
dme-miR-985-3p	FBtr0331799	CG42571	Coding	1	-0.149	150	-10.36	0	0	0	0	1	0	0	88
dme-miR-985-3p	FBtr0079199	CG31642	Coding	1	-0.166	140	-5.79	0	0	0	1	0	0	0	91
dme-miR-985-3p	FBtr0345344	CG32107	Coding	1	-0.194	147	-5.97	0	0	0	0	1	0	0	928
dme-miR-985-3p	FBtr0345345	CG32107	Coding	1	-0.194	147	-5.97	0	0	0	0	1	0	0	1064
dme-miR-985-3p	FBtr0075740	CG7924	Coding	1	-0.227	140	-4.63	0	0	0	0	1	0	0	95
dme-miR-985-3p	FBtr0072784	GV1	Coding	1	-0.104	140	-7.47	0	0	0	0	1	0	0	134
dme-miR-985-3p	FBtr0299736	CG42319	Coding	1	-0.112	148	-7.57	0	0	0	0	0	1	0	403
dme-miR-985-3p	FBtr0089095	myo	Coding	2	-0.305	286	-19.25	0	0	0	0	1	1	0	2220
dme-miR-985-3p	FBtr0070945	Pat1	Coding	1	-0.137	157	-14.69	0	0	0	1	0	0	0	1287
dme-miR-985-3p	FBtr0082423	CG14715	Coding	1	-0.187	141	-6.92	0	0	0	0	1	0	0	163
dme-miR-985-3p	FBtr0079339	CG11236	Coding	1	-0.174	140	-5.95	0	0	0	0	0	1	0	162
dme-miR-985-3p	FBtr0074602	fu	Coding	1	-0.161	144	-8.48	0	0	0	0	1	0	0	748
dme-miR-985-3p	FBtr0078713	Wdr33	Coding	1	-0.107	143	-6.75	0	0	0	0	0	1	0	408
dme-miR-985-3p	FBtr0113239	CG6118	Coding	1	-0.11	156	-13.24	0	0	0	0	0	1	0	1047
dme-miR-985-3p	FBtr0084294	Rpn7	Coding	1	-0.181	143	-4.63	0	0	0	0	1	0	0	194
dme-miR-985-3p	FBtr0309113	hts	Coding	1	-0.119	152	-7.72	0	0	0	0	0	1	0	201
dme-miR-985-3p	FBtr0342962	CG3777	Coding	1	-0.148	146	-8.2	0	0	0	0	1	0	0	831
dme-miR-985-3p	FBtr0330389	slou	Coding	1	-0.129	140	-5.65	0	0	0	0	0	1	0	249
dme-miR-985-3p	FBtr0070582	Rala	Coding	1	-0.102	164	-24.01	0	0	0	1	0	0	0	1537
dme-miR-985-3p	FBtr0083790	CG11407	Coding	1	-0.153	140	-12.13	0	0	0	0	1	0	0	181
dme-miR-985-3p	FBtr0330382	Spps	Coding	1	-0.153	144	-5.89	0	0	0	0	0	1	0	262
dme-miR-985-3p	FBtr0342805	trol	Coding	1	-0.126	140	-8.73	0	0	0	0	1	0	0	692
dme-miR-985-3p	FBtr0071504	CG12637	Coding	1	-0.168	152	-5.71	0	0	0	0	0	1	0	62
dme-miR-985-3p	FBtr0334518	CG31157	Coding	1	-0.136	145	-7.14	0	0	0	0	0	1	0	1926
dme-miR-985-3p	FBtr0073647	CG15927	Coding	1	-0.128	147	-7.68	0	0	0	0	0	1	0	245
dme-miR-985-3p	FBtr0071507	Rab9Db	Coding	1	-0.157	152	-5.93	0	0	0	1	0	0	0	210
dme-miR-985-3p	FBtr0308347	NaCP60E	Coding	1	-0.129	144	-12.85	0	0	0	1	0	0	0	4122
dme-miR-985-3p	FBtr0308345	NaCP60E	Coding	1	-0.129	144	-12.85	0	0	0	1	0	0	0	3533
dme-miR-985-3p	FBtr0070584	Rala	Coding	1	-0.102	164	-24.01	0	0	0	1	0	0	0	1649
dme-miR-985-3p	FBtr0076729	RecQ4	Coding	1	-0.113	147	-11.71	0	0	0	0	0	1	0	179
dme-miR-985-3p	FBtr0072261	cN-IIIB	Coding	1	-0.133	144	-4.69	0	0	0	0	1	0	0	805
dme-miR-985-3p	FBtr0300347	CG14142	Coding	1	-0.215	150	-8.55	0	0	0	0	1	0	0	1057
dme-miR-985-3p	FBtr0078379	CapaR	Coding	1	-0.107	165	-20.37	0	0	0	1	0	0	0	207
dme-miR-985-3p	FBtr0081134	CG10431	Coding	1	-0.11	141	-6.11	0	0	0	0	0	1	0	999
dme-miR-985-3p	FBtr0340367	Bx	Coding	2	-0.268	281	-15.31	0	0	0	1	1	0	0	1548
dme-miR-985-3p	FBtr0076452	CG4461	Coding	1	-0.118	147	-12.72	0	0	0	0	1	0	0	207
dme-miR-985-3p	FBtr0076103	CG18815	Coding	1	-0.109	140	-12.41	0	0	0	1	0	0	0	575
dme-miR-985-3p	FBtr0340366	Bx	Coding	1	-0.166	140	-9.14	0	0	0	1	0	0	0	1881
dme-miR-985-3p	FBtr0330201	erm	Coding	1	-0.103	147	-10.54	0	0	0	0	0	1	0	688
dme-miR-985-3p	FBtr0340148	snz	Coding	1	-0.112	158	-13.95	0	0	0	0	1	0	0	1151
dme-miR-985-3p	FBtr0343366	CG9413	Coding	1	-0.144	144	-12.94	0	0	0	0	1	0	0	1790
dme-miR-985-3p	FBtr0330202	erm	Coding	1	-0.103	147	-10.54	0	0	0	0	0	1	0	556
dme-miR-985-3p	FBtr0075632	GlyRS	Coding	1	-0.141	148	-5	0	0	0	0	1	0	0	143
dme-miR-985-3p	FBtr0082049	RpL34b	Coding	1	-0.131	142	-15	0	0	1	0	0	0	0	229
dme-miR-985-3p	FBtr0305986	Trp1	Coding	1	-0.131	140	-10.03	0	0	0	0	0	1	0	285
dme-miR-985-3p	FBtr0343586	RPA3	Coding	1	-0.178	141	-6.4	0	0	0	0	1	0	0	248
dme-miR-985-3p	FBtr0084347	Ublcp1	Coding	1	-0.106	146	-16.17	0	0	0	1	0	0	0	72
dme-miR-985-3p	FBtr0082045	Task7	Coding	1	-0.175	151	-9.68	0	0	0	0	1	0	0	428
dme-miR-985-3p	FBtr0332356	CG42817	Coding	1	-0.142	141	-7.76	0	0	0	0	0	1	0	1543
dme-miR-985-3p	FBtr0079291	CG11050	Coding	1	-0.181	140	-9.9	0	0	0	0	1	0	0	2113
dme-miR-985-3p	FBtr0088579	GstE13	Coding	1	-0.148	141	-6.69	0	0	0	0	1	0	0	330
dme-miR-985-3p	FBtr0076150	CG33271	Coding	1	-0.171	141	-5.51	0	0	0	0	1	0	0	163
dme-miR-985-3p	FBtr0087569	CG8485	Coding	1	-0.161	142	-4.63	0	0	0	0	1	0	0	549
dme-miR-985-3p	FBtr0087568	Hsc70-5	Coding	1	-0.223	140	-4.63	0	0	0	0	1	0	0	598
dme-miR-985-3p	FBtr0347493	Madm	Coding	1	-0.132	143	-11.92	0	0	0	0	0	1	0	1388
dme-miR-985-3p	FBtr0079869	IP3K1	Coding	1	-0.167	142	-6.43	0	0	0	1	0	0	0	589
dme-miR-985-3p	FBtr0075855	CG10713	Coding	1	-0.129	155	-9.29	0	0	0	0	1	0	0	592
dme-miR-985-3p	FBtr0089410	Naa60	Coding	1	-0.129	140	-5.34	0	0	0	0	1	0	0	1051
dme-miR-985-3p	FBtr0076426	CG3408	Coding	1	-0.155	146	-31.8	0	1	0	0	0	0	0	1095
dme-miR-985-3p	FBtr0087231	Got1	Coding	1	-0.128	148	-5.81	0	0	0	0	0	1	0	540
dme-miR-985-3p	FBtr0333056	CG34461	Coding	1	-0.129	144	-14.29	0	0	0	1	0	0	0	1336
dme-miR-985-3p	FBtr0070978	shf	Coding	1	-0.183	140	-4.88	0	0	0	0	0	1	0	177
dme-miR-985-3p	FBtr0079865	zf30C	Coding	1	-0.199	142	-11.88	0	0	0	0	1	0	0	234
dme-miR-985-3p	FBtr0076421	CG3088	Coding	1	-0.149	148	-7.62	0	0	0	0	1	0	0	57
dme-miR-985-3p	FBtr0078450	Syn1	Coding	1	-0.129	147	-10.55	0	0	0	0	1	0	0	1174
dme-miR-985-3p	FBtr0114562	CG8854	Coding	1	-0.125	144	-10.18	0	0	0	0	0	1	0	245
dme-miR-985-3p	FBtr0332906	Asator	Coding	1	-0.107	143	-8.66	0	0	0	0	0	1	0	2880
dme-miR-985-3p	FBtr0302203	Sfp24Bd	Coding	1	-0.135	145	-6.97	0	0	0	0	0	1	0	108
dme-miR-985-3p	FBtr0078752	CG2926	Coding	1	-0.155	164	-11.86	0	0	0	0	1	0	0	774
dme-miR-985-3p	FBtr0080718	vig	Coding	1	-0.192	145	-6.84	0	0	0	0	1	0	0	1511
dme-miR-985-3p	FBtr0307326	Mitf	Coding	1	-0.136	151	-17.02	0	0	0	1	0	0	0	1717
dme-miR-985-3p	FBtr0344165	rdgA	Coding	1	-0.139	140	-8.48	0	0	1	0	0	0	0	565
dme-miR-985-3p	FBtr0076354	CG6674	Coding	1	-0.109	148	-5.63	0	0	0	0	0	1	0	428
dme-miR-985-3p	FBtr0085246	mil	Coding	1	-0.184	155	-12.61	0	0	0	1	0	0	0	124
dme-miR-985-3p	FBtr0310370	Vps28	Coding	1	-0.116	150	-8.58	0	0	0	0	1	0	0	780
dme-miR-985-3p	FBtr0305673	Acp24A4	Coding	1	-0.161	142	-8.22	0	0	0	0	1	0	0	371
dme-miR-985-3p	FBtr0087624	S-Lap5	Coding	1	-0.117	149	-7.61	0	0	0	0	1	0	0	324
dme-miR-985-3p	FBtr0334862	CG44085	Coding	1	-0.136	140	-4.97	0	0	0	0	0	1	0	1402
dme-miR-985-3p	FBtr0087621	shot	Coding	1	-0.236	140	-7.06	0	0	0	0	1	0	0	1117
dme-miR-985-3p	FBtr0074020	CG9114	Coding	1	-0.106	143	-4.72	0	0	0	0	0	1	0	243
dme-miR-985-3p	FBtr0084546	Tsc1	Coding	1	-0.148	140	-10.51	0	0	0	1	0	0	0	325
dme-miR-985-3p	FBtr0084532	Mettl3	Coding	1	-0.109	160	-17.84	0	0	0	0	1	0	0	657
dme-miR-985-3p	FBtr0070043	CkIIalpha	Coding	1	-0.253	140	-4.63	0	0	0	0	1	0	0	1096
dme-miR-985-3p	FBtr0089673	U26	Coding	1	-0.109	140	-7.52	0	0	0	0	0	1	0	231
dme-miR-985-3p	FBtr0332632	CG17493	Coding	1	-0.127	142	-5.99	0	0	0	0	1	0	0	5188
dme-miR-985-3p	FBtr0290021	CG5321	Coding	1	-0.143	140	-7.37	0	0	0	0	0	1	0	684
dme-miR-985-3p	FBtr0290022	VhaPPA1-2	Coding	1	-0.164	141	-12.43	0	0	0	0	1	0	0	70
dme-miR-985-3p	FBtr0302926	Oaz	Coding	1	-0.147	140	-7.82	0	0	0	0	0	1	0	677
dme-miR-985-3p	FBtr0083030	Mf	Coding	1	-0.159	142	-7.64	0	0	0	0	1	0	0	856
dme-miR-985-3p	FBtr0112396	CG34203	Coding	1	-0.23	146	-7.25	0	0	0	0	1	0	0	195
dme-miR-985-3p	FBtr0344215	CG9853	Coding	1	-0.163	144	-9.14	0	0	0	1	0	0	0	474
dme-miR-985-3p	FBtr0074788	CG12531	Coding	1	-0.128	140	-4.72	0	0	0	0	0	1	0	3809
dme-miR-985-3p	FBtr0086053	ZnT41F	Coding	1	-0.139	143	-8.89	0	0	0	0	1	0	0	344
dme-miR-985-3p	FBtr0335448	Elp1	Coding	1	-0.121	140	-5.74	0	0	0	0	0	1	0	796
dme-miR-985-3p	FBtr0086114	CG15908	Coding	1	-0.229	144	-7.18	0	0	0	0	1	0	0	216
dme-miR-985-3p	FBtr0333602	rdgA	Coding	1	-0.147	140	-8.48	0	0	1	0	0	0	0	4645
dme-miR-985-3p	FBtr0086111	Adf1	Coding	2	-0.252	298	-22.41	0	0	0	1	0	1	0	708
dme-miR-985-3p	FBtr0306137	CG4612	Coding	1	-0.124	140	-8.13	0	0	0	0	1	0	0	2444
dme-miR-985-3p	FBtr0077298	l(1)G0004	Coding	1	-0.186	150	-6.11	0	0	0	0	1	0	0	1853
dme-miR-985-3p	FBtr0342746	para	Coding	1	-0.146	140	-7.09	0	0	0	0	1	0	0	8761
dme-miR-985-3p	FBtr0073779	Set2	Coding	1	-0.193	155	-9.07	0	0	0	0	1	0	0	752
dme-miR-985-3p	FBtr0299543	CG13404	Coding	1	-0.1	158	-12.92	0	0	0	0	0	1	0	831
dme-miR-985-3p	FBtr0310058	mbl	Coding	1	-0.161	141	-6.57	0	0	0	0	1	0	0	4606
dme-miR-985-3p	FBtr0299547	Dscam2	Coding	1	-0.198	146	-4.63	0	0	0	0	1	0	0	2724
dme-miR-985-3p	FBtr0080145	CG14072	Coding	1	-0.167	153	-15.44	0	0	0	0	1	0	0	138
dme-miR-985-3p	FBtr0339461	CG11883	Coding	1	-0.224	146	-8.86	0	0	0	0	1	0	0	1287
dme-miR-985-3p	FBtr0333230	Gpdh	Coding	1	-0.12	153	-12.09	0	0	0	0	0	1	0	662
dme-miR-985-3p	FBtr0077497	Reph	Coding	1	-0.121	140	-11.98	0	0	0	1	0	0	0	2467
dme-miR-985-3p	FBtr0333232	Vm26Aa	Coding	1	-0.14	148	-10.05	0	0	0	0	0	1	0	349
dme-miR-985-3p	FBtr0086503	hppy	Coding	1	-0.101	152	-10.95	0	0	0	0	0	1	0	1136
dme-miR-985-3p	FBtr0080786	CG18109	Coding	1	-0.144	140	-9.26	0	0	0	1	0	0	0	113
dme-miR-985-3p	FBtr0070495	crm	Coding	1	-0.112	144	-10.53	0	0	0	0	1	0	0	755
dme-miR-985-3p	FBtr0085012	CG5447	Coding	1	-0.105	147	-12.3	0	0	0	1	0	0	0	805
dme-miR-985-3p	FBtr0082946	su(Hw)	Coding	1	-0.116	154	-13.18	0	0	0	1	0	0	0	353
dme-miR-985-3p	FBtr0074383	CG16700	Coding	1	-0.109	150	-11.45	0	0	0	0	0	1	0	760
dme-miR-985-3p	FBtr0083586	WRNexo	Coding	1	-0.157	147	-9.72	0	0	0	0	1	0	0	374
dme-miR-985-3p	FBtr0088193	CG13216	Coding	1	-0.18	147	-12	0	0	0	0	1	0	0	79
dme-miR-985-3p	FBtr0301209	CG13868	Coding	2	-0.274	288	-18.37	0	0	0	1	1	0	0	796
dme-miR-985-3p	FBtr0334765	GluRIB	Coding	2	-0.346	284	-9.35	0	0	0	0	1	1	0	3171
dme-miR-985-3p	FBtr0085257	CG4849	Coding	1	-0.189	148	-4.63	0	0	0	0	1	0	0	75
dme-miR-985-3p	FBtr0072754	ABCB7	Coding	1	-0.107	163	-14.19	0	0	0	0	1	0	0	424
dme-miR-985-3p	FBtr0085839	CG1910	Coding	1	-0.103	150	-12.83	0	0	0	0	1	0	0	1184
dme-miR-985-3p	FBtr0081399	Cen	Coding	1	-0.162	140	-4.63	0	0	0	0	1	0	0	338
dme-miR-985-3p	FBtr0331238	Rack1	Coding	1	-0.126	140	-4.77	0	0	0	0	0	1	0	354
dme-miR-985-3p	FBtr0331237	Rack1	Coding	1	-0.126	140	-4.77	0	0	0	0	0	1	0	1217
dme-miR-985-3p	FBtr0084225	CG13855	Coding	1	-0.21	154	-8.8	0	0	0	0	1	0	0	164
dme-miR-985-3p	FBtr0345075	CG42724	Coding	1	-0.195	140	-4.63	0	0	0	0	1	0	0	1757
dme-miR-985-3p	FBtr0081396	CG9316	Coding	1	-0.113	140	-5.24	0	0	0	0	0	1	0	728
dme-miR-985-3p	FBtr0076356	CG6707	Coding	1	-0.202	140	-4.63	0	0	0	0	1	0	0	963
dme-miR-985-3p	FBtr0300649	Non1	Coding	1	-0.109	143	-9.7	0	0	0	0	0	1	0	214
dme-miR-985-3p	FBtr0300358	Spn42Db	Coding	1	-0.123	145	-11.23	0	0	0	1	0	0	0	115
dme-miR-985-3p	FBtr0075075	arx	Coding	1	-0.112	140	-7.47	0	0	0	0	0	1	0	306
dme-miR-985-3p	FBtr0331160	RunxA	Coding	1	-0.11	149	-6.33	0	0	0	0	0	1	0	1955
dme-miR-985-3p	FBtr0300351	ATP8B	Coding	1	-0.13	140	-4.72	0	0	0	0	0	1	0	1304
dme-miR-985-3p	FBtr0345719	CG31705	Coding	1	-0.169	164	-17.71	0	0	0	1	0	0	0	529
dme-miR-985-3p	FBtr0346968	AstC-R2	Coding	2	-0.228	302	-14.83	0	0	0	0	0	2	0	1460
dme-miR-985-3p	FBtr0080915	mdy	Coding	1	-0.167	140	-5.18	0	0	0	0	1	0	0	248
dme-miR-985-3p	FBtr0089133	Zip102B	Coding	1	-0.148	145	-10.21	0	0	0	0	1	0	0	1860
dme-miR-985-3p	FBtr0079944	CG4839	Coding	1	-0.128	149	-6.23	0	0	0	0	1	0	0	1191
dme-miR-985-3p	FBtr0300941	mxt	Coding	1	-0.185	147	-12.15	0	0	0	0	1	0	0	482
dme-miR-985-3p	FBtr0111163	CG40045	Coding	1	-0.162	144	-5.02	0	0	0	0	0	1	0	268
dme-miR-985-3p	FBtr0081567	Fer1	Coding	1	-0.109	140	-7.74	0	0	0	1	0	0	0	229
dme-miR-985-3p	FBtr0074812	meso18E	Coding	1	-0.136	140	-5.21	0	0	0	1	0	0	0	455
dme-miR-985-3p	FBtr0070906	kdn	Coding	2	-0.285	286	-20.86	0	0	0	1	0	1	0	960
dme-miR-985-3p	FBtr0339789	Pp2A-29B	Coding	1	-0.122	149	-18.51	0	0	0	1	0	0	0	531
dme-miR-985-3p	FBtr0071091	spidey	Coding	1	-0.113	140	-5.95	0	0	0	0	0	1	0	298
dme-miR-985-3p	FBtr0343870	CG9248	Coding	1	-0.111	145	-12.76	0	0	0	1	0	0	0	393
dme-miR-985-3p	FBtr0072733	Klp61F	Coding	1	-0.231	141	-6.02	0	0	0	0	1	0	0	424
dme-miR-985-3p	FBtr0077827	CG12674	Coding	1	-0.166	152	-8.5	0	0	0	0	1	0	0	131
dme-miR-985-3p	FBtr0331581	CG6685	Coding	1	-0.211	146	-6.23	0	0	0	0	1	0	0	985
dme-miR-985-3p	FBtr0072225	CG4882	Coding	1	-0.115	144	-6.98	0	0	0	0	0	1	0	244
dme-miR-985-3p	FBtr0346767	CG12402	Coding	1	-0.19	151	-7.34	0	0	0	0	1	0	0	965
dme-miR-985-3p	FBtr0273239	CG3919	Coding	1	-0.134	146	-6.57	0	0	0	0	0	1	0	343
dme-miR-985-3p	FBtr0071791	Vrp1	Coding	1	-0.202	140	-5.17	0	0	0	0	1	0	0	899
dme-miR-985-3p	FBtr0083823	CG4783	Coding	1	-0.117	140	-10.44	0	0	0	1	0	0	0	209
dme-miR-985-3p	FBtr0084716	Mink	Coding	1	-0.165	144	-10.78	0	0	0	0	1	0	0	154
dme-miR-985-3p	FBtr0290271	Mitofilin	Coding	1	-0.104	152	-6.15	0	0	0	0	0	1	0	459
dme-miR-985-3p	FBtr0084659	ash2	Coding	1	-0.224	145	-8.35	0	0	0	0	1	0	0	174
dme-miR-985-3p	FBtr0331449	Psf2	Coding	1	-0.133	159	-11.94	0	0	0	0	1	0	0	157
dme-miR-985-3p	FBtr0113465	upd3	Coding	1	-0.111	142	-8.58	0	0	0	0	0	1	0	645
dme-miR-985-3p	FBtr0112691	mute	Coding	1	-0.181	141	-4.72	0	0	0	0	0	1	0	421
dme-miR-985-3p	FBtr0071371	CG15317	Coding	1	-0.177	141	-7.71	0	0	0	0	0	1	0	299
dme-miR-985-3p	FBtr0083750	CG11779	Coding	1	-0.133	153	-12.24	0	0	0	0	0	1	0	1037
dme-miR-985-3p	FBtr0085067	CG14252	Coding	1	-0.163	140	-4.63	0	0	0	0	1	0	0	294
dme-miR-985-3p	FBtr0075672	mRpL39	Coding	1	-0.227	140	-7.5	0	0	0	0	1	0	0	373
dme-miR-985-3p	FBtr0082763	CG9799	Coding	1	-0.179	140	-4.72	0	0	0	0	0	1	0	62
dme-miR-985-3p	FBtr0346585	CG6304	Coding	1	-0.13	141	-9.43	0	0	0	0	0	1	0	139
dme-miR-985-3p	FBtr0072900	mRpL23	Coding	1	-0.162	142	-9.62	0	0	0	0	1	0	0	451
dme-miR-985-3p	FBtr0331602	SK	Coding	2	-0.289	283	-15.57	0	0	0	0	2	0	0	3471
dme-miR-985-3p	FBtr0080891	CG17904	Coding	1	-0.196	150	-13.94	0	0	0	0	1	0	0	109
dme-miR-985-3p	FBtr0084628	CG18528	Coding	1	-0.1	142	-4.72	0	0	0	1	0	0	0	120
dme-miR-985-3p	FBtr0082001	neur	Coding	2	-0.3	295	-22.69	0	0	0	0	2	0	0	1445
dme-miR-985-3p	FBtr0071988	CG9896	Coding	1	-0.177	144	-8.85	0	0	0	0	1	0	0	1020
dme-miR-985-3p	FBtr0075471	CG4962	Coding	1	-0.108	140	-8.74	0	0	0	0	0	1	0	338
dme-miR-985-3p	FBtr0073590	CG10362	Coding	1	-0.106	146	-8.92	0	0	0	0	0	1	0	446
dme-miR-985-3p	FBtr0082166	CG16908	Coding	1	-0.101	147	-8.51	0	0	0	1	0	0	0	512
dme-miR-985-3p	FBtr0087404	GPHR	Coding	1	-0.128	152	-10.95	0	0	0	1	0	0	0	259
dme-miR-985-3p	FBtr0083193	rec	Coding	1	-0.103	151	-12.6	0	0	0	0	0	1	0	1458
dme-miR-985-3p	FBtr0091512	gfzf	Coding	1	-0.137	141	-4.72	0	0	0	1	0	0	0	440
dme-miR-985-3p	FBtr0089327	sv	Coding	1	-0.237	144	-4.63	0	0	0	0	1	0	0	1866
dme-miR-985-3p	FBtr0083962	Syp	Coding	1	-0.112	141	-5.36	0	0	0	0	0	1	0	1119
dme-miR-985-3p	FBtr0112607	CG34375	Coding	1	-0.206	141	-4.63	0	0	0	0	1	0	0	313
dme-miR-985-3p	FBtr0073451	CG1738	Coding	1	-0.217	152	-4.63	0	0	0	0	1	0	0	175
dme-miR-985-3p	FBtr0087371	ItgaPS4	Coding	1	-0.156	141	-7.34	0	0	0	0	1	0	0	889
dme-miR-985-3p	FBtr0080606	CG18095	Coding	1	-0.223	140	-6.19	0	0	0	0	1	0	0	384
dme-miR-985-3p	FBtr0072984	Sk2	Coding	1	-0.111	149	-7.97	0	0	0	0	0	1	0	601
dme-miR-985-3p	FBtr0112763	CG34457	Coding	1	-0.123	145	-9.75	0	0	0	0	1	0	0	253
dme-miR-985-3p	FBtr0346103	Sdr	Coding	2	-0.313	284	-11.66	0	0	0	1	1	0	0	1230
dme-miR-985-3p	FBtr0100246	pan	Coding	1	-0.207	147	-10.85	0	0	0	0	1	0	0	3606
dme-miR-985-3p	FBtr0346101	Ugt86Di	Coding	1	-0.181	164	-11.65	0	0	0	0	1	0	0	943
dme-miR-985-3p	FBtr0073694	CG4404	Coding	1	-0.196	147	-8.02	0	0	0	0	1	0	0	532
dme-miR-985-3p	FBtr0304898	CG43111	Coding	1	-0.131	141	-8.87	0	0	0	0	0	1	0	122
dme-miR-985-3p	FBtr0343423	cdc14	Coding	1	-0.102	140	-6.02	0	0	0	1	0	0	0	982
dme-miR-985-3p	FBtr0084744	AstA	Coding	1	-0.229	150	-8.79	0	0	0	0	1	0	0	1012
dme-miR-985-3p	FBtr0073690	CG3775	Coding	1	-0.154	156	-11.83	0	0	0	0	0	1	0	1135
dme-miR-985-3p	FBtr0073923	Fbxl4	Coding	1	-0.119	152	-12.43	0	0	0	1	0	0	0	284
dme-miR-985-3p	FBtr0081777	CG18745	Coding	1	-0.133	141	-4.72	0	0	0	0	0	1	0	99
dme-miR-985-3p	FBtr0079533	Tg	Coding	1	-0.16	140	-5.27	0	0	0	0	0	1	0	223
dme-miR-985-3p	FBtr0078243	CG13251	Coding	1	-0.139	144	-10.55	0	0	0	1	0	0	0	115
dme-miR-985-3p	FBtr0300293	prel	Coding	1	-0.109	147	-12.23	0	0	0	0	1	0	0	646
dme-miR-985-3p	FBtr0081844	stck	Coding	1	-0.162	159	-16.29	0	0	0	1	0	0	0	417
dme-miR-985-3p	FBtr0084839	CG4553	Coding	1	-0.131	143	-9.14	0	0	0	1	0	0	0	2334
dme-miR-985-3p	FBtr0339313	CG2291	Coding	1	-0.267	140	-4.63	0	0	0	0	1	0	0	414
dme-miR-985-3p	FBtr0330306	Inx3	Coding	1	-0.122	143	-9.16	0	0	0	0	1	0	0	855
dme-miR-985-3p	FBtr0079295	Tango1	Coding	1	-0.117	143	-8.88	0	0	0	0	0	1	0	410
dme-miR-985-3p	FBtr0075854	CG10154	Coding	1	-0.114	140	-6.49	0	0	0	0	0	1	0	275
dme-miR-985-3p	FBtr0331942	px	Coding	1	-0.156	140	-6.94	0	0	0	0	1	0	0	2035
dme-miR-985-3p	FBtr0075919	CG10984	Coding	1	-0.151	140	-4.63	0	0	0	0	1	0	0	245
dme-miR-985-3p	FBtr0086729	IM23	Coding	1	-0.122	140	-7.29	0	0	0	0	0	1	0	292
dme-miR-985-3p	FBtr0345439	Vm26Ab	Coding	1	-0.179	140	-9.38	0	0	0	1	0	0	0	67
dme-miR-985-3p	FBtr0078387	SAK	Coding	1	-0.1	155	-11.83	0	0	0	1	0	0	0	925
dme-miR-985-3p	FBtr0087538	CG8531	Coding	1	-0.211	140	-6.74	0	0	0	0	1	0	0	343
dme-miR-985-3p	FBtr0086091	CG10417	Coding	1	-0.174	140	-11.12	0	0	0	1	0	0	0	787
dme-miR-985-3p	FBtr0088039	exp	Coding	1	-0.128	172	-17.35	0	0	0	0	1	0	0	748
dme-miR-985-3p	FBtr0082483	aurA	Coding	1	-0.189	144	-7.55	0	0	0	0	1	0	0	280
dme-miR-985-3p	FBtr0089050	Ady43A	Coding	1	-0.152	144	-5.24	0	0	0	0	1	0	0	671
dme-miR-985-3p	FBtr0074178	ArgRS	Coding	1	-0.136	151	-10.73	0	0	0	0	0	1	0	73
dme-miR-985-3p	FBtr0100494	ACXC	Coding	1	-0.103	144	-4.72	0	0	0	1	0	0	0	2194
dme-miR-985-3p	FBtr0342787	Vps4	Coding	1	-0.14	147	-11.11	0	0	0	0	0	1	0	1032
dme-miR-985-3p	FBtr0111300	CG17683	Coding	1	-0.171	143	-5.64	0	0	0	0	0	1	0	4670
dme-miR-985-3p	FBtr0330240	NaCP60E	Coding	1	-0.129	144	-12.85	0	0	0	1	0	0	0	3377
dme-miR-985-3p	FBtr0086119	PGAP3	Coding	1	-0.107	152	-8.08	0	0	0	0	1	0	0	903
dme-miR-985-3p	FBtr0077829	TBCD	Coding	1	-0.135	147	-7.25	0	0	0	1	0	0	0	218
dme-miR-985-3p	FBtr0076553	Galk	Coding	1	-0.179	140	-4.63	0	0	0	0	1	0	0	2147
dme-miR-985-3p	FBtr0336762	CG2926	Coding	1	-0.155	164	-11.86	0	0	0	0	1	0	0	5096
dme-miR-985-3p	FBtr0080623	ms(2)34Fe	Coding	1	-0.147	143	-9.43	0	0	0	0	0	1	0	157
dme-miR-985-3p	FBtr0111247	CG17715	Coding	1	-0.126	146	-8.22	0	0	0	0	0	1	0	4738
dme-miR-985-3p	FBtr0080627	Rab14	Coding	1	-0.113	168	-13	0	0	0	0	1	0	0	581
dme-miR-985-3p	FBtr0088395	CG12129	Coding	1	-0.195	149	-7.48	0	0	0	0	1	0	0	649
dme-miR-985-3p	FBtr0337044	mats	Coding	1	-0.135	141	-9.27	0	0	0	0	0	1	0	628
dme-miR-985-3p	FBtr0310521	Spn42Db	Coding	1	-0.123	145	-11.23	0	0	0	1	0	0	0	652
dme-miR-985-3p	FBtr0310527	alpha-Est3	Coding	1	-0.128	143	-7.88	0	0	0	0	0	1	0	1447
dme-miR-985-3p	FBtr0330418	dysc	Coding	1	-0.145	141	-4.63	0	0	0	0	1	0	0	4528
dme-miR-985-3p	FBtr0078762	CG2519	Coding	1	-0.146	146	-4.63	0	0	0	0	1	0	0	1522
dme-miR-985-3p	FBtr0110896	jet	Coding	1	-0.109	150	-7.25	0	0	0	0	1	0	0	1925
dme-miR-985-3p	FBtr0085048	amon	Coding	1	-0.115	143	-6.85	0	0	0	0	0	1	0	1590
dme-miR-985-3p	FBtr0112856	Gyc32E	Coding	1	-0.221	145	-8	0	0	0	0	1	0	0	289
dme-miR-985-3p	FBtr0071853	CG3927	Coding	1	-0.233	140	-4.63	0	0	0	0	1	0	0	189
dme-miR-985-3p	FBtr0330414	dysc	Coding	1	-0.145	141	-4.63	0	0	0	0	1	0	0	5320
dme-miR-985-3p	FBtr0073148	IntS10	Coding	1	-0.18	142	-9.55	0	0	0	0	1	0	0	274
dme-miR-985-3p	FBtr0072100	l(2)efl	Coding	1	-0.157	144	-11.72	0	0	0	1	0	0	0	115
dme-miR-985-3p	FBtr0343812	Cyp303a1	Coding	1	-0.172	151	-9.01	0	0	0	0	1	0	0	1107
dme-miR-985-3p	FBtr0070178	su(w[a])	Coding	1	-0.103	151	-11.63	0	0	0	1	0	0	0	4089
dme-miR-985-3p	FBtr0273382	Epg5	Coding	1	-0.175	145	-6.98	0	0	0	0	1	0	0	199
dme-miR-985-3p	FBtr0110787	CG34107	Coding	1	-0.103	140	-4.72	0	0	0	1	0	0	0	209
dme-miR-985-3p	FBtr0085975	CCHa2-R	Coding	1	-0.133	140	-4.72	0	0	0	0	0	1	0	134
dme-miR-985-3p	FBtr0303707	para	Coding	1	-0.146	140	-7.09	0	0	0	0	1	0	0	12219
dme-miR-985-3p	FBtr0082413	wkd	Coding	1	-0.121	142	-13.55	0	0	0	1	0	0	0	922
dme-miR-985-3p	FBtr0336999	CG2070	Coding	2	-0.336	287	-12.02	0	0	0	0	1	1	0	229
dme-miR-985-3p	FBtr0329827	ppk23	Coding	1	-0.131	144	-7.31	0	0	0	0	0	1	0	447
dme-miR-985-3p	FBtr0335126	Tnpo-SR	Coding	2	-0.332	289	-11.67	0	0	0	0	1	1	0	849
dme-miR-985-3p	FBtr0290059	CG31678	Coding	1	-0.246	149	-4.63	0	0	0	0	1	0	0	494
dme-miR-985-3p	FBtr0084289	CG5346	Coding	1	-0.117	150	-9.66	0	0	0	0	1	0	0	952
dme-miR-985-3p	FBtr0078089	CG11885	Coding	1	-0.119	152	-10.3	0	0	0	0	0	1	0	67
dme-miR-985-3p	FBtr0084406	CG31365	Coding	1	-0.134	152	-9.46	0	0	0	0	1	0	0	361
dme-miR-985-3p	FBtr0083483	CG31249	Coding	1	-0.122	140	-9.59	0	0	0	0	1	0	0	322
dme-miR-985-3p	FBtr0082144	eloF	Coding	1	-0.12	140	-10.48	0	0	0	1	0	0	0	913
dme-miR-985-3p	FBtr0080483	Ski6	Coding	1	-0.207	140	-5.77	0	0	0	0	1	0	0	89
dme-miR-985-3p	FBtr0329950	SCAR	Coding	1	-0.124	148	-9.95	0	0	0	0	1	0	0	673
dme-miR-985-3p	FBtr0273361	CG13658	Coding	1	-0.143	142	-4.63	0	0	0	0	1	0	0	269
dme-miR-985-3p	FBtr0345193	Cals	Coding	2	-0.225	295	-17.14	0	0	0	0	1	1	0	2953
dme-miR-985-3p	FBtr0300708	brv3	Coding	1	-0.116	143	-5.78	0	0	0	0	0	1	0	259
dme-miR-985-3p	FBtr0079044	Rtnl1	Coding	1	-0.113	148	-8.4	0	0	0	0	1	0	0	1410
dme-miR-985-3p	FBtr0078674	CG2082	Coding	1	-0.127	142	-10.66	0	0	0	0	1	0	0	871
dme-miR-985-3p	FBtr0079891	CG5846	Coding	1	-0.135	141	-4.72	0	0	0	0	0	1	0	142
dme-miR-985-3p	FBtr0070536	CG10793	Coding	1	-0.164	146	-4.63	0	0	0	0	1	0	0	97
dme-miR-985-3p	FBtr0078062	MED15	Coding	1	-0.103	148	-8.36	0	0	0	0	0	1	0	242
dme-miR-985-3p	FBtr0081442	sky	Coding	1	-0.113	143	-6.41	0	0	0	0	1	0	0	2414
dme-miR-985-3p	FBtr0084123	slou	Coding	1	-0.129	140	-5.65	0	0	0	0	0	1	0	366
dme-miR-985-3p	FBtr0084121	InR	Coding	1	-0.103	167	-16.75	0	0	0	1	0	0	0	3202
dme-miR-985-3p	FBtr0091630	Cadps	Coding	1	-0.139	140	-6.56	0	0	0	0	1	0	0	630
dme-miR-985-3p	FBtr0337093	beat-Va	Coding	1	-0.1	140	-4.72	0	0	0	0	0	1	0	1727
dme-miR-985-3p	FBtr0346440	Aprt	Coding	1	-0.105	153	-20.96	0	0	0	1	0	0	0	272
dme-miR-985-3p	FBtr0072678	msd1	Coding	1	-0.195	144	-9.14	0	0	0	1	0	0	0	73
dme-miR-985-3p	FBtr0078408	Edg78E	Coding	1	-0.13	144	-6.9	0	0	0	1	0	0	0	522
dme-miR-985-3p	FBtr0080434	Sirt1	Coding	1	-0.11	149	-9.93	0	0	0	0	1	0	0	927
dme-miR-985-3p	FBtr0077673	okr	Coding	1	-0.136	148	-4.72	0	0	0	1	0	0	0	530
dme-miR-985-3p	FBtr0072570	mth	Coding	1	-0.14	144	-9.14	0	0	0	1	0	0	0	472
dme-miR-985-3p	FBtr0072571	mth	Coding	1	-0.151	144	-9.14	0	0	0	1	0	0	0	363
dme-miR-985-3p	FBtr0331464	qkr54B	Coding	1	-0.112	147	-7.81	0	0	0	0	1	0	0	1982
dme-miR-985-3p	FBtr0083119	CG6218	Coding	1	-0.139	140	-11.22	0	0	0	0	1	0	0	676
dme-miR-985-3p	FBtr0083965	CG31223	Coding	1	-0.159	141	-6.86	0	0	0	1	0	0	0	282
dme-miR-985-3p	FBtr0334754	CG5945	Coding	1	-0.197	140	-4.63	0	0	0	0	1	0	0	118
dme-miR-985-3p	FBtr0307184	CG18539	Coding	1	-0.12	145	-5.37	0	0	0	0	0	1	0	120
dme-miR-985-3p	FBtr0344022	CycK	Coding	1	-0.113	147	-9.82	0	0	0	0	0	1	0	4284
dme-miR-985-3p	FBtr0075212	CG7707	Coding	1	-0.209	164	-15.98	0	0	0	0	1	0	0	84
dme-miR-985-3p	FBtr0083393	Dad	Coding	1	-0.163	148	-11.61	0	0	0	0	1	0	0	1478
dme-miR-985-3p	FBtr0085653	PH4alphaSG2	Coding	1	-0.261	140	-4.63	0	0	0	0	1	0	0	46
dme-miR-985-3p	FBtr0334578	CycB3	Coding	1	-0.134	150	-7.77	0	0	0	0	0	1	0	867
dme-miR-985-3p	FBtr0100547	CG4927	Coding	1	-0.118	152	-11.69	0	0	1	0	0	0	0	334
dme-miR-985-3p	FBtr0300400	CG16833	Coding	1	-0.211	140	-5.99	0	0	0	0	1	0	0	430
dme-miR-985-3p	FBtr0304869	FoxP	Coding	1	-0.1	140	-7.87	0	0	0	0	1	0	0	556
dme-miR-985-3p	FBtr0304848	shot	Coding	1	-0.236	140	-7.06	0	0	0	0	1	0	0	1317
dme-miR-985-3p	FBtr0345370	Br140	Coding	1	-0.114	148	-10.72	0	0	0	0	1	0	0	997
dme-miR-985-3p	FBtr0072796	PIG-Wb	Coding	1	-0.155	151	-10.62	0	0	0	0	0	1	0	379
dme-miR-985-3p	FBtr0334574	CG3744	Coding	1	-0.206	141	-4.63	0	0	0	0	1	0	0	770
dme-miR-985-3p	FBtr0078629	Rpn5	Coding	1	-0.102	157	-14.79	0	0	0	1	0	0	0	339
dme-miR-985-3p	FBtr0080413	ACXC	Coding	1	-0.108	144	-4.72	0	0	0	1	0	0	0	53
dme-miR-985-3p	FBtr0082531	CG17360	Coding	1	-0.168	140	-4.63	0	0	0	0	1	0	0	692
dme-miR-985-3p	FBtr0343019	Rip11	Coding	1	-0.153	141	-5.14	0	0	0	0	0	1	0	898
dme-miR-985-3p	FBtr0082289	CG4596	Coding	1	-0.114	140	-4.72	0	0	0	0	0	1	0	925
dme-miR-985-3p	FBtr0083438	CG5860	Coding	1	-0.137	147	-6.95	0	0	0	0	0	1	0	357
dme-miR-985-3p	FBtr0301953	SK	Coding	1	-0.17	143	-8.43	0	0	0	0	1	0	0	5441
dme-miR-985-3p	FBtr0331225	CG9497	Coding	1	-0.129	146	-6.44	0	0	0	1	0	0	0	460
dme-miR-985-3p	FBtr0332505	CG4598	Coding	1	-0.142	143	-10.17	0	0	0	0	0	1	0	310
dme-miR-985-3p	FBtr0085319	CG10011	Coding	2	-0.296	296	-24.54	0	0	0	0	2	0	0	1456
dme-miR-985-3p	FBtr0303197	CG14610	Coding	1	-0.108	143	-7.15	0	0	0	0	0	1	0	175
dme-miR-985-3p	FBtr0089362	lola	Coding	1	-0.166	140	-4.83	0	0	0	0	1	0	0	2738
dme-miR-985-3p	FBtr0083805	subdued	Coding	1	-0.134	153	-12.6	0	0	0	0	1	0	0	531
dme-miR-985-3p	FBtr0309104	hts	Coding	1	-0.21	141	-20.14	0	0	1	0	0	0	0	347
dme-miR-985-3p	FBtr0309103	hts	Coding	2	-0.265	284	-9.44	0	0	0	1	0	1	0	693
dme-miR-985-3p	FBtr0100660	kuz	Coding	1	-0.205	140	-4.63	0	0	0	0	1	0	0	2090
dme-miR-985-3p	FBtr0342877	CG7332	Coding	1	-0.179	145	-8.48	0	0	0	0	1	0	0	1420
dme-miR-985-3p	FBtr0078582	jim	Coding	1	-0.181	144	-4.63	0	0	0	0	1	0	0	8679
dme-miR-985-3p	FBtr0071532	cpa	Coding	1	-0.196	146	-7.56	0	0	0	0	1	0	0	822
dme-miR-985-3p	FBtr0074671	CG14194	Coding	1	-0.135	142	-4.77	0	0	0	0	1	0	0	1533
dme-miR-985-3p	FBtr0346534	CG14182	Coding	1	-0.129	152	-12.13	0	0	0	0	1	0	0	490
dme-miR-985-3p	FBtr0083117	Surf4	Coding	1	-0.142	160	-12.42	0	0	0	0	1	0	0	611
dme-miR-985-3p	FBtr0345692	CG6168	Coding	1	-0.102	141	-7.06	0	0	0	0	0	1	0	1049
dme-miR-985-3p	FBtr0071105	mys	Coding	1	-0.157	154	-12.83	0	0	0	0	1	0	0	1302
dme-miR-985-3p	FBtr0085621	hdc	Coding	1	-0.153	153	-10.07	0	0	0	0	1	0	0	10552
dme-miR-985-3p	FBtr0330143	2mit	Coding	2	-0.247	291	-12.7	0	0	0	0	0	2	0	4119
dme-miR-985-3p	FBtr0330146	trh	Coding	1	-0.111	150	-5.9	0	0	0	0	0	1	0	866
dme-miR-985-3p	FBtr0076984	ndl	Coding	1	-0.138	143	-7.56	0	0	0	0	1	0	0	111
dme-miR-985-3p	FBtr0290303	inaE	Coding	1	-0.112	140	-10.02	0	0	0	0	1	0	0	2441
dme-miR-985-3p	FBtr0290302	inaE	Coding	1	-0.112	140	-10.02	0	0	0	0	1	0	0	320
dme-miR-985-3p	FBtr0330609	Hr3	Coding	1	-0.111	140	-5.98	0	0	0	0	0	1	0	3887
dme-miR-985-3p	FBtr0071246	Miga	Coding	1	-0.134	140	-13.86	0	0	0	1	0	0	0	722
dme-miR-985-3p	FBtr0113419	Rbfox1	Coding	1	-0.102	150	-8.37	0	0	0	0	1	0	0	3673
dme-miR-985-3p	FBtr0306026	ss	Coding	1	-0.142	153	-15.41	0	0	0	0	1	0	0	1099
dme-miR-985-3p	FBtr0085154	TfIIA-L	Coding	1	-0.128	140	-10.85	0	0	0	1	0	0	0	322
dme-miR-985-3p	FBtr0330600	TM4SF	Coding	1	-0.105	140	-10.19	0	0	0	1	0	0	0	193
dme-miR-985-3p	FBtr0330607	psq	Coding	1	-0.171	140	-4.63	0	0	0	0	1	0	0	2199
dme-miR-985-3p	FBtr0331732	Lim1	Coding	1	-0.123	144	-13.16	0	0	0	1	0	0	0	1486
dme-miR-985-3p	FBtr0071979	CG9876	Coding	1	-0.125	149	-8.89	0	0	0	0	0	1	0	259
dme-miR-985-3p	FBtr0100557	Adar	Coding	1	-0.145	151	-11.29	0	0	0	0	1	0	0	6452
dme-miR-985-3p	FBtr0088447	Mef2	Coding	1	-0.104	156	-12.08	0	0	0	0	0	1	0	3337
dme-miR-985-3p	FBtr0084701	sosie	Coding	1	-0.103	148	-6.01	0	0	0	0	0	1	0	785
dme-miR-985-3p	FBtr0113183	cmpy	Coding	1	-0.217	148	-6.48	0	0	0	0	1	0	0	444
dme-miR-985-3p	FBtr0085394	Brd8	Coding	1	-0.133	148	-8.18	0	0	0	0	1	0	0	872
dme-miR-985-3p	FBtr0345673	inv	Coding	1	-0.157	140	-4.63	0	0	0	0	1	0	0	2777
dme-miR-985-3p	FBtr0076510	GNBP3	Coding	1	-0.224	145	-4.63	0	0	0	0	1	0	0	197
dme-miR-985-3p	FBtr0333688	CG18265	Coding	1	-0.129	140	-8.46	0	0	0	0	1	0	0	4117
dme-miR-985-3p	FBtr0077377	CG11929	Coding	1	-0.105	142	-8.42	0	0	0	0	0	1	0	155
dme-miR-985-3p	FBtr0344879	otk	Coding	1	-0.208	140	-8.49	0	0	0	0	1	0	0	792
dme-miR-985-3p	FBtr0073030	CG32280	Coding	1	-0.235	149	-5.72	0	0	0	0	1	0	0	844
dme-miR-985-3p	FBtr0078289	siz	Coding	1	-0.111	144	-9.71	0	0	0	1	0	0	0	768
dme-miR-985-3p	FBtr0333042	stwl	Coding	1	-0.102	144	-7.44	0	0	0	0	0	1	0	944
dme-miR-985-3p	FBtr0345588	CG13887	Coding	1	-0.149	146	-10.59	0	0	0	0	1	0	0	627
dme-miR-985-3p	FBtr0076847	Sec63	Coding	1	-0.114	142	-5.95	0	0	0	0	0	1	0	745
dme-miR-985-3p	FBtr0111189	CG40485	Coding	2	-0.251	295	-12.55	0	0	0	1	0	1	0	684
dme-miR-985-3p	FBtr0085494	CG31038	Coding	1	-0.124	157	-20.07	0	0	0	1	0	0	0	640
dme-miR-985-3p	FBtr0330283	CG42671	Coding	1	-0.131	141	-7.09	0	0	0	0	1	0	0	804
dme-miR-985-3p	FBtr0330329	Ack-like	Coding	1	-0.263	141	-4.68	0	0	0	0	1	0	0	292
dme-miR-985-3p	FBtr0072956	msn	Coding	1	-0.106	145	-9.16	0	0	0	0	0	1	0	1747
dme-miR-985-3p	FBtr0112790	Abl	Coding	1	-0.107	140	-8.14	0	0	0	0	1	0	0	6908
dme-miR-985-3p	FBtr0076020	Rh7	Coding	1	-0.139	143	-7.46	0	0	0	0	0	1	0	1777
dme-miR-985-3p	FBtr0345581	CG3264	Coding	1	-0.146	148	-9.6	0	0	0	0	1	0	0	538
dme-miR-985-3p	FBtr0308954	Unr	Coding	1	-0.126	142	-13.79	0	0	0	0	1	0	0	4039
dme-miR-985-3p	FBtr0306331	Mrtf	Coding	2	-0.238	285	-18.14	0	0	0	1	1	0	0	2173
dme-miR-985-3p	FBtr0344273	ksr	Coding	1	-0.104	158	-17.35	0	0	0	1	0	0	0	2347
dme-miR-985-3p	FBtr0084148	CG6678	Coding	2	-0.297	281	-26.47	0	0	0	2	0	0	0	1243
dme-miR-985-3p	FBtr0345283	CG31997	Coding	2	-0.322	293	-18.53	0	0	0	1	1	0	0	125
dme-miR-985-3p	FBtr0112862	Phb2	Coding	1	-0.165	152	-10.77	0	0	0	0	1	0	0	150
dme-miR-985-3p	FBtr0077882	mRpL48	Coding	1	-0.131	156	-15.89	0	0	0	0	1	0	0	180
dme-miR-985-3p	FBtr0306566	mthl10	Coding	1	-0.105	140	-6.55	0	0	0	0	1	0	0	674
dme-miR-985-3p	FBtr0306248	qkr54B	Coding	1	-0.112	147	-7.81	0	0	0	0	1	0	0	2549
dme-miR-985-3p	FBtr0084065	mod(mdg4)	Coding	1	-0.16	140	-6.85	0	0	0	0	1	0	0	802
dme-miR-985-3p	FBtr0081099	Grip71	Coding	1	-0.11	162	-10.75	0	0	0	0	0	1	0	904
dme-miR-985-3p	FBtr0112981	Pdcd4	Coding	1	-0.105	144	-12.86	0	0	0	0	1	0	0	1199
dme-miR-985-3p	FBtr0339572	Drgx	Coding	1	-0.11	148	-5.53	0	0	0	0	0	1	0	667
dme-miR-985-3p	FBtr0343913	CG44956	Coding	1	-0.167	150	-8.7	0	0	0	0	0	1	0	194
dme-miR-985-3p	FBtr0071811	CG5819	Coding	2	-0.242	287	-16.56	0	0	0	0	0	2	0	775
dme-miR-985-3p	FBtr0075867	CG32119	Coding	1	-0.105	150	-8.72	0	0	0	0	1	0	0	262
dme-miR-985-3p	FBtr0083945	2-Sep	Coding	1	-0.108	140	-6.05	0	0	0	0	0	1	0	456
dme-miR-985-3p	FBtr0073825	inaE	Coding	1	-0.112	140	-10.02	0	0	0	0	1	0	0	2974
dme-miR-985-3p	FBtr0081096	CG10338	Coding	1	-0.195	142	-4.72	0	0	0	0	0	1	0	732
dme-miR-985-3p	FBtr0080517	Hsp60D	Coding	1	-0.1	140	-6.21	0	0	0	0	0	1	0	137
dme-miR-985-3p	FBtr0072270	betaTub60D	Coding	2	-0.217	288	-18.63	0	0	0	1	0	1	0	952
dme-miR-985-3p	FBtr0072520	DIP2	Coding	1	-0.211	140	-8.39	0	0	0	0	1	0	0	281
dme-miR-985-3p	FBtr0083066	CG4338	Coding	1	-0.105	140	-9.04	0	0	0	0	0	1	0	133
dme-miR-985-3p	FBtr0084060	mod(mdg4)	Coding	1	-0.169	140	-6.85	0	0	0	0	1	0	0	354
dme-miR-985-3p	FBtr0303831	CG42823	Coding	1	-0.125	144	-4.72	0	0	0	0	0	1	0	48
dme-miR-985-3p	FBtr0086719	CG30116	Coding	1	-0.164	146	-9.24	0	0	0	0	1	0	0	956
dme-miR-985-3p	FBtr0340251	Sytalpha	Coding	1	-0.12	141	-10.49	0	0	0	0	1	0	0	1154
dme-miR-985-3p	FBtr0088046	RnrS	Coding	1	-0.145	142	-15.18	0	0	0	0	0	1	0	286
dme-miR-985-3p	FBtr0339179	CG2616	Coding	1	-0.146	143	-9.78	0	0	0	0	1	0	0	340
dme-miR-985-3p	FBtr0071366	LysRS	Coding	1	-0.109	154	-10.27	0	0	0	0	0	1	0	388
dme-miR-985-3p	FBtr0086108	Debcl	Coding	1	-0.183	145	-6.06	0	0	0	0	0	1	0	516
dme-miR-985-3p	FBtr0083062	Set	Coding	1	-0.143	163	-17.94	0	0	0	0	1	0	0	224
dme-miR-985-3p	FBtr0077083	Sras	Coding	1	-0.225	143	-4.63	0	0	0	0	1	0	0	275
dme-miR-985-3p	FBtr0331298	Ubr3	Coding	1	-0.143	147	-8.23	0	0	0	0	0	1	0	1603
dme-miR-985-3p	FBtr0078539	ArfGAP3	Coding	1	-0.121	146	-4.63	0	0	0	0	1	0	0	1313
dme-miR-985-3p	FBtr0307548	faf	Coding	1	-0.195	141	-7.79	0	0	0	0	1	0	0	1196
dme-miR-985-3p	FBtr0080673	CG33308	Coding	1	-0.116	159	-10.19	0	0	0	0	0	1	0	226
dme-miR-985-3p	FBtr0340028	Top3beta	Coding	1	-0.151	151	-9	0	0	0	1	0	0	0	409
dme-miR-985-3p	FBtr0080510	kuz	Coding	1	-0.205	140	-4.63	0	0	0	0	1	0	0	2318
dme-miR-985-3p	FBtr0080676	mol	Coding	1	-0.118	140	-4.72	0	0	0	0	0	1	0	569
dme-miR-985-3p	FBtr0086886	CG6424	Coding	1	-0.144	140	-7.68	0	0	0	0	1	0	0	1145
dme-miR-985-3p	FBtr0336874	Tsp42Ep	Coding	1	-0.142	148	-7.33	0	0	0	0	1	0	0	2126
dme-miR-985-3p	FBtr0337074	Cks85A	Coding	1	-0.229	143	-6.68	0	0	0	0	1	0	0	2806
dme-miR-985-3p	FBtr0336870	ste24c	Coding	1	-0.131	151	-5.69	0	0	0	1	0	0	0	856
dme-miR-985-3p	FBtr0339258	to	Coding	1	-0.215	156	-9.81	0	0	0	0	1	0	0	493
dme-miR-985-3p	FBtr0307388	CG8012	Coding	1	-0.133	154	-7.63	0	0	0	0	1	0	0	433
dme-miR-985-3p	FBtr0333098	GATAd	Coding	1	-0.125	140	-7.27	0	0	0	0	0	1	0	790
dme-miR-985-3p	FBtr0307384	HDAC6	Coding	1	-0.171	145	-6.13	0	0	0	0	0	1	0	154
dme-miR-985-3p	FBtr0081276	CG10337	Coding	1	-0.11	140	-6.92	0	0	0	0	0	1	0	429
dme-miR-985-3p	FBtr0336970	Ir93a	Coding	1	-0.214	141	-4.63	0	0	0	0	1	0	0	135
dme-miR-985-3p	FBtr0082931	ATPsynE	Coding	1	-0.153	140	-7.49	0	0	0	0	1	0	0	199
dme-miR-985-3p	FBtr0084794	Ythdf	Coding	1	-0.105	144	-5.64	0	0	0	0	0	1	0	793
dme-miR-985-3p	FBtr0070785	RhoGAP5A	Coding	1	-0.168	143	-6.13	0	0	0	0	1	0	0	350
dme-miR-985-3p	FBtr0070784	RhoGAP5A	Coding	1	-0.168	143	-6.13	0	0	0	0	1	0	0	484
dme-miR-985-3p	FBtr0087763	Fsn	Coding	1	-0.114	144	-7.81	0	0	0	0	1	0	0	668
dme-miR-985-3p	FBtr0071716	CG4021	Coding	1	-0.217	149	-7.02	0	0	0	0	1	0	0	138
dme-miR-985-3p	FBtr0346183	CG12998	Coding	1	-0.102	140	-5.3	0	0	0	0	0	1	0	465
dme-miR-985-3p	FBtr0084954	E(spl)mdelta-HLH	Coding	1	-0.146	153	-15.91	0	0	0	1	0	0	0	380
dme-miR-985-3p	FBtr0334711	Syp	Coding	1	-0.112	141	-5.36	0	0	0	0	0	1	0	1123
dme-miR-985-3p	FBtr0075967	nst	Coding	1	-0.126	140	-4.72	0	0	0	0	0	1	0	729
dme-miR-985-3p	FBtr0076347	Dronc	Coding	1	-0.106	151	-14.95	0	0	0	0	1	0	0	360
dme-miR-985-3p	FBtr0074245	CG32576	Coding	1	-0.119	150	-8.47	0	0	0	0	1	0	0	1196
dme-miR-985-3p	FBtr0345804	CG12974	Coding	1	-0.105	143	-15.39	0	0	0	0	1	0	0	576
dme-miR-985-3p	FBtr0300539	grh	Coding	1	-0.2	140	-6.02	0	0	0	0	1	0	0	1946
dme-miR-985-3p	FBtr0452133	CG46317	Coding	1	-0.148	140	-10.38	0	0	0	0	1	0	0	1789
dme-miR-985-3p	FBtr0452130	CG46315	Coding	1	-0.144	140	-7.68	0	0	0	0	1	0	0	4524
dme-miR-985-3p	FBtr0070300	Adar	Coding	1	-0.145	151	-11.29	0	0	0	0	1	0	0	4311
dme-miR-985-3p	FBtr0290083	CG34025	Coding	1	-0.11	143	-4.72	0	0	0	0	0	1	0	286
dme-miR-985-3p	FBtr0078353	CG7519	Coding	1	-0.121	142	-9.24	0	0	0	1	0	0	0	420
dme-miR-985-3p	FBtr0070075	ase	Coding	1	-0.113	149	-9.27	0	0	0	1	0	0	0	768
dme-miR-985-3p	FBtr0331170	para	Coding	1	-0.146	140	-7.09	0	0	0	0	1	0	0	8719
dme-miR-985-3p	FBtr0113182	cmpy	Coding	1	-0.217	148	-6.48	0	0	0	0	1	0	0	2030
dme-miR-985-3p	FBtr0300364	Lgr4	Coding	1	-0.109	147	-9.14	0	0	0	1	0	0	0	396
dme-miR-985-3p	FBtr0072697	Psa	Coding	1	-0.11	153	-10.27	0	0	0	1	0	0	0	559
dme-miR-985-3p	FBtr0078218	CG5059	Coding	1	-0.144	151	-15.35	0	0	0	1	0	0	0	734
dme-miR-985-3p	FBtr0082572	GstD5	Coding	1	-0.166	152	-12.51	0	0	0	0	1	0	0	436
dme-miR-985-3p	FBtr0088827	CG12769	Coding	1	-0.201	140	-4.63	0	0	0	0	1	0	0	2283
dme-miR-985-3p	FBtr0075291	CG6652	Coding	2	-0.258	296	-16.95	0	0	0	1	0	1	0	332
dme-miR-985-3p	FBtr0307167	zfh2	Coding	1	-0.131	155	-14.15	0	0	0	0	1	0	0	2266
dme-miR-985-3p	FBtr0346188	CG8239	Coding	1	-0.142	140	-7.87	0	0	0	0	1	0	0	1018
dme-miR-985-3p	FBtr0346186	CG8188	Coding	1	-0.197	144	-4.63	0	0	0	0	1	0	0	2099
dme-miR-985-3p	FBtr0074809	CG12702	Coding	1	-0.165	140	-10.79	0	0	0	1	0	0	0	198
dme-miR-985-3p	FBtr0310034	CG4297	Coding	1	-0.119	148	-14.06	0	0	0	1	0	0	0	1639
dme-miR-985-3p	FBtr0078155	CG3164	Coding	2	-0.244	280	-12.35	0	0	0	1	0	1	0	505
dme-miR-985-3p	FBtr0339812	CG44355	Coding	1	-0.15	154	-10.65	0	0	0	0	1	0	0	676
dme-miR-985-3p	FBtr0310424	cindr	Coding	1	-0.176	140	-7.01	0	0	0	1	0	0	0	1005
dme-miR-985-3p	FBtr0306807	Pdk	Coding	2	-0.26	298	-21.91	0	0	0	0	2	0	0	694
dme-miR-985-3p	FBtr0333254	tim	Coding	1	-0.128	148	-11.28	0	0	0	1	0	0	0	128
dme-miR-985-3p	FBtr0072747	CG13917	Coding	1	-0.121	143	-7.22	0	0	0	0	0	1	0	920
dme-miR-985-3p	FBtr0074166	MSBP	Coding	1	-0.123	154	-18.15	0	0	0	0	1	0	0	470
dme-miR-985-3p	FBtr0087598	mam	Coding	1	-0.156	140	-5.45	0	0	0	0	1	0	0	1557
dme-miR-985-3p	FBtr0329993	Mtap	Coding	1	-0.101	140	-7.92	0	0	0	1	0	0	0	61
dme-miR-985-3p	FBtr0075421	CG4753	Coding	1	-0.115	147	-8.89	0	0	0	0	0	1	0	190
dme-miR-985-3p	FBtr0071666	NC2alpha	Coding	1	-0.111	144	-6.06	0	0	0	0	0	1	0	164
dme-miR-985-3p	FBtr0084293	CG5377	Coding	1	-0.109	144	-7.87	0	0	0	1	0	0	0	2652
dme-miR-985-3p	FBtr0070241	DAAM	Coding	1	-0.207	140	-6.53	0	0	0	0	1	0	0	733
dme-miR-985-3p	FBtr0329999	CG5742	Coding	1	-0.178	159	-12.47	0	0	0	0	1	0	0	1325
dme-miR-985-3p	FBtr0080998	GCS2beta	Coding	1	-0.241	140	-4.83	0	0	0	0	1	0	0	629
dme-miR-985-3p	FBtr0070499	CG2685	Coding	1	-0.152	149	-10.71	0	0	0	1	0	0	0	225
dme-miR-985-3p	FBtr0334322	gpp	Coding	1	-0.146	148	-12.59	0	0	0	0	1	0	0	848
dme-miR-985-3p	FBtr0330315	MTA1-like	Coding	1	-0.152	140	-6.55	0	0	0	0	0	1	0	3163
dme-miR-985-3p	FBtr0334327	skap	Coding	1	-0.161	140	-10.91	0	0	0	0	1	0	0	586
dme-miR-985-3p	FBtr0330311	hdc	Coding	1	-0.153	153	-10.07	0	0	0	0	1	0	0	11842
dme-miR-985-3p	FBtr0082341	CG18577	Coding	1	-0.179	140	-4.72	0	0	0	0	0	1	0	451
dme-miR-985-3p	FBtr0073986	CG9522	Coding	2	-0.309	288	-11.69	0	0	0	0	0	2	0	310
dme-miR-985-3p	FBtr0346591	RpS26	Coding	1	-0.207	144	-5.42	0	0	0	0	1	0	0	1383
dme-miR-985-3p	FBtr0301162	GlyT	Coding	1	-0.137	154	-8.56	0	0	0	0	1	0	0	2528
dme-miR-985-3p	FBtr0072843	SCOT	Coding	1	-0.124	145	-19.69	0	0	0	1	0	0	0	126
dme-miR-985-3p	FBtr0071040	CG14434	Coding	1	-0.107	140	-10.43	0	0	0	1	0	0	0	211
dme-miR-985-3p	FBtr0345202	CG10311	Coding	1	-0.2	144	-4.63	0	0	0	0	1	0	0	344
dme-miR-985-3p	FBtr0085680	Rpt6R	Coding	1	-0.138	146	-9.3	0	0	0	1	0	0	0	71
dme-miR-985-3p	FBtr0299758	CG42321	Coding	1	-0.103	141	-9.59	0	0	0	1	0	0	0	995
dme-miR-985-3p	FBtr0330081	CG12402	Coding	1	-0.19	151	-7.34	0	0	0	0	1	0	0	1061
dme-miR-985-3p	FBtr0086927	NT5E-2	Coding	1	-0.112	152	-11.11	0	0	0	1	0	0	0	266
dme-miR-985-3p	FBtr0079773	CG13108	Coding	2	-0.253	280	-16.91	0	0	0	1	0	1	0	206
dme-miR-985-3p	FBtr0299754	CG42321	Coding	2	-0.213	287	-23.9	0	0	0	2	0	0	0	540
dme-miR-985-3p	FBtr0299757	CG42321	Coding	1	-0.103	141	-9.59	0	0	0	1	0	0	0	755
dme-miR-985-3p	FBtr0088020	SkpB	Coding	1	-0.119	142	-6.57	0	0	0	1	0	0	0	163
dme-miR-985-3p	FBtr0080427	A16	Coding	1	-0.128	164	-12.88	0	0	0	0	0	1	0	101
dme-miR-985-3p	FBtr0330088	AstC-R2	Coding	2	-0.212	302	-14.83	0	0	0	0	0	2	0	1538
dme-miR-985-3p	FBtr0290262	CLIP-190	Coding	1	-0.134	145	-5.87	0	0	0	0	0	1	0	440
dme-miR-985-3p	FBtr0076885	RhoGEF4	Coding	1	-0.15	147	-9.68	0	0	0	0	1	0	0	87
dme-miR-985-3p	FBtr0077941	robo2	Coding	1	-0.135	146	-5.71	0	0	0	0	1	0	0	1526
dme-miR-985-3p	FBtr0342946	rdgC	Coding	1	-0.15	151	-9.02	0	0	0	0	1	0	0	1404
dme-miR-985-3p	FBtr0087389	CG8160	Coding	1	-0.109	142	-7.25	0	0	0	0	0	1	0	600
dme-miR-985-3p	FBtr0332579	mRpL16	Coding	1	-0.12	154	-17.28	0	0	0	1	0	0	0	316
dme-miR-985-3p	FBtr0076947	CG32392	Coding	1	-0.128	147	-11.61	0	0	0	0	0	1	0	363
dme-miR-985-3p	FBtr0077948	CG5556	Coding	2	-0.228	289	-12.72	0	0	0	0	0	2	0	132
dme-miR-985-3p	FBtr0345459	CG45263	Coding	1	-0.164	140	-6.75	0	0	0	0	1	0	0	927
dme-miR-985-3p	FBtr0346114	dpr9	Coding	1	-0.123	140	-9.56	0	0	0	1	0	0	0	2254
dme-miR-985-3p	FBtr0073660	LIMK1	Coding	1	-0.139	146	-4.83	0	0	0	0	0	1	0	1630
dme-miR-985-3p	FBtr0333411	Rsf1	Coding	1	-0.135	142	-9.1	0	0	0	0	1	0	0	1021
dme-miR-985-3p	FBtr0301496	osp	Coding	1	-0.117	146	-7.13	0	0	0	0	1	0	0	1494
dme-miR-985-3p	FBtr0333799	ade5	Coding	1	-0.145	140	-7.9	0	0	0	0	0	1	0	1022
dme-miR-985-3p	FBtr0300992	CG32017	Coding	1	-0.219	146	-8.19	0	0	0	0	1	0	0	1927
dme-miR-985-3p	FBtr0340138	Gclc	Coding	1	-0.113	140	-4.94	0	0	0	0	0	1	0	1351
dme-miR-985-3p	FBtr0330070	Awh	Coding	1	-0.176	140	-5.69	0	0	0	0	1	0	0	704
dme-miR-985-3p	FBtr0077127	TM9SF3	Coding	1	-0.103	140	-9.87	0	0	0	1	0	0	0	746
dme-miR-985-3p	FBtr0330076	jim	Coding	1	-0.181	144	-4.63	0	0	0	0	1	0	0	8325
dme-miR-985-3p	FBtr0079839	Trx-2	Coding	1	-0.209	140	-7.22	0	0	0	0	1	0	0	723
dme-miR-985-3p	FBtr0330074	dsx	Coding	1	-0.102	140	-11.57	0	0	0	1	0	0	0	1028
dme-miR-985-3p	FBtr0336627	brat	Coding	1	-0.216	142	-7.63	0	0	0	0	1	0	0	2235
dme-miR-985-3p	FBtr0339539	babos	Coding	1	-0.25	141	-4.63	0	0	0	0	1	0	0	520
dme-miR-985-3p	FBtr0084803	dan	Coding	1	-0.233	141	-4.63	0	0	0	0	1	0	0	831
dme-miR-985-3p	FBtr0081689	Ccp84Ag	Coding	1	-0.108	156	-15.12	0	0	0	0	0	1	0	475
dme-miR-985-3p	FBtr0077435	Dim1	Coding	1	-0.166	146	-7.88	0	0	0	0	1	0	0	796
dme-miR-985-3p	FBtr0084918	CG31380	Coding	1	-0.102	142	-14.2	0	1	0	0	0	0	0	114
dme-miR-985-3p	FBtr0083817	Arc42	Coding	1	-0.123	141	-6.63	0	0	0	0	0	1	0	288
dme-miR-985-3p	FBtr0084565	Spps	Coding	1	-0.153	144	-5.89	0	0	0	0	0	1	0	313
dme-miR-985-3p	FBtr0330655	l(2)gl	Coding	1	-0.119	146	-4.72	0	0	0	1	0	0	0	1471
dme-miR-985-3p	FBtr0078837	Gnf1	Coding	1	-0.115	148	-13.2	0	0	0	0	0	1	0	257
dme-miR-985-3p	FBtr0084205	rdhB	Coding	1	-0.178	156	-9.87	0	0	0	1	0	0	0	248
dme-miR-985-3p	FBtr0307550	faf	Coding	1	-0.195	141	-7.79	0	0	0	0	1	0	0	960
dme-miR-985-3p	FBtr0345526	Cyp6a22	Coding	1	-0.196	151	-11.59	0	0	0	0	1	0	0	336
dme-miR-985-3p	FBtr0333678	NfI	Coding	1	-0.147	141	-8.41	0	0	0	0	1	0	0	2791
dme-miR-985-3p	FBtr0079372	CG13773	Coding	1	-0.169	155	-15.44	0	0	0	0	1	0	0	580
dme-miR-985-3p	FBtr0332379	CG33639	Coding	1	-0.111	142	-7.29	0	0	0	0	0	1	0	2198
dme-miR-985-3p	FBtr0304120	trh	Coding	1	-0.111	150	-5.9	0	0	0	0	0	1	0	1058
dme-miR-985-3p	FBtr0086994	mbl	Coding	1	-0.161	141	-6.57	0	0	0	0	1	0	0	5609
dme-miR-985-3p	FBtr0342791	CG15225	Coding	1	-0.154	148	-12.01	0	0	0	0	1	0	0	109
dme-miR-985-3p	FBtr0077836	papi	Coding	1	-0.129	140	-12.54	0	0	0	1	0	0	0	304
dme-miR-985-3p	FBtr0076295	CG8072	Coding	1	-0.158	143	-9.36	0	0	0	1	0	0	0	359
dme-miR-985-3p	FBtr0336752	CG31050	Coding	1	-0.182	159	-15.42	0	0	0	0	1	0	0	239
dme-miR-985-3p	FBtr0100255	TM4SF	Coding	1	-0.105	140	-10.19	0	0	0	1	0	0	0	1551
dme-miR-985-3p	FBtr0333174	Ebp	Coding	1	-0.168	149	-7.45	0	0	0	0	1	0	0	415
dme-miR-985-3p	FBtr0076835	Neos	Coding	1	-0.241	147	-5.98	0	0	0	0	1	0	0	86
dme-miR-985-3p	FBtr0343646	CG42711	Coding	1	-0.176	155	-8.63	0	0	0	0	1	0	0	504
dme-miR-985-3p	FBtr0299861	CG42339	Coding	1	-0.155	150	-6.56	0	0	0	0	1	0	0	17163
dme-miR-985-3p	FBtr0330252	Adf1	Coding	2	-0.252	298	-22.41	0	0	0	1	0	1	0	645
dme-miR-985-3p	FBtr0087315	Zasp52	Coding	1	-0.101	149	-8.65	0	0	0	0	0	1	0	1786
dme-miR-985-3p	FBtr0078520	CG14452	Coding	1	-0.146	144	-13.65	0	0	0	1	0	0	0	112
dme-miR-985-3p	FBtr0300097	Pldn	Coding	1	-0.188	152	-7.45	0	0	0	0	1	0	0	1024
dme-miR-985-3p	FBtr0306345	Hr3	Coding	1	-0.111	140	-5.98	0	0	0	0	0	1	0	4013
dme-miR-985-3p	FBtr0331256	Sxl	Coding	1	-0.178	145	-9.78	0	0	0	0	1	0	0	5897
dme-miR-985-3p	FBtr0335224	PIG-H	Coding	1	-0.198	143	-7.61	0	0	0	0	1	0	0	212
dme-miR-985-3p	FBtr0306238	Dg	Coding	1	-0.227	141	-5.29	0	0	0	0	1	0	0	2096
dme-miR-985-3p	FBtr0078070	Pph13	Coding	1	-0.132	147	-15.78	0	0	0	1	0	0	0	299
dme-miR-985-3p	FBtr0329881	CG12857	Coding	1	-0.152	140	-7.25	0	0	0	0	0	1	0	648
dme-miR-985-3p	FBtr0081942	CG13318	Coding	2	-0.401	285	-10.84	0	0	0	0	1	1	0	84
dme-miR-985-3p	FBtr0331258	Sxl	Coding	1	-0.178	145	-9.78	0	0	0	0	1	0	0	4753
dme-miR-985-3p	FBtr0080638	ppk	Coding	1	-0.124	141	-7.26	0	0	0	0	1	0	0	603
dme-miR-985-3p	FBtr0078770	PEK	Coding	1	-0.129	141	-8.5	0	0	0	0	0	1	0	829
dme-miR-985-3p	FBtr0084897	Dhap-at	Coding	1	-0.137	140	-5.64	0	0	0	0	1	0	0	1268
dme-miR-985-3p	FBtr0072147	thoc5	Coding	1	-0.189	142	-4.63	0	0	0	0	1	0	0	111
dme-miR-985-3p	FBtr0339628	mIF3	Coding	1	-0.12	140	-10.84	0	0	0	1	0	0	0	1152
dme-miR-985-3p	FBtr0310390	CG43666	Coding	1	-0.197	141	-7.86	0	0	0	0	1	0	0	122
dme-miR-985-3p	FBtr0305205	Shab	Coding	1	-0.12	140	-4.63	0	0	0	0	1	0	0	2219
dme-miR-985-3p	FBtr0305206	Shab	Coding	1	-0.12	140	-4.63	0	0	0	0	1	0	0	2046
dme-miR-985-3p	FBtr0078943	CG9804	Coding	1	-0.192	153	-11.21	0	0	0	0	1	0	0	207
dme-miR-985-3p	FBtr0074282	CG13014	Coding	1	-0.156	140	-9.7	0	0	0	0	1	0	0	250
dme-miR-985-3p	FBtr0331920	hpo	Coding	1	-0.2	154	-10.87	0	0	0	0	1	0	0	781
dme-miR-985-3p	FBtr0074284	Nup153	Coding	1	-0.217	146	-8.75	0	0	0	0	1	0	0	1361
dme-miR-985-3p	FBtr0074285	mbt	Coding	1	-0.106	148	-4.72	0	0	0	0	0	1	0	842
dme-miR-985-3p	FBtr0073402	Rab9Fa	Coding	1	-0.157	152	-5.93	0	0	0	1	0	0	0	210
dme-miR-985-3p	FBtr0088146	sprt	Coding	1	-0.141	153	-17.47	0	0	0	0	1	0	0	318
dme-miR-985-3p	FBtr0114511	CG14014	Coding	1	-0.203	150	-8.51	0	0	0	0	1	0	0	112
dme-miR-985-3p	FBtr0075700	mop	Coding	1	-0.175	160	-9.15	0	0	0	0	1	0	0	325
dme-miR-985-3p	FBtr0084297	pinta	Coding	1	-0.129	148	-6.93	0	0	0	0	1	0	0	280
dme-miR-985-3p	FBtr0086036	CG8245	Coding	1	-0.161	141	-4.72	0	0	0	0	0	1	0	140
dme-miR-985-3p	FBtr0081289	Nf-YB	Coding	1	-0.104	143	-6.73	0	0	0	0	0	1	0	530
dme-miR-985-3p	FBtr0303843	slpr	Coding	1	-0.209	145	-9.89	0	0	0	0	1	0	0	1353
dme-miR-985-3p	FBtr0306287	CG43233	Coding	1	-0.152	140	-10.31	0	0	0	1	0	0	0	186
dme-miR-985-3p	FBtr0083017	smp-30	Coding	1	-0.195	144	-4.84	0	0	0	0	1	0	0	263
dme-miR-985-3p	FBtr0070069	CG12470	Coding	1	-0.135	140	-7.05	0	0	0	0	1	0	0	140
dme-miR-985-3p	FBtr0086038	CG17337	Coding	1	-0.106	146	-18.04	0	0	0	1	0	0	0	343
dme-miR-985-3p	FBtr0081281	Hasp	Coding	1	-0.177	140	-4.83	0	0	0	0	1	0	0	1599
dme-miR-985-3p	FBtr0302909	CG33639	Coding	1	-0.101	142	-7.29	0	0	0	0	0	1	0	2268
dme-miR-985-3p	FBtr0309055	Dro	Coding	1	-0.154	140	-8.9	0	0	1	0	0	0	0	530
dme-miR-985-3p	FBtr0344166	rdgA	Coding	1	-0.139	140	-8.48	0	0	1	0	0	0	0	608
dme-miR-985-3p	FBtr0329946	MED20	Coding	1	-0.192	140	-7.58	0	0	0	0	1	0	0	143
dme-miR-985-3p	FBtr0076824	CG7716	Coding	1	-0.139	172	-23.92	0	0	0	0	1	0	0	124
dme-miR-985-3p	FBtr0080087	bsk	Coding	1	-0.184	147	-11.88	0	0	0	1	0	0	0	440
dme-miR-985-3p	FBtr0080086	CG5676	Coding	1	-0.18	142	-9.99	0	0	0	0	1	0	0	1560
dme-miR-985-3p	FBtr0070681	pon	Coding	1	-0.186	147	-9.32	0	0	0	1	0	0	0	455
dme-miR-985-3p	FBtr0084090	CheB93b	Coding	1	-0.149	152	-9.9	0	0	0	0	0	1	0	93
dme-miR-985-3p	FBtr0074845	CG32225	Coding	1	-0.112	149	-16.93	0	0	0	0	1	0	0	621
dme-miR-985-3p	FBtr0304622	ths	Coding	1	-0.14	140	-5.81	0	0	0	0	1	0	0	3624
dme-miR-985-3p	FBtr0070687	fzr	Coding	1	-0.146	140	-4.63	0	0	0	0	1	0	0	703
dme-miR-985-3p	FBtr0303694	para	Coding	1	-0.146	140	-7.09	0	0	0	0	1	0	0	14192
dme-miR-985-3p	FBtr0072578	emc	Coding	2	-0.252	285	-13.92	0	0	0	1	1	0	0	1188
dme-miR-985-3p	FBtr0083235	CG10185	Coding	1	-0.208	144	-4.63	0	0	0	0	1	0	0	758
dme-miR-985-3p	FBtr0303697	para	Coding	1	-0.146	140	-7.09	0	0	0	0	1	0	0	10895
dme-miR-985-3p	FBtr0072398	zip	Coding	1	-0.117	142	-8.14	0	0	0	0	0	1	0	567
dme-miR-985-3p	FBtr0077014	LanA	Coding	1	-0.178	143	-6.2	0	0	0	0	0	1	0	345
dme-miR-985-3p	FBtr0077117	Cralbp	Coding	1	-0.116	164	-17.63	0	0	0	0	1	0	0	2364
dme-miR-985-3p	FBtr0074184	CG32581	Coding	1	-0.294	147	-6.55	0	0	0	0	1	0	0	350
dme-miR-985-3p	FBtr0071621	CG30391	Coding	1	-0.109	140	-7.61	0	0	0	1	0	0	0	1212
dme-miR-985-3p	FBtr0088178	Fbl6	Coding	1	-0.104	140	-4.72	0	0	0	0	0	1	0	816
dme-miR-985-3p	FBtr0084748	CG11771	Coding	1	-0.195	144	-5.17	0	0	0	1	0	0	0	537
dme-miR-985-3p	FBtr0334668	CG1943	Coding	1	-0.101	143	-6.42	0	0	0	0	1	0	0	1836
dme-miR-985-3p	FBtr0290224	CG14984	Coding	1	-0.195	140	-5.71	0	0	0	0	1	0	0	188
dme-miR-985-3p	FBtr0088175	CG18336	Coding	1	-0.102	151	-7.56	0	0	0	1	0	0	0	576
dme-miR-985-3p	FBtr0082670	Vha55	Coding	1	-0.164	154	-10.08	0	0	0	0	1	0	0	1005
dme-miR-985-3p	FBtr0088779	sut3	Coding	1	-0.112	159	-17.38	0	0	0	1	0	0	0	108
dme-miR-985-3p	FBtr0074238	Cyp1	Coding	2	-0.243	284	-14.83	0	0	0	1	0	1	0	509
dme-miR-985-3p	FBtr0074234	U2af50	Coding	1	-0.106	140	-11.65	0	0	0	0	1	0	0	577
dme-miR-985-3p	FBtr0088954	CG30499	Coding	1	-0.201	144	-5.02	0	0	0	0	1	0	0	385
dme-miR-985-3p	FBtr0075346	CG13025	Coding	1	-0.1	158	-18.27	0	0	0	1	0	0	0	1063
dme-miR-985-3p	FBtr0300962	CG31016	Coding	1	-0.115	140	-8.54	0	0	0	1	0	0	0	2306
dme-miR-985-3p	FBtr0345366	CG11279	Coding	1	-0.123	143	-5.36	0	0	0	1	0	0	0	1653
dme-miR-985-3p	FBtr0334560	Efa6	Coding	1	-0.118	151	-11.8	0	0	0	0	1	0	0	2821
dme-miR-985-3p	FBtr0079787	CG31886	Coding	1	-0.129	140	-6.14	0	0	0	0	0	1	0	822
dme-miR-985-3p	FBtr0330049	slmb	Coding	1	-0.103	146	-6.96	0	0	0	0	0	1	0	1345
dme-miR-985-3p	FBtr0076694	MED24	Coding	1	-0.167	140	-5.51	0	0	0	0	1	0	0	589
dme-miR-985-3p	FBtr0303341	Rbcn-3A	Coding	1	-0.129	171	-16.98	0	0	0	0	0	1	0	719
dme-miR-985-3p	FBtr0082689	CG31345	Coding	1	-0.119	155	-12.74	0	0	0	1	0	0	0	200
dme-miR-985-3p	FBtr0307019	CG15130	Coding	1	-0.166	152	-9.82	0	0	0	0	1	0	0	79
dme-miR-985-3p	FBtr0072165	CG3163	Coding	1	-0.114	146	-13.2	0	0	0	0	1	0	0	650
dme-miR-985-3p	FBtr0080546	CenG1A	Coding	1	-0.175	149	-7.29	0	0	0	0	0	1	0	963
dme-miR-985-3p	FBtr0086299	CG11200	Coding	1	-0.172	142	-4.72	0	0	0	0	0	1	0	115
dme-miR-985-3p	FBtr0072480	mri	Coding	1	-0.163	142	-5.67	0	0	0	0	0	1	0	128
dme-miR-985-3p	FBtr0333322	exd	Coding	2	-0.234	292	-13.46	0	0	0	0	1	1	0	1537
dme-miR-985-3p	FBtr0081545	alpha-Est3	Coding	1	-0.128	143	-7.88	0	0	0	0	0	1	0	71
dme-miR-985-3p	FBtr0082156	CG9467	Coding	2	-0.326	305	-19.23	0	0	0	0	1	1	0	800
dme-miR-985-3p	FBtr0072484	CG13876	Coding	1	-0.121	141	-5.16	0	0	0	0	1	0	0	985
dme-miR-985-3p	FBtr0072130	TM4SF	Coding	1	-0.105	140	-10.19	0	0	0	1	0	0	0	211
dme-miR-985-3p	FBtr0333324	Atpalpha	Coding	1	-0.113	143	-6.36	0	0	0	0	0	1	0	2308
dme-miR-985-3p	FBtr0081262	PCNA2	Coding	1	-0.144	140	-4.72	0	0	0	0	0	1	0	203
dme-miR-985-3p	FBtr0075768	upSET	Coding	1	-0.101	143	-4.63	0	0	0	0	1	0	0	2207
dme-miR-985-3p	FBtr0076186	Ube3a	Coding	1	-0.123	140	-4.72	0	0	0	0	0	1	0	561
dme-miR-985-3p	FBtr0111190	CG40485	Coding	2	-0.251	295	-12.55	0	0	0	1	0	1	0	1035
dme-miR-985-3p	FBtr0081426	twit	Coding	1	-0.128	151	-7.81	0	0	0	0	1	0	0	522
dme-miR-985-3p	FBtr0346392	CG4300	Coding	1	-0.133	145	-10.04	0	0	0	0	0	1	0	529
dme-miR-985-3p	FBtr0334063	snky	Coding	1	-0.197	144	-5.17	0	0	0	0	1	0	0	84
dme-miR-985-3p	FBtr0301545	Rip11	Coding	1	-0.153	141	-5.14	0	0	0	0	0	1	0	671
dme-miR-985-3p	FBtr0330136	Abl	Coding	1	-0.107	140	-8.14	0	0	0	0	1	0	0	6824
dme-miR-985-3p	FBtr0290319	wrd	Coding	1	-0.141	146	-7.08	0	0	0	0	1	0	0	1441
dme-miR-985-3p	FBtr0300326	CG13375	Coding	1	-0.1	140	-7.05	0	0	0	0	0	1	0	3414
dme-miR-985-3p	FBtr0071254	CG12075	Coding	1	-0.129	151	-9.84	0	0	0	0	1	0	0	900
dme-miR-985-3p	FBtr0343612	nmd	Coding	1	-0.147	145	-5.48	0	0	0	0	1	0	0	504
dme-miR-985-3p	FBtr0087872	Obp49a	Coding	1	-0.207	146	-7.15	0	0	0	0	1	0	0	106
dme-miR-985-3p	FBtr0081031	ninaD	Coding	1	-0.148	140	-4.72	0	0	0	0	0	1	0	148
dme-miR-985-3p	FBtr0084604	BRWD3	Coding	1	-0.115	164	-16.96	0	0	0	1	0	0	0	693
dme-miR-985-3p	FBtr0071448	RabX2	Coding	1	-0.111	145	-15.6	0	1	0	0	0	0	0	136
dme-miR-985-3p	FBtr0330341	GluRIB	Coding	2	-0.346	284	-9.35	0	0	0	0	1	1	0	2910
dme-miR-985-3p	FBtr0113408	ATPsynepsilonL	Coding	1	-0.148	144	-4.96	0	0	0	1	0	0	0	100
dme-miR-985-3p	FBtr0086811	CG5767	Coding	1	-0.127	148	-11.63	0	0	0	1	0	0	0	51
dme-miR-985-3p	FBtr0088450	CG1513	Coding	1	-0.11	145	-9.87	0	0	0	0	1	0	0	1185
dme-miR-985-3p	FBtr0073943	CG9413	Coding	1	-0.144	144	-12.94	0	0	0	0	1	0	0	1633
dme-miR-985-3p	FBtr0079641	PAPLA1	Coding	1	-0.159	158	-10.28	0	0	0	0	1	0	0	376
dme-miR-985-3p	FBtr0304025	Sik3	Coding	1	-0.104	147	-10.46	0	0	0	0	0	1	0	1010
dme-miR-985-3p	FBtr0299661	5PtaseI	Coding	1	-0.101	140	-9.93	0	0	0	0	0	1	0	664
dme-miR-985-3p	FBtr0071003	CG4586	Coding	1	-0.159	144	-9.16	0	0	0	0	0	1	0	142
dme-miR-985-3p	FBtr0082063	JHDM2	Coding	1	-0.243	158	-9.57	0	0	0	0	1	0	0	99
dme-miR-985-3p	FBtr0300937	CG10077	Coding	1	-0.123	140	-5.39	0	0	0	0	1	0	0	2059
dme-miR-985-3p	FBtr0072156	mr	Coding	1	-0.153	140	-8.66	0	0	0	0	1	0	0	271
dme-miR-985-3p	FBtr0074305	TH1	Coding	1	-0.14	152	-10.89	0	0	0	0	1	0	0	634
dme-miR-985-3p	FBtr0070489	CG12498	Coding	1	-0.175	152	-8.39	0	0	0	0	1	0	0	94
dme-miR-985-3p	FBtr0077870	erm	Coding	1	-0.103	147	-10.54	0	0	0	0	0	1	0	817
dme-miR-985-3p	FBtr0089478	nxf2	Coding	1	-0.103	140	-12.81	0	0	0	1	0	0	0	171
dme-miR-985-3p	FBtr0333136	scrt	Coding	1	-0.128	145	-10.43	0	0	0	0	1	0	0	5945
dme-miR-985-3p	FBtr0333134	CG14982	Coding	1	-0.117	160	-9.95	0	0	0	0	0	1	0	1185
dme-miR-985-3p	FBtr0087469	CG12857	Coding	1	-0.152	140	-7.25	0	0	0	0	0	1	0	220
dme-miR-985-3p	FBtr0330295	CG7568	Coding	3	-0.362	428	-29.88	0	0	0	1	1	1	0	582
dme-miR-985-3p	FBtr0304879	CG43093	Coding	1	-0.213	147	-8.12	0	0	0	0	1	0	0	110
dme-miR-985-3p	FBtr0089771	tinc	Coding	1	-0.179	140	-8.2	0	0	0	0	1	0	0	1736
dme-miR-985-3p	FBtr0301438	NaPi-III	Coding	1	-0.105	144	-13.81	0	0	0	1	0	0	0	663
dme-miR-985-3p	FBtr0086282	CG13871	Coding	1	-0.219	159	-9.58	0	0	0	0	1	0	0	69
dme-miR-985-3p	FBtr0087350	Cdk5	Coding	1	-0.137	146	-10.79	0	0	0	0	1	0	0	604
dme-miR-985-3p	FBtr0346168	CG3106	Coding	1	-0.168	145	-5.93	0	0	0	0	0	1	0	108
dme-miR-985-3p	FBtr0076191	Cpr67Fa1	Coding	1	-0.11	141	-6.76	0	0	0	0	0	1	0	521
dme-miR-985-3p	FBtr0305663	Skeletor	Coding	1	-0.121	143	-8.53	0	0	0	0	0	1	0	646
dme-miR-985-3p	FBtr0304873	CG43088	Coding	1	-0.166	140	-4.72	0	0	0	1	0	0	0	96
dme-miR-985-3p	FBtr0071419	Yp1	Coding	1	-0.132	145	-7.45	0	0	0	0	1	0	0	185
dme-miR-985-3p	FBtr0301436	2mit	Coding	2	-0.241	291	-12.7	0	0	0	0	0	2	0	4161
dme-miR-988-5p	FBtr0331167	CG42265	Coding	1	-0.198	149	-14.75	0	0	0	0	1	0	0	2951
dme-miR-988-5p	FBtr0078739	Spec2	Coding	1	-0.219	149	-12.33	0	0	0	0	1	0	0	997
dme-miR-988-5p	FBtr0339663	ade3	Coding	1	-0.257	157	-18.26	0	0	0	1	0	0	0	491
dme-miR-988-5p	FBtr0085507	TkR99D	Coding	1	-0.174	155	-12.57	0	0	0	0	1	0	0	707
dme-miR-988-5p	FBtr0084494	CG5854	Coding	1	-0.325	150	-11.79	0	0	0	0	1	0	0	613
dme-miR-988-5p	FBtr0076274	CG6418	Coding	1	-0.213	161	-17.34	0	0	0	0	0	1	0	455
dme-miR-988-5p	FBtr0339542	CG8908	Coding	1	-0.142	140	-8.54	0	0	0	0	0	1	0	1194
dme-miR-988-5p	FBtr0346961	RanBPM	Coding	1	-0.115	143	-12.57	0	0	0	1	0	0	0	1029
dme-miR-988-5p	FBtr0078902	cpx	Coding	1	-0.124	147	-12.57	0	0	0	0	0	1	0	2017
dme-miR-988-5p	FBtr0081080	CG10413	Coding	1	-0.301	153	-13.59	0	0	0	0	1	0	0	855
dme-miR-988-5p	FBtr0078860	Karybeta3	Coding	1	-0.109	146	-12.34	0	0	0	1	0	0	0	548
dme-miR-988-5p	FBtr0075970	sti	Coding	1	-0.189	158	-16.05	0	0	0	0	0	1	0	359
dme-miR-988-5p	FBtr0100293	Df31	Coding	1	-0.203	151	-14.49	0	0	0	1	0	0	0	1291
dme-miR-988-5p	FBtr0070027	Phf7	Coding	1	-0.123	151	-16.82	0	1	0	0	0	0	0	563
dme-miR-988-5p	FBtr0344897	mGluR	Coding	2	-0.235	301	-22.95	0	0	0	0	2	0	0	4281
dme-miR-988-5p	FBtr0084968	CG14543	Coding	1	-0.238	152	-12.45	0	0	0	0	0	1	0	1112
dme-miR-988-5p	FBtr0112561	CG34351	Coding	1	-0.165	147	-11.75	0	0	0	1	0	0	0	2012
dme-miR-988-5p	FBtr0088581	CG8788	Coding	1	-0.181	156	-12.09	0	0	0	0	0	1	0	531
dme-miR-988-5p	FBtr0343225	H15	Coding	1	-0.237	149	-8.63	0	0	0	1	0	0	0	721
dme-miR-988-5p	FBtr0084967	Vps2	Coding	1	-0.183	148	-11.53	0	0	0	0	0	1	0	685
dme-miR-988-5p	FBtr0091756	gdl-ORF39	Coding	1	-0.32	145	-9.16	0	0	0	0	1	0	0	741
dme-miR-988-5p	FBtr0087929	Dyb	Coding	2	-0.506	296	-25.52	0	0	0	0	1	1	0	928
dme-miR-988-5p	FBtr0339489	Sod3	Coding	1	-0.251	159	-14.1	0	0	0	1	0	0	0	645
dme-miR-988-5p	FBtr0339710	dsx	Coding	1	-0.121	155	-13.81	0	0	0	1	0	0	0	4394
dme-miR-988-5p	FBtr0336689	CG42492	Coding	1	-0.136	157	-16.85	0	0	0	1	0	0	0	3532
dme-miR-988-5p	FBtr0452099	CG46305	Coding	1	-0.141	145	-13.8	0	0	0	0	0	0	1	121
dme-miR-988-5p	FBtr0346347	rin	Coding	3	-0.455	443	-35.27	0	0	0	1	2	0	0	3010
dme-miR-988-5p	FBtr0083568	14-3-3epsilon	Coding	2	-0.258	294	-27.15	0	0	0	1	1	0	0	2363
dme-miR-988-5p	FBtr0336687	su(w[a])	Coding	1	-0.148	152	-11.98	0	0	0	0	0	1	0	2657
dme-miR-988-5p	FBtr0082921	red	Coding	1	-0.184	152	-16.53	0	0	0	1	0	0	0	793
dme-miR-988-5p	FBtr0072114	wmd	Coding	1	-0.339	142	-11.01	0	0	0	0	1	0	0	241
dme-miR-988-5p	FBtr0112922	Gasp	Coding	1	-0.123	143	-8.2	0	0	0	0	0	1	0	852
dme-miR-988-5p	FBtr0082084	CG18542	Coding	1	-0.122	151	-16.6	0	0	0	1	0	0	0	424
dme-miR-988-5p	FBtr0070652	CG3626	Coding	1	-0.186	149	-17.82	0	0	0	1	0	0	0	794
dme-miR-988-5p	FBtr0071708	HmgD	Coding	1	-0.119	157	-12.76	0	0	0	0	0	1	0	847
dme-miR-988-5p	FBtr0088631	CG8078	Coding	1	-0.23	144	-8	0	0	0	0	1	0	0	956
dme-miR-988-5p	FBtr0332188	CG9525	Coding	1	-0.197	162	-14.42	0	0	0	1	0	0	0	1063
dme-miR-988-5p	FBtr0300057	CG32441	Coding	1	-0.347	152	-10.79	0	0	0	0	1	0	0	135
dme-miR-988-5p	FBtr0088222	mms4	Coding	1	-0.372	157	-9.7	0	0	0	0	1	0	0	161
dme-miR-988-5p	FBtr0086003	Ptr	Coding	1	-0.179	166	-18.31	0	0	0	1	0	0	0	762
dme-miR-988-5p	FBtr0079496	CG7149	Coding	1	-0.202	148	-14.33	0	0	0	0	0	1	0	740
dme-miR-988-5p	FBtr0088482	Orc6	Coding	1	-0.379	153	-12.01	0	0	0	0	1	0	0	450
dme-miR-988-5p	FBtr0071686	PTP-ER	Coding	1	-0.362	155	-11.84	0	0	0	0	1	0	0	726
dme-miR-988-5p	FBtr0080923	CG6012	Coding	1	-0.351	160	-16.38	0	0	0	0	1	0	0	53
dme-miR-988-5p	FBtr0078241	DNApol-alpha60	Coding	1	-0.215	142	-12.68	0	0	1	0	0	0	0	1578
dme-miR-988-5p	FBtr0330169	CG6923	Coding	1	-0.171	140	-12.41	0	1	0	0	0	0	0	855
dme-miR-988-5p	FBtr0344132	ACXA	Coding	1	-0.149	147	-10.12	0	0	0	1	0	0	0	2292
dme-miR-988-5p	FBtr0273263	Mmp1	Coding	1	-0.249	163	-17.6	0	0	0	0	1	0	0	849
dme-miR-988-5p	FBtr0082563	svp	Coding	1	-0.212	156	-15.36	0	0	0	1	0	0	0	1407
dme-miR-988-5p	FBtr0333086	Dap160	Coding	1	-0.105	162	-17.41	0	0	0	1	0	0	0	1845
dme-miR-988-5p	FBtr0111144	mRpS5	Coding	1	-0.427	171	-18.36	0	0	0	0	1	0	0	1256
dme-miR-988-5p	FBtr0076171	CG7573	Coding	1	-0.397	162	-15.87	0	0	0	0	1	0	0	43
dme-miR-988-5p	FBtr0346197	CG45544	Coding	1	-0.158	147	-9.87	0	0	0	1	0	0	0	405
dme-miR-988-5p	FBtr0113293	dysf	Coding	1	-0.193	142	-12.46	0	0	0	1	0	0	0	630
dme-miR-988-5p	FBtr0308323	CG32809	Coding	2	-0.508	314	-30.34	0	0	0	1	1	0	0	2771
dme-miR-988-5p	FBtr0079931	Trp1	Coding	1	-0.165	144	-12.71	0	0	0	1	0	0	0	677
dme-miR-988-5p	FBtr0071101	sn	Coding	1	-0.228	142	-13.65	0	0	0	1	0	0	0	1074
dme-miR-988-5p	FBtr0081747	sgll	Coding	1	-0.144	148	-19.09	0	1	0	0	0	0	0	376
dme-miR-988-5p	FBtr0072757	CG33230	Coding	1	-0.291	162	-11.67	0	0	0	1	0	0	0	139
dme-miR-988-5p	FBtr0079084	Bsg25D	Coding	1	-0.156	141	-12.15	0	0	0	1	0	0	0	950
dme-miR-988-5p	FBtr0113067	CG9003	Coding	1	-0.275	148	-10.81	0	0	0	0	1	0	0	1869
dme-miR-988-5p	FBtr0273310	Tsp97E	Coding	1	-0.149	151	-12.16	0	0	0	0	0	1	0	1854
dme-miR-988-5p	FBtr0300756	CG12194	Coding	1	-0.129	146	-19.22	1	0	0	0	0	0	0	555
dme-miR-988-5p	FBtr0082361	CG17734	Coding	1	-0.251	162	-12.74	0	0	0	0	1	0	0	612
dme-miR-988-5p	FBtr0304955	Galphaq	Coding	1	-0.105	146	-9.89	0	0	0	1	0	0	0	4051
dme-miR-988-5p	FBtr0337026	CG17110	Coding	1	-0.187	148	-14.03	0	0	0	1	0	0	0	396
dme-miR-988-5p	FBtr0085043	CG14247	Coding	1	-0.162	147	-13.69	0	0	0	0	0	1	0	224
dme-miR-988-5p	FBtr0445731	CG46301	Coding	1	-0.194	140	-9.65	0	0	0	1	0	0	0	166
dme-miR-988-5p	FBtr0330309	puf	Coding	1	-0.138	145	-13.68	0	0	0	1	0	0	0	1156
dme-miR-988-5p	FBtr0070469	sgg	Coding	1	-0.137	141	-7.35	0	0	0	1	0	0	0	2060
dme-miR-988-5p	FBtr0344733	zld	Coding	1	-0.156	160	-10.06	0	0	0	0	1	0	0	5826
dme-miR-988-5p	FBtr0086772	CG5726	Coding	1	-0.283	154	-10.74	0	0	0	0	1	0	0	861
dme-miR-988-5p	FBtr0332445	tacc	Coding	1	-0.175	164	-18.58	0	0	0	1	0	0	0	1847
dme-miR-988-5p	FBtr0304005	Mmp1	Coding	2	-0.411	306	-30.68	0	0	0	0	2	0	0	1741
dme-miR-988-5p	FBtr0301974	mthl15	Coding	1	-0.229	155	-19.05	0	0	1	0	0	0	0	1230
dme-miR-988-5p	FBtr0332449	CG1090	Coding	1	-0.182	150	-11.87	0	0	0	0	0	1	0	2751
dme-miR-988-5p	FBtr0304009	Mmp1	Coding	1	-0.202	163	-17.6	0	0	0	0	1	0	0	1228
dme-miR-988-5p	FBtr0330098	CG16711	Coding	1	-0.244	143	-9.76	0	0	0	0	1	0	0	1181
dme-miR-988-5p	FBtr0087420	Obp51a	Coding	1	-0.223	149	-14.97	0	0	0	1	0	0	0	1235
dme-miR-988-5p	FBtr0347029	CG4768	Coding	1	-0.124	147	-13.73	0	0	0	1	0	0	0	2424
dme-miR-988-5p	FBtr0079800	Eaat1	Coding	1	-0.174	157	-19.75	0	0	0	1	0	0	0	1164
dme-miR-988-5p	FBtr0347024	ttm50	Coding	1	-0.283	154	-12.33	0	0	0	0	1	0	0	497
dme-miR-988-5p	FBtr0307597	futsch	Coding	1	-0.187	140	-15.82	0	0	1	0	0	0	0	4670
dme-miR-988-5p	FBtr0071450	CG2889	Coding	1	-0.243	151	-11.97	0	0	0	0	0	1	0	163
dme-miR-988-5p	FBtr0346126	CG32647	Coding	1	-0.335	147	-12.32	0	0	0	0	1	0	0	4829
dme-miR-988-5p	FBtr0345284	Hcf	Coding	1	-0.358	143	-7.63	0	0	0	0	1	0	0	3162
dme-miR-988-5p	FBtr0333767	Smr	Coding	1	-0.189	152	-14.42	0	0	0	0	0	1	0	3150
dme-miR-988-5p	FBtr0073675	CG2540	Coding	1	-0.27	156	-15.7	0	0	0	0	1	0	0	217
dme-miR-988-5p	FBtr0082095	Unc-115b	Coding	1	-0.138	146	-15.58	0	0	0	1	0	0	0	402
dme-miR-988-5p	FBtr0076986	Vps8	Coding	1	-0.312	158	-16.53	0	0	0	0	1	0	0	1120
dme-miR-988-5p	FBtr0084604	BRWD3	Coding	1	-0.146	145	-15.12	0	0	0	1	0	0	0	693
dme-miR-988-5p	FBtr0392903	CG31550	Coding	1	-0.249	147	-11.77	0	0	0	0	1	0	0	1938
dme-miR-988-5p	FBtr0330213	Rbp9	Coding	1	-0.31	146	-10.01	0	0	0	0	1	0	0	4313
dme-miR-988-5p	FBtr0308615	pan	Coding	1	-0.258	151	-9.42	0	0	0	0	1	0	0	6983
dme-miR-988-5p	FBtr0076504	Nf-YA	Coding	1	-0.155	154	-15.33	0	0	0	1	0	0	0	637
dme-miR-988-5p	FBtr0308617	eas	Coding	1	-0.21	157	-17.09	0	0	0	1	0	0	0	1552
dme-miR-988-5p	FBtr0089496	Gdh	Coding	1	-0.107	141	-11.43	1	0	0	0	0	0	0	416
dme-miR-988-5p	FBtr0100468	Rbp9	Coding	1	-0.31	146	-10.01	0	0	0	0	1	0	0	5048
dme-miR-988-5p	FBtr0077993	S	Coding	1	-0.13	155	-14.46	0	0	0	0	1	0	0	2364
dme-miR-988-5p	FBtr0342672	CG44625	Coding	1	-0.395	154	-11.44	0	0	0	0	1	0	0	89
dme-miR-988-5p	FBtr0331719	CG11151	Coding	1	-0.138	147	-13.39	0	0	0	0	0	1	0	520
dme-miR-988-5p	FBtr0088784	Socs44A	Coding	1	-0.229	147	-12.76	0	0	0	1	0	0	0	683
dme-miR-988-5p	FBtr0086543	Fak	Coding	1	-0.351	151	-18.55	0	0	0	0	1	0	0	447
dme-miR-988-5p	FBtr0302986	CG31861	Coding	1	-0.149	150	-15.37	1	0	0	0	0	0	0	110
dme-miR-988-5p	FBtr0078827	Kat60	Coding	1	-0.143	146	-15.62	0	0	0	1	0	0	0	703
dme-miR-988-5p	FBtr0302981	CG42709	Coding	1	-0.1	149	-11.36	0	0	0	1	0	0	0	1144
dme-miR-988-5p	FBtr0305992	yps	Coding	1	-0.186	152	-13.83	0	0	0	1	0	0	0	1491
dme-miR-988-5p	FBtr0076970	MCU	Coding	1	-0.104	145	-14.76	0	0	0	1	0	0	0	2219
dme-miR-988-5p	FBtr0080230	Reps	Coding	1	-0.146	146	-13.81	0	0	0	1	0	0	0	1664
dme-miR-988-5p	FBtr0071951	CG9849	Coding	1	-0.157	145	-11.52	0	0	0	0	1	0	0	1349
dme-miR-988-5p	FBtr0074056	CG9281	Coding	1	-0.184	148	-10.47	0	0	0	0	1	0	0	1127
dme-miR-988-5p	FBtr0079341	sens-2	Coding	1	-0.124	141	-14.81	0	0	0	0	0	1	0	837
dme-miR-988-5p	FBtr0299878	CG34038	Coding	1	-0.379	148	-10.39	0	0	0	0	1	0	0	95
dme-miR-988-5p	FBtr0071429	CG1791	Coding	1	-0.301	140	-12.2	0	0	0	0	1	0	0	70
dme-miR-988-5p	FBtr0073754	comt	Coding	1	-0.208	154	-9.4	0	0	0	0	1	0	0	624
dme-miR-988-5p	FBtr0309055	Dro	Coding	1	-0.224	152	-14.03	0	0	0	0	1	0	0	530
dme-miR-988-5p	FBtr0332042	sowah	Coding	1	-0.209	154	-13.18	0	0	0	1	0	0	0	350
dme-miR-988-5p	FBtr0071423	CG15312	Coding	1	-0.282	162	-16.96	0	0	0	0	1	0	0	1648
dme-miR-988-5p	FBtr0306350	Mvl	Coding	1	-0.164	150	-14.79	0	0	0	1	0	0	0	918
dme-miR-988-5p	FBtr0306351	Mvl	Coding	1	-0.349	145	-8.65	0	0	0	0	1	0	0	1087
dme-miR-988-5p	FBtr0086238	dpr1	Coding	1	-0.178	153	-11.73	0	0	0	0	1	0	0	1791
dme-miR-988-5p	FBtr0299543	CG13404	Coding	1	-0.171	155	-15.83	0	0	0	1	0	0	0	831
dme-miR-988-5p	FBtr0089786	wry	Coding	1	-0.129	146	-9.41	0	0	0	1	0	0	0	1743
dme-miR-988-5p	FBtr0332913	zfh2	Coding	1	-0.147	149	-14.74	0	0	0	0	0	1	0	1410
dme-miR-988-5p	FBtr0336884	Fas2	Coding	1	-0.25	147	-9.36	0	0	0	0	1	0	0	1893
dme-miR-988-5p	FBtr0344354	RhoGAP92B	Coding	1	-0.14	160	-13.15	0	0	0	0	0	1	0	1235
dme-miR-988-5p	FBtr0080968	Lrch	Coding	2	-0.352	307	-27.37	0	0	0	1	0	1	0	686
dme-miR-988-5p	FBtr0070899	CG3815	Coding	1	-0.186	151	-17.04	0	0	0	1	0	0	0	478
dme-miR-988-5p	FBtr0080725	CIAPIN1	Coding	1	-0.179	145	-9.25	0	0	0	0	0	1	0	1525
dme-miR-988-5p	FBtr0339757	IMPPP	Coding	1	-0.199	155	-12.59	0	0	0	0	0	1	0	354
dme-miR-988-5p	FBtr0075685	goddard	Coding	1	-0.306	158	-15.6	0	0	0	0	1	0	0	192
dme-miR-988-5p	FBtr0080893	BuGZ	Coding	1	-0.182	150	-14.54	0	0	0	1	0	0	0	422
dme-miR-988-5p	FBtr0310542	gw	Coding	1	-0.301	152	-10.81	0	0	0	0	1	0	0	1216
dme-miR-988-5p	FBtr0343875	bur	Coding	1	-0.376	152	-12.64	0	0	0	0	1	0	0	692
dme-miR-988-5p	FBtr0339617	CG4393	Coding	1	-0.139	147	-11.23	0	0	0	0	0	1	0	1661
dme-miR-988-5p	FBtr0076343	CalpB	Coding	1	-0.195	153	-11.66	0	0	0	0	0	1	0	976
dme-miR-988-5p	FBtr0339612	CG12290	Coding	1	-0.131	154	-10.79	0	0	0	1	0	0	0	1650
dme-miR-988-5p	FBtr0071834	CG4610	Coding	2	-0.657	305	-25.93	0	0	0	0	2	0	0	1558
dme-miR-988-5p	FBtr0078486	CG7139	Coding	1	-0.22	143	-9.7	0	0	0	1	0	0	0	531
dme-miR-988-5p	FBtr0085553	Axn	Coding	1	-0.174	155	-15.48	0	0	0	0	0	1	0	997
dme-miR-988-5p	FBtr0339592	Nmdar2	Coding	1	-0.196	150	-11.33	0	0	0	0	1	0	0	2924
dme-miR-988-5p	FBtr0078953	Skp2	Coding	1	-0.218	143	-10.1	0	0	0	0	0	1	0	1198
dme-miR-988-5p	FBtr0332187	CG18088	Coding	1	-0.192	141	-11.09	0	0	0	0	1	0	0	607
dme-miR-988-5p	FBtr0335512	koi	Coding	1	-0.21	153	-13.17	0	0	0	0	0	1	0	1194
dme-miR-988-5p	FBtr0084509	CG13604	Coding	1	-0.109	151	-13.43	0	0	0	1	0	0	0	924
dme-miR-988-5p	FBtr0085852	CG11576	Coding	1	-0.104	143	-15.6	1	0	0	0	0	0	0	501
dme-miR-988-5p	FBtr0074018	CG12608	Coding	1	-0.144	151	-15.48	0	0	0	1	0	0	0	456
dme-miR-988-5p	FBtr0347157	CG15375	Coding	1	-0.184	144	-7.91	0	0	0	0	0	1	0	464
dme-miR-988-5p	FBtr0073766	CG15747	Coding	1	-0.206	163	-15.43	0	0	0	0	0	1	0	1405
dme-miR-988-5p	FBtr0336630	Dlg5	Coding	1	-0.206	144	-12.34	0	0	0	0	1	0	0	2281
dme-miR-988-5p	FBtr0086125	phtf	Coding	1	-0.259	152	-14.47	0	0	0	0	1	0	0	424
dme-miR-988-5p	FBtr0078265	CG11458	Coding	1	-0.149	147	-12.03	0	0	0	1	0	0	0	190
dme-miR-988-5p	FBtr0304963	Cam	Coding	1	-0.117	145	-9.99	0	0	0	0	1	0	0	5015
dme-miR-988-5p	FBtr0299551	Dscam2	Coding	1	-0.206	150	-11.79	0	0	0	0	1	0	0	3255
dme-miR-988-5p	FBtr0302597	Rm62	Coding	1	-0.164	145	-10.49	0	0	0	0	0	1	0	737
dme-miR-988-5p	FBtr0308805	unc-13	Coding	1	-0.138	168	-20.7	0	0	0	0	0	1	0	3669
dme-miR-988-5p	FBtr0308803	BuGZ	Coding	2	-0.278	292	-24.93	0	0	0	2	0	0	0	4277
dme-miR-988-5p	FBtr0081310	TotF	Coding	1	-0.398	147	-14.09	0	0	0	0	1	0	0	83
dme-miR-988-5p	FBtr0070809	CG15771	Coding	1	-0.228	146	-15.73	0	0	0	0	1	0	0	915
dme-miR-988-5p	FBtr0087978	Drep1	Coding	1	-0.12	151	-9.27	0	0	0	1	0	0	0	1008
dme-miR-988-5p	FBtr0086518	fest	Coding	1	-0.172	148	-12.31	0	0	0	1	0	0	0	1428
dme-miR-988-5p	FBtr0087026	CG5522	Coding	1	-0.223	155	-12.32	0	0	0	0	1	0	0	1121
dme-miR-988-5p	FBtr0070262	br	Coding	1	-0.251	149	-12.61	0	0	0	0	1	0	0	2976
dme-miR-988-5p	FBtr0071635	CG15657	Coding	1	-0.179	163	-16.44	0	0	0	1	0	0	0	1715
dme-miR-988-5p	FBtr0075042	CG18135	Coding	1	-0.261	146	-12.07	0	0	0	1	0	0	0	816
dme-miR-988-5p	FBtr0075567	RhoGAP71E	Coding	1	-0.132	158	-19.54	0	0	0	1	0	0	0	1555
dme-miR-988-5p	FBtr0072552	Hipk	Coding	1	-0.184	149	-14.7	0	0	0	1	0	0	0	6801
dme-miR-988-5p	FBtr0072556	Gale	Coding	1	-0.17	142	-13.1	0	0	0	0	0	1	0	649
dme-miR-988-5p	FBtr0300123	bnl	Coding	1	-0.113	140	-13.07	0	0	0	0	0	0	1	904
dme-miR-988-5p	FBtr0345104	Svil	Coding	1	-0.323	150	-12.8	0	0	0	0	1	0	0	581
dme-miR-988-5p	FBtr0300559	PMCA	Coding	2	-0.238	311	-29.61	0	0	0	0	1	1	0	2742
dme-miR-988-5p	FBtr0080839	chif	Coding	1	-0.124	141	-11.97	0	0	0	1	0	0	0	773
dme-miR-988-5p	FBtr0088601	Pkn	Coding	1	-0.112	144	-13.52	0	0	0	0	0	1	0	1754
dme-miR-988-5p	FBtr0075337	CG9951	Coding	1	-0.299	148	-11.06	0	0	0	0	1	0	0	188
dme-miR-988-5p	FBtr0332132	CG6024	Coding	1	-0.127	145	-13.84	0	0	0	0	1	0	0	3385
dme-miR-988-5p	FBtr0070546	CG3526	Coding	1	-0.291	143	-10.35	0	0	0	0	1	0	0	349
dme-miR-988-5p	FBtr0301834	nAChRalpha7	Coding	1	-0.1	147	-10.91	0	0	0	0	1	0	0	2676
dme-miR-988-5p	FBtr0085351	Apc	Coding	1	-0.125	156	-12.78	0	0	0	1	0	0	0	934
dme-miR-988-5p	FBtr0334558	CG31296	Coding	1	-0.117	140	-9.9	0	0	0	1	0	0	0	466
dme-miR-988-5p	FBtr0086957	mthl4	Coding	1	-0.2	150	-17	0	1	0	0	0	0	0	121
dme-miR-988-5p	FBtr0071888	CG30274	Coding	1	-0.178	149	-14	0	0	0	1	0	0	0	1375
dme-miR-988-5p	FBtr0346958	psq	Coding	2	-0.327	288	-21.71	0	0	0	1	1	0	0	2439
dme-miR-988-5p	FBtr0082104	CG9427	Coding	1	-0.263	146	-10.69	0	0	0	0	1	0	0	418
dme-miR-988-5p	FBtr0330197	CG13784	Coding	1	-0.128	150	-14.69	0	0	0	0	1	0	0	3478
dme-miR-988-5p	FBtr0111291	CG17883	Coding	1	-0.162	146	-11.71	0	0	0	0	0	1	0	161
dme-miR-988-5p	FBtr0344579	CG42851	Coding	1	-0.14	163	-20.38	0	0	0	0	0	1	0	453
dme-miR-988-5p	FBtr0111292	CG17883	Coding	1	-0.156	146	-11.71	0	0	0	0	0	1	0	504
dme-miR-988-5p	FBtr0089345	lola	Coding	1	-0.167	140	-10.45	0	0	0	1	0	0	0	2320
dme-miR-988-5p	FBtr0079488	CG7154	Coding	1	-0.179	146	-12.2	0	0	0	0	0	1	0	177
dme-miR-988-5p	FBtr0080472	ND-B22	Coding	1	-0.162	150	-13.37	0	0	0	0	0	1	0	332
dme-miR-988-5p	FBtr0080473	Nnp-1	Coding	1	-0.272	156	-17.37	0	0	0	0	1	0	0	705
dme-miR-988-5p	FBtr0089263	Dsp1	Coding	1	-0.156	154	-14.27	0	0	0	0	1	0	0	2817
dme-miR-988-5p	FBtr0082693	Paip2	Coding	1	-0.211	153	-12.78	0	0	0	0	1	0	0	1320
dme-miR-988-5p	FBtr0083356	CG10324	Coding	1	-0.153	146	-10.07	0	0	0	0	1	0	0	662
dme-miR-988-5p	FBtr0333331	HDAC4	Coding	1	-0.215	145	-8.66	0	0	0	0	1	0	0	2297
dme-miR-988-5p	FBtr0071129	l(1)G0193	Coding	1	-0.262	146	-9.72	0	0	0	0	1	0	0	2693
dme-miR-988-5p	FBtr0299906	Arf79F	Coding	1	-0.127	149	-12.41	0	0	0	1	0	0	0	702
dme-miR-988-5p	FBtr0333726	Fas1	Coding	1	-0.165	144	-11.15	0	0	0	0	0	1	0	2580
dme-miR-988-5p	FBtr0084177	how	Coding	1	-0.188	154	-17.87	0	0	0	1	0	0	0	2424
dme-miR-988-5p	FBtr0087112	CG30463	Coding	1	-0.224	143	-10.27	0	0	0	0	1	0	0	1467
dme-miR-988-5p	FBtr0112708	sif	Coding	1	-0.147	151	-12.52	0	0	0	0	1	0	0	3085
dme-miR-988-5p	FBtr0075481	CG13054	Coding	1	-0.179	140	-13.62	0	1	0	0	0	0	0	822
dme-miR-988-5p	FBtr0329978	CG34351	Coding	1	-0.168	147	-11.75	0	0	0	1	0	0	0	1991
dme-miR-988-5p	FBtr0072234	ytr	Coding	3	-0.496	445	-44.11	0	0	0	0	1	1	1	1296
dme-miR-988-5p	FBtr0075768	upSET	Coding	1	-0.147	148	-11.28	0	0	0	1	0	0	0	2207
dme-miR-988-5p	FBtr0076614	Cbl	Coding	1	-0.164	142	-11.31	0	0	0	0	1	0	0	1295
dme-miR-988-5p	FBtr0345812	Cyp12c1	Coding	1	-0.185	149	-11.29	0	0	0	0	0	1	0	283
dme-miR-988-5p	FBtr0346799	sd	Coding	1	-0.163	153	-16.15	0	0	0	1	0	0	0	3596
dme-miR-988-5p	FBtr0290243	NimC3	Coding	1	-0.315	142	-11.21	0	0	0	0	1	0	0	272
dme-miR-988-5p	FBtr0344165	rdgA	Coding	1	-0.298	140	-7.36	0	0	0	0	1	0	0	565
dme-miR-988-5p	FBtr0346793	Gr10a	Coding	1	-0.336	142	-10.69	0	0	0	0	1	0	0	33
dme-miR-988-5p	FBtr0300330	Pde6	Coding	1	-0.227	151	-15.61	0	0	0	1	0	0	0	1816
dme-miR-988-5p	FBtr0290247	CG32448	Coding	1	-0.34	154	-11.7	0	0	0	0	1	0	0	117
dme-miR-988-5p	FBtr0079777	DIP-zeta	Coding	1	-0.177	146	-8.78	0	0	0	0	1	0	0	1271
dme-miR-988-5p	FBtr0308498	Rim	Coding	1	-0.144	158	-17.16	0	0	0	0	1	0	0	2905
dme-miR-988-5p	FBtr0088203	CG13231	Coding	1	-0.294	147	-14.32	0	0	0	0	1	0	0	325
dme-miR-988-5p	FBtr0345227	fkh	Coding	2	-0.329	293	-20.41	0	0	0	0	0	2	0	2045
dme-miR-988-5p	FBtr0330370	CG13604	Coding	1	-0.114	151	-13.43	0	0	0	1	0	0	0	888
dme-miR-988-5p	FBtr0086782	Hsf	Coding	1	-0.212	147	-12.18	0	0	0	0	0	1	0	452
dme-miR-988-5p	FBtr0305560	CG3793	Coding	1	-0.131	150	-13.08	0	0	0	0	0	0	1	821
dme-miR-988-5p	FBtr0345650	CG43110	Coding	2	-0.335	308	-24.46	0	0	0	1	1	0	0	4626
dme-miR-988-5p	FBtr0071995	CG3788	Coding	1	-0.256	149	-11.56	0	0	0	0	1	0	0	383
dme-miR-988-5p	FBtr0301859	Irk2	Coding	1	-0.119	148	-13.2	0	0	0	1	0	0	0	431
dme-miR-988-5p	FBtr0087554	Obp50d	Coding	1	-0.247	152	-16.02	0	0	0	1	0	0	0	49
dme-miR-988-5p	FBtr0300651	CG42512	Coding	1	-0.142	147	-14.25	0	0	0	1	0	0	0	1372
dme-miR-988-5p	FBtr0077390	CG15625	Coding	1	-0.194	145	-12.51	0	1	0	0	0	0	0	191
dme-miR-988-5p	FBtr0074644	CG32544	Coding	1	-0.128	143	-9.49	0	0	0	0	0	1	0	1039
dme-miR-988-5p	FBtr0075748	Sox21a	Coding	1	-0.133	144	-13.74	1	0	0	0	0	0	0	773
dme-miR-988-5p	FBtr0080070	CYLD	Coding	1	-0.255	167	-13.7	0	0	0	0	0	1	0	58
dme-miR-988-5p	FBtr0074684	CG8034	Coding	1	-0.119	146	-15.33	0	0	0	1	0	0	0	1557
dme-miR-988-5p	FBtr0330696	CG43755	Coding	1	-0.14	161	-18.19	0	0	0	1	0	0	0	526
dme-miR-988-5p	FBtr0087207	CG8399	Coding	1	-0.148	151	-10.59	0	0	0	1	0	0	0	1504
dme-miR-988-5p	FBtr0073294	DOR	Coding	1	-0.383	147	-10.62	0	0	0	0	1	0	0	834
dme-miR-988-5p	FBtr0304869	FoxP	Coding	1	-0.15	151	-12.92	1	0	0	0	0	0	0	556
dme-miR-988-5p	FBtr0333843	CG32214	Coding	1	-0.159	148	-11.57	0	0	0	1	0	0	0	399
dme-miR-988-5p	FBtr0304862	bru2	Coding	1	-0.107	141	-11.44	0	0	0	0	0	1	0	1620
dme-miR-988-5p	FBtr0085771	CG15563	Coding	1	-0.173	145	-9.27	0	0	0	0	0	1	0	524
dme-miR-988-5p	FBtr0304860	bru2	Coding	1	-0.107	141	-11.44	0	0	0	0	0	1	0	2519
dme-miR-988-5p	FBtr0078199	isoQC	Coding	1	-0.284	155	-12.64	0	0	0	0	1	0	0	491
dme-miR-988-5p	FBtr0339651	Sin3A	Coding	1	-0.282	146	-10.99	0	0	0	0	1	0	0	1936
dme-miR-988-5p	FBtr0081915	CG8223	Coding	1	-0.31	147	-10.95	0	0	0	0	1	0	0	305
dme-miR-988-5p	FBtr0085290	CG1894	Coding	1	-0.199	152	-10.62	0	0	0	0	0	1	0	149
dme-miR-988-5p	FBtr0332385	RunxB	Coding	1	-0.291	151	-12.99	0	0	0	0	1	0	0	1196
dme-miR-988-5p	FBtr0077319	Tak1	Coding	1	-0.108	149	-11.92	0	0	0	0	0	1	0	1252
dme-miR-988-5p	FBtr0342702	lms	Coding	1	-0.281	147	-10.12	0	0	0	0	1	0	0	812
dme-miR-988-5p	FBtr0087670	mEFTu1	Coding	1	-0.27	148	-11.15	0	0	0	0	1	0	0	119
dme-miR-988-5p	FBtr0305317	CG30345	Coding	1	-0.291	148	-12.38	0	0	0	0	1	0	0	588
dme-miR-988-5p	FBtr0345428	Rab26	Coding	1	-0.179	145	-13.15	0	0	0	1	0	0	0	1025
dme-miR-988-5p	FBtr0334896	trv	Coding	1	-0.173	156	-15.56	0	0	0	0	1	0	0	3869
dme-miR-988-5p	FBtr0113252	CG4360	Coding	1	-0.104	161	-16.44	0	0	0	0	0	1	0	1944
dme-miR-988-5p	FBtr0078470	mub	Coding	1	-0.141	152	-17.58	0	0	0	1	0	0	0	7438
dme-miR-988-5p	FBtr0331970	Not3	Coding	2	-0.358	308	-23.99	0	0	0	2	0	0	0	805
dme-miR-988-5p	FBtr0084989	CG31086	Coding	1	-0.4	155	-14.41	0	0	0	0	1	0	0	50
dme-miR-988-5p	FBtr0078855	5-HT2A	Coding	1	-0.302	142	-9.35	0	0	0	0	1	0	0	377
dme-miR-988-5p	FBtr0078854	5-HT2A	Coding	1	-0.276	142	-9.35	0	0	0	0	1	0	0	1196
dme-miR-988-5p	FBtr0089682	larp	Coding	1	-0.116	147	-11.47	0	0	0	1	0	0	0	2420
dme-miR-988-5p	FBtr0305491	ACXA	Coding	1	-0.163	147	-10.12	0	0	0	1	0	0	0	2182
dme-miR-988-5p	FBtr0347199	CG5903	Coding	1	-0.212	162	-17.99	0	0	0	1	0	0	0	1430
dme-miR-988-5p	FBtr0335412	CG13606	Coding	1	-0.115	145	-13.21	0	0	0	1	0	0	0	540
dme-miR-988-5p	FBtr0330311	hdc	Coding	1	-0.179	152	-14.68	0	0	0	1	0	0	0	11842
dme-miR-988-5p	FBtr0076027	yps	Coding	1	-0.186	152	-13.83	0	0	0	1	0	0	0	934
dme-miR-988-5p	FBtr0332315	cm	Coding	1	-0.307	147	-12.62	0	0	0	0	1	0	0	3181
dme-miR-988-5p	FBtr0333656	rut	Coding	1	-0.219	142	-12.18	0	0	0	0	1	0	0	3003
dme-miR-988-5p	FBtr0086160	CG15236	Coding	1	-0.115	152	-17.81	0	0	0	1	0	0	0	1668
dme-miR-988-5p	FBtr0332310	gd	Coding	1	-0.134	157	-14.52	0	0	0	0	0	1	0	1314
dme-miR-988-5p	FBtr0086245	Fem-1	Coding	1	-0.188	152	-11.74	0	0	0	1	0	0	0	458
dme-miR-988-5p	FBtr0308653	pigs	Coding	1	-0.418	152	-11.36	0	0	0	0	1	0	0	2640
dme-miR-988-5p	FBtr0084914	Mst57Da	Coding	1	-0.37	143	-12.39	0	0	0	0	1	0	0	74
dme-miR-988-5p	FBtr0084913	CG14545	Coding	1	-0.151	148	-16.63	0	0	0	0	0	1	0	2654
dme-miR-988-5p	FBtr0339159	CG5890	Coding	1	-0.213	160	-15.05	0	0	0	0	0	1	0	3064
dme-miR-988-5p	FBtr0079576	CG8668	Coding	1	-0.15	150	-12.51	0	0	0	0	0	1	0	908
dme-miR-988-5p	FBtr0083772	CG31244	Coding	1	-0.384	160	-14.7	0	0	0	0	1	0	0	87
dme-miR-988-5p	FBtr0078559	BoYb	Coding	1	-0.225	154	-12.67	0	0	0	1	0	0	0	287
dme-miR-988-5p	FBtr0300564	Unc-115a	Coding	1	-0.139	146	-15.58	0	0	0	1	0	0	0	724
dme-miR-988-5p	FBtr0083677	CG18208	Coding	1	-0.305	158	-16.93	0	0	0	0	1	0	0	6910
dme-miR-988-5p	FBtr0302241	jb	Coding	1	-0.42	155	-17.09	0	0	0	0	1	0	0	99
dme-miR-988-5p	FBtr0078004	CG13946	Coding	1	-0.312	143	-9.98	0	0	0	0	1	0	0	100
dme-miR-988-5p	FBtr0303785	CG3649	Coding	1	-0.346	150	-11.03	0	0	0	0	1	0	0	68
dme-miR-988-5p	FBtr0330408	CG32809	Coding	2	-0.508	314	-30.34	0	0	0	1	1	0	0	2656
dme-miR-988-5p	FBtr0340299	CG12096	Coding	1	-0.161	146	-13.97	0	1	0	0	0	0	0	1571
dme-miR-988-5p	FBtr0330402	CG9095	Coding	1	-0.236	155	-13.43	0	0	0	0	1	0	0	1313
dme-miR-988-5p	FBtr0077385	CG12194	Coding	1	-0.129	146	-19.22	1	0	0	0	0	0	0	740
dme-miR-988-5p	FBtr0076317	CG8177	Coding	1	-0.289	145	-8.65	0	0	0	0	1	0	0	1160
dme-miR-988-5p	FBtr0332179	CdGAPr	Coding	1	-0.184	149	-16.14	0	0	0	1	0	0	0	2070
dme-miR-988-5p	FBtr0273393	ND-B17.2	Coding	1	-0.227	150	-11.54	0	0	0	1	0	0	0	228
dme-miR-988-5p	FBtr0071846	Liprin-gamma	Coding	1	-0.168	151	-13.94	0	0	0	0	0	1	0	929
dme-miR-988-5p	FBtr0078607	Osi15	Coding	1	-0.289	147	-10.68	0	0	0	0	1	0	0	1316
dme-miR-988-5p	FBtr0070151	Hmt4-20	Coding	1	-0.162	154	-16.73	0	0	0	0	1	0	0	1567
dme-miR-988-5p	FBtr0290103	smg	Coding	1	-0.269	151	-13.16	0	0	0	0	1	0	0	1258
dme-miR-988-5p	FBtr0071848	T3dh	Coding	1	-0.157	151	-10.93	0	0	0	1	0	0	0	536
dme-miR-988-5p	FBtr0075997	RhoGAP68F	Coding	1	-0.221	145	-8.96	0	0	0	0	1	0	0	552
dme-miR-988-5p	FBtr0273404	Tsp39D	Coding	1	-0.349	145	-10.88	0	0	0	0	1	0	0	1466
dme-miR-988-5p	FBtr0290066	Rbp6	Coding	1	-0.25	159	-16.6	0	0	0	1	0	0	0	91
dme-miR-988-5p	FBtr0075990	CG17154	Coding	1	-0.364	151	-12.02	0	0	0	0	1	0	0	742
dme-miR-988-5p	FBtr0340343	His3.3B	Coding	1	-0.139	147	-10.33	0	0	0	0	0	1	0	1589
dme-miR-988-5p	FBtr0340614	Ranbp21	Coding	1	-0.104	141	-17.42	0	1	0	0	0	0	0	1269
dme-miR-988-5p	FBtr0332950	jing	Coding	1	-0.172	149	-14.22	0	0	0	0	1	0	0	2539
dme-miR-988-5p	FBtr0301645	Teh4	Coding	1	-0.228	140	-11.46	0	0	0	1	0	0	0	530
dme-miR-988-5p	FBtr0330154	Tl	Coding	1	-0.121	145	-9.27	0	0	0	0	0	1	0	2082
dme-miR-988-5p	FBtr0077769	VGlut	Coding	1	-0.146	157	-17.92	0	0	0	0	0	1	0	2964
dme-miR-988-5p	FBtr0085417	Cul5	Coding	1	-0.153	144	-12.96	0	0	0	1	0	0	0	681
dme-miR-988-5p	FBtr0080035	Myo31DF	Coding	1	-0.262	143	-15.54	0	0	1	0	0	0	0	517
dme-miR-988-5p	FBtr0346859	CG11714	Coding	1	-0.145	157	-13.18	0	0	0	0	0	1	0	2216
dme-miR-988-5p	FBtr0334284	Rgk1	Coding	1	-0.125	152	-16.48	0	0	0	1	0	0	0	1460
dme-miR-988-5p	FBtr0088806	CG30373	Coding	1	-0.143	140	-15.94	0	1	0	0	0	0	0	365
dme-miR-988-5p	FBtr0086037	kune	Coding	1	-0.197	147	-10.18	0	0	0	0	1	0	0	1040
dme-miR-988-5p	FBtr0332190	pim	Coding	1	-0.189	158	-17.99	0	0	0	0	0	1	0	281
dme-miR-988-5p	FBtr0085826	ttk	Coding	1	-0.162	148	-14.83	0	0	0	1	0	0	0	2093
dme-miR-988-5p	FBtr0339342	CG14744	Coding	1	-0.159	150	-10.07	0	0	0	1	0	0	0	1078
dme-miR-988-5p	FBtr0111012	mld	Coding	1	-0.336	154	-16.97	0	0	0	0	1	0	0	730
dme-miR-988-5p	FBtr0089229	4E-T	Coding	1	-0.273	162	-13.28	0	0	0	0	1	0	0	4415
dme-miR-988-5p	FBtr0081753	wtrw	Coding	1	-0.179	141	-13.7	0	1	0	0	0	0	0	508
dme-miR-988-5p	FBtr0113118	CG2765	Coding	1	-0.105	150	-9.24	0	0	0	1	0	0	0	1008
dme-miR-988-5p	FBtr0346456	CG31709	Coding	1	-0.254	159	-14.04	0	0	0	0	1	0	0	694
dme-miR-988-5p	FBtr0345910	CG9657	Coding	1	-0.206	147	-9.96	0	0	0	0	1	0	0	620
dme-miR-988-5p	FBtr0290204	CG17197	Coding	1	-0.291	142	-11.3	0	0	0	0	1	0	0	997
dme-miR-988-5p	FBtr0300062	CG10357	Coding	1	-0.198	152	-15.34	0	0	0	0	0	1	0	443
dme-miR-988-5p	FBtr0083986	Ktl	Coding	2	-0.258	301	-28.58	0	0	0	1	0	1	0	1998
dme-miR-988-5p	FBtr0075561	SCCRO	Coding	1	-0.121	153	-14.17	0	0	0	0	0	1	0	593
dme-miR-988-5p	FBtr0300600	Axn	Coding	1	-0.157	155	-15.48	0	0	0	0	0	1	0	2842
dme-miR-988-5p	FBtr0075568	RhoGAP71E	Coding	1	-0.112	158	-19.54	0	0	0	1	0	0	0	1698
dme-miR-988-5p	FBtr0074214	eas	Coding	1	-0.21	157	-17.09	0	0	0	1	0	0	0	515
dme-miR-988-5p	FBtr0304856	bru2	Coding	1	-0.163	141	-11.44	0	0	0	0	0	1	0	964
dme-miR-988-5p	FBtr0076031	CG14130	Coding	1	-0.23	147	-10.36	0	0	0	0	0	1	0	243
dme-miR-988-5p	FBtr0082698	CG11656	Coding	1	-0.269	151	-14.26	0	0	0	1	0	0	0	508
dme-miR-988-5p	FBtr0345593	Blimp-1	Coding	1	-0.362	150	-10.29	0	0	0	0	1	0	0	3298
dme-miR-988-5p	FBtr0301417	IA-2	Coding	3	-0.589	436	-34.94	0	0	0	1	1	1	0	5578
dme-miR-988-5p	FBtr0334465	bif	Coding	1	-0.168	147	-10.21	0	0	0	0	1	0	0	3327
dme-miR-988-5p	FBtr0087242	clu	Coding	2	-0.225	294	-32.55	1	0	0	0	0	1	0	1236
dme-miR-988-5p	FBtr0345342	CG10866	Coding	2	-0.51	297	-25.6	0	0	0	0	2	0	0	953
dme-miR-988-5p	FBtr0071811	CG5819	Coding	1	-0.187	149	-14.75	0	0	0	0	0	1	0	775
dme-miR-988-5p	FBtr0304858	bru2	Coding	1	-0.107	141	-11.44	0	0	0	0	0	1	0	1557
dme-miR-988-5p	FBtr0075969	Gcn5	Coding	1	-0.158	145	-12.36	0	0	0	1	0	0	0	1174
dme-miR-988-5p	FBtr0343554	CG44837	Coding	1	-0.232	141	-9.27	0	0	0	0	1	0	0	1034
dme-miR-988-5p	FBtr0112596	CG34371	Coding	1	-0.129	143	-14.02	0	0	0	1	0	0	0	1515
dme-miR-988-5p	FBtr0074915	CG8004	Coding	1	-0.125	142	-16.24	1	0	0	0	0	0	0	632
dme-miR-988-5p	FBtr0070903	CG3842	Coding	2	-0.273	296	-22.29	0	0	0	1	0	1	0	1348
dme-miR-988-5p	FBtr0112889	sba	Coding	1	-0.206	145	-11.53	0	0	0	1	0	0	0	834
dme-miR-988-5p	FBtr0112888	sba	Coding	1	-0.206	145	-11.53	0	0	0	1	0	0	0	1882
dme-miR-988-5p	FBtr0076396	CG16711	Coding	1	-0.244	143	-9.76	0	0	0	0	1	0	0	1913
dme-miR-988-5p	FBtr0309117	Tet	Coding	1	-0.158	162	-19.5	0	0	0	1	0	0	0	2471
dme-miR-988-5p	FBtr0089254	MED26	Coding	1	-0.131	158	-22.49	0	1	0	0	0	0	0	525
dme-miR-988-5p	FBtr0078104	CG11377	Coding	1	-0.324	148	-11.49	0	0	0	0	1	0	0	601
dme-miR-988-5p	FBtr0330380	sba	Coding	1	-0.206	145	-11.53	0	0	0	1	0	0	0	765
dme-miR-988-5p	FBtr0087088	Sema2a	Coding	1	-0.203	145	-10.47	0	0	0	0	1	0	0	1059
dme-miR-988-5p	FBtr0346526	GABA-B-R3	Coding	1	-0.115	163	-16.46	0	0	0	0	0	1	0	4385
dme-miR-988-5p	FBtr0087122	Lst	Coding	1	-0.233	143	-10.56	0	0	0	0	1	0	0	322
dme-miR-988-5p	FBtr0343411	RpS28b	Coding	1	-0.152	145	-8.97	0	0	0	0	0	1	0	687
dme-miR-988-5p	FBtr0345720	CG9527	Coding	1	-0.23	158	-14.36	0	0	0	1	0	0	0	770
dme-miR-988-5p	FBtr0087083	CG15617	Coding	1	-0.109	142	-17.16	1	0	0	0	0	0	0	533
dme-miR-988-5p	FBtr0072265	CG3376	Coding	1	-0.239	156	-10.93	0	0	0	0	0	1	0	864
dme-miR-988-5p	FBtr0346912	CG7457	Coding	1	-0.23	155	-14.1	0	0	0	0	1	0	0	2026
dme-miR-988-5p	FBtr0333809	Bx42	Coding	2	-0.321	301	-18.46	0	0	0	2	0	0	0	686
dme-miR-988-5p	FBtr0113428	Rbp6	Coding	1	-0.107	156	-14.39	0	0	0	0	1	0	0	7115
dme-miR-988-5p	FBtr0336724	T48	Coding	1	-0.237	146	-13.32	0	0	0	0	1	0	0	530
dme-miR-988-5p	FBtr0330205	CG3638	Coding	1	-0.244	157	-14.03	0	0	0	0	1	0	0	3672
dme-miR-988-5p	FBtr0343361	CG3711	Coding	1	-0.152	150	-14.67	0	0	0	0	0	1	0	1272
dme-miR-988-5p	FBtr0113422	IRSp53	Coding	1	-0.215	162	-19.36	0	0	0	1	0	0	0	561
dme-miR-988-5p	FBtr0345462	CG43271	Coding	1	-0.353	154	-11.44	0	0	0	0	1	0	0	187
dme-miR-988-5p	FBtr0308566	wds	Coding	1	-0.201	154	-15.85	0	0	0	1	0	0	0	594
dme-miR-988-5p	FBtr0305351	CG43143	Coding	1	-0.103	141	-15.27	0	1	0	0	0	0	0	1734
dme-miR-988-5p	FBtr0308564	sba	Coding	1	-0.206	145	-11.53	0	0	0	1	0	0	0	1310
dme-miR-988-5p	FBtr0331833	lqf	Coding	1	-0.25	145	-10.9	0	0	0	0	1	0	0	3066
dme-miR-988-5p	FBtr0331834	lqf	Coding	1	-0.271	145	-10.01	0	0	0	0	1	0	0	2977
dme-miR-988-5p	FBtr0330632	CG9003	Coding	1	-0.275	148	-10.81	0	0	0	0	1	0	0	1815
dme-miR-988-5p	FBtr0330633	CG9003	Coding	1	-0.275	148	-10.81	0	0	0	0	1	0	0	1689
dme-miR-988-5p	FBtr0073899	CG11590	Coding	1	-0.175	144	-12.9	0	0	0	0	0	0	1	437
dme-miR-988-5p	FBtr0305596	CG43149	Coding	1	-0.285	155	-15.69	0	0	0	0	1	0	0	617
dme-miR-988-5p	FBtr0080247	Dlg5	Coding	1	-0.284	144	-12.34	0	0	0	0	1	0	0	901
dme-miR-988-5p	FBtr0073203	CG1136	Coding	1	-0.18	151	-13.33	0	0	0	0	0	1	0	931
dme-miR-988-5p	FBtr0071942	nahoda	Coding	2	-0.562	304	-25.67	0	0	0	1	1	0	0	630
dme-miR-988-5p	FBtr0332356	CG42817	Coding	1	-0.251	143	-10.48	0	0	0	0	0	1	0	1543
dme-miR-988-5p	FBtr0340549	YL-1	Coding	1	-0.29	147	-9.74	0	0	0	0	1	0	0	427
dme-miR-988-5p	FBtr0073986	CG9522	Coding	1	-0.209	147	-9.26	0	0	0	0	0	1	0	310
dme-miR-988-5p	FBtr0077850	aop	Coding	1	-0.104	157	-12.59	0	0	0	0	0	1	0	1690
dme-miR-988-5p	FBtr0301780	MFS17	Coding	1	-0.256	154	-8.57	0	0	0	1	0	0	0	1126
dme-miR-988-5p	FBtr0333115	hfw	Coding	1	-0.112	157	-14.34	0	0	0	0	0	1	0	907
dme-miR-988-5p	FBtr0073414	Imp	Coding	1	-0.132	151	-14.98	0	0	0	1	0	0	0	9200
dme-miR-988-5p	FBtr0077912	CG17660	Coding	1	-0.272	146	-10.78	0	0	0	0	1	0	0	1038
dme-miR-988-5p	FBtr0306327	CG17233	Coding	1	-0.197	145	-10.42	0	0	0	0	0	1	0	733
dme-miR-988-5p	FBtr0333970	CG32447	Coding	1	-0.111	157	-16.69	0	0	0	0	1	0	0	2991
dme-miR-988-5p	FBtr0330335	Dscam2	Coding	1	-0.206	150	-11.79	0	0	0	0	1	0	0	3138
dme-miR-988-5p	FBtr0087236	Lis-1	Coding	1	-0.165	147	-13.19	0	0	0	0	0	1	0	1427
dme-miR-988-5p	FBtr0309180	side	Coding	1	-0.206	146	-11.74	0	0	0	0	1	0	0	1499
dme-miR-988-5p	FBtr0073279	wit	Coding	2	-0.353	301	-26.9	0	0	0	1	0	1	0	1092
dme-miR-988-5p	FBtr0339761	Opa1	Coding	1	-0.269	157	-11.94	0	0	0	0	1	0	0	1847
dme-miR-988-5p	FBtr0433531	Sod3	Coding	1	-0.251	159	-14.1	0	0	0	1	0	0	0	1375
dme-miR-988-5p	FBtr0452121	CG46306	Coding	1	-0.358	145	-9.45	0	0	0	0	1	0	0	1712
dme-miR-988-5p	FBtr0337093	beat-Va	Coding	1	-0.157	152	-11.86	0	0	0	1	0	0	0	1727
dme-miR-988-5p	FBtr0329945	BuGZ	Coding	2	-0.303	292	-24.93	0	0	0	2	0	0	0	4097
dme-miR-988-5p	FBtr0305183	tyf	Coding	1	-0.244	147	-11.63	0	0	0	0	1	0	0	4029
dme-miR-988-5p	FBtr0302581	CG41520	Coding	1	-0.245	145	-10.58	0	0	0	0	1	0	0	20175
dme-miR-988-5p	FBtr0070888	Tsp5D	Coding	1	-0.158	145	-12.74	0	0	0	0	0	1	0	834
dme-miR-988-5p	FBtr0073985	CG9521	Coding	1	-0.178	153	-15.14	0	0	0	1	0	0	0	280
dme-miR-988-5p	FBtr0076353	dpr6	Coding	1	-0.205	146	-11.47	0	0	0	1	0	0	0	2787
dme-miR-988-5p	FBtr0076216	IRSp53	Coding	1	-0.215	162	-19.36	0	0	0	1	0	0	0	1135
dme-miR-988-5p	FBtr0345060	Ssl2	Coding	1	-0.249	158	-18.11	0	0	0	0	0	1	0	246
dme-miR-988-5p	FBtr0089679	sol	Coding	1	-0.134	163	-20.03	0	0	0	1	0	0	0	3473
dme-miR-988-5p	FBtr0089678	sol	Coding	1	-0.163	163	-20.03	0	0	0	1	0	0	0	478
dme-miR-988-5p	FBtr0113294	dysf	Coding	1	-0.158	142	-12.46	0	0	0	1	0	0	0	875
dme-miR-988-5p	FBtr0330337	Dscam2	Coding	1	-0.206	150	-11.79	0	0	0	0	1	0	0	3090
dme-miR-988-5p	FBtr0075480	CG13053	Coding	1	-0.182	157	-19.32	0	0	0	1	0	0	0	48
dme-miR-988-5p	FBtr0099994	CG33958	Coding	1	-0.301	156	-16.45	0	0	0	0	1	0	0	404
dme-miR-988-5p	FBtr0083031	Mf	Coding	1	-0.343	151	-8.9	0	0	0	0	1	0	0	898
dme-miR-988-5p	FBtr0077294	hydra	Coding	1	-0.116	152	-16.01	0	0	0	1	0	0	0	471
dme-miR-988-5p	FBtr0347147	Tango9	Coding	1	-0.201	140	-8.37	0	0	0	0	1	0	0	2230
dme-miR-988-5p	FBtr0332220	Syt1	Coding	1	-0.226	143	-10.93	0	0	0	0	1	0	0	4713
dme-miR-988-5p	FBtr0086052	Or42a	Coding	1	-0.255	147	-12.54	0	0	0	1	0	0	0	55
dme-miR-988-5p	FBtr0333602	rdgA	Coding	1	-0.283	140	-7.36	0	0	0	0	1	0	0	4645
dme-miR-988-5p	FBtr0339164	Gbp3	Coding	1	-0.321	145	-13.93	0	0	0	0	1	0	0	450
dme-miR-988-5p	FBtr0086058	ap	Coding	1	-0.154	147	-11.72	0	0	0	0	0	1	0	1731
dme-miR-988-5p	FBtr0084862	CG31102	Coding	1	-0.162	140	-14.09	0	1	0	0	0	0	0	471
dme-miR-988-5p	FBtr0077351	CG14618	Coding	1	-0.237	159	-14.68	0	0	0	0	0	1	0	444
dme-miR-988-5p	FBtr0073732	mew	Coding	1	-0.286	143	-9.06	0	0	0	0	1	0	0	1208
dme-miR-988-5p	FBtr0321298	CG43703	Coding	1	-0.209	158	-17.47	0	0	0	0	0	1	0	38
dme-miR-988-5p	FBtr0330206	CG3638	Coding	1	-0.244	157	-14.03	0	0	0	0	1	0	0	4416
dme-miR-988-5p	FBtr0299544	CG34370	Coding	1	-0.273	153	-15.35	0	0	0	0	1	0	0	1182
dme-miR-988-5p	FBtr0304975	DCP2	Coding	1	-0.212	152	-17.16	0	0	0	1	0	0	0	2838
dme-miR-988-5p	FBtr0310058	mbl	Coding	2	-0.236	290	-29.6	0	0	0	0	0	1	1	4606
dme-miR-988-5p	FBtr0078549	CG33169	Coding	1	-0.189	146	-9.31	0	0	0	1	0	0	0	337
dme-miR-988-5p	FBtr0331182	CG32206	Coding	1	-0.156	155	-14.47	0	0	0	1	0	0	0	2896
dme-miR-988-5p	FBtr0307553	CG6123	Coding	1	-0.18	142	-10.89	0	0	0	1	0	0	0	3879
dme-miR-988-5p	FBtr0084106	e	Coding	1	-0.108	145	-7.96	0	0	0	0	0	1	0	1035
dme-miR-988-5p	FBtr0078131	Stip1	Coding	1	-0.118	155	-13.38	0	0	0	0	0	1	0	400
dme-miR-988-5p	FBtr0077279	run	Coding	1	-0.223	147	-11.49	0	0	0	1	0	0	0	687
dme-miR-988-5p	FBtr0302723	nej	Coding	1	-0.188	159	-13.79	0	0	0	1	0	0	0	4334
dme-miR-988-5p	FBtr0344169	IP3K2	Coding	1	-0.31	147	-13.55	0	0	0	0	1	0	0	546
dme-miR-988-5p	FBtr0086501	Oseg6	Coding	1	-0.303	154	-12.24	0	0	0	0	1	0	0	111
dme-miR-988-5p	FBtr0078528	CG11367	Coding	1	-0.126	154	-17.73	0	0	0	1	0	0	0	407
dme-miR-988-5p	FBtr0345892	Ubi-p5E	Coding	1	-0.335	144	-10.56	0	0	0	0	1	0	0	268
dme-miR-988-5p	FBtr0310287	CHES-1-like	Coding	1	-0.207	162	-15.49	0	0	0	1	0	0	0	3577
dme-miR-988-5p	FBtr0310286	CG42492	Coding	1	-0.136	157	-16.85	0	0	0	1	0	0	0	3208
dme-miR-988-5p	FBtr0309848	gus	Coding	1	-0.292	154	-15.32	0	0	0	0	1	0	0	675
dme-miR-988-5p	FBtr0346792	Or10a	Coding	2	-0.644	290	-21.52	0	0	0	0	2	0	0	1579
dme-miR-988-5p	FBtr0330636	CG11377	Coding	1	-0.348	148	-11.49	0	0	0	0	1	0	0	428
dme-miR-988-5p	FBtr0112907	Pli	Coding	1	-0.336	167	-19.28	0	0	0	0	1	0	0	1217
dme-miR-988-5p	FBtr0300646	CG42511	Coding	1	-0.125	146	-11.58	0	0	0	1	0	0	0	2374
dme-miR-988-5p	FBtr0335208	CG14691	Coding	1	-0.115	152	-16.71	0	0	0	0	0	1	0	481
dme-miR-988-5p	FBtr0343722	ND-B17	Coding	1	-0.218	148	-12.93	0	0	0	0	0	1	0	386
dme-miR-988-5p	FBtr0085832	eEF1alpha2	Coding	1	-0.142	151	-15.55	0	0	0	1	0	0	0	1037
dme-miR-988-5p	FBtr0335201	CG1090	Coding	1	-0.199	150	-11.87	0	0	0	0	0	1	0	896
dme-miR-988-5p	FBtr0334542	Pak	Coding	2	-0.485	302	-22.27	0	0	0	1	1	0	0	2178
dme-miR-988-5p	FBtr0345717	Phae1	Coding	1	-0.12	143	-14.53	0	1	0	0	0	0	0	209
dme-miR-988-5p	FBtr0300452	CG32428	Coding	1	-0.245	146	-10.91	0	0	0	0	1	0	0	872
dme-miR-988-5p	FBtr0330188	grn	Coding	1	-0.398	147	-11.71	0	0	0	0	1	0	0	1533
dme-miR-988-5p	FBtr0083993	CG17271	Coding	1	-0.121	157	-17.84	0	0	0	1	0	0	0	584
dme-miR-988-5p	FBtr0301518	NT1	Coding	1	-0.263	162	-17.25	0	0	0	1	0	0	0	117
dme-miR-988-5p	FBtr0331169	Tsp5D	Coding	1	-0.16	145	-12.74	0	0	0	0	0	1	0	822
dme-miR-988-5p	FBtr0331168	CG42265	Coding	1	-0.107	149	-14.75	0	0	0	0	1	0	0	3314
dme-miR-988-5p	FBtr0071583	Lapsyn	Coding	1	-0.225	166	-17.17	0	0	0	1	0	0	0	299
dme-miR-988-5p	FBtr0083447	Sur-8	Coding	1	-0.12	150	-14.85	0	0	0	1	0	0	0	2137
dme-miR-988-5p	FBtr0089352	lola	Coding	1	-0.171	167	-17.24	0	0	0	1	0	0	0	752
dme-miR-988-5p	FBtr0089353	lola	Coding	1	-0.178	143	-9.6	0	0	0	0	0	1	0	1531
dme-miR-988-5p	FBtr0089218	CaMKII	Coding	1	-0.277	143	-7.42	0	0	0	0	1	0	0	2086
dme-miR-988-5p	FBtr0073212	Ras64B	Coding	1	-0.257	143	-12.45	0	0	0	0	1	0	0	952
dme-miR-988-5p	FBtr0086473	isopeptidase-T-3	Coding	1	-0.137	155	-16.32	0	0	0	1	0	0	0	1393
dme-miR-988-5p	FBtr0344669	CG15465	Coding	1	-0.268	154	-12.17	0	0	0	0	1	0	0	14896
dme-miR-988-5p	FBtr0334781	CG4259	Coding	1	-0.26	147	-9.82	0	0	0	0	1	0	0	1024
dme-miR-988-5p	FBtr0333305	flw	Coding	1	-0.221	152	-9.42	0	0	0	0	1	0	0	2338
dme-miR-988-5p	FBtr0086614	Phb2	Coding	1	-0.18	159	-14.45	0	0	0	0	0	1	0	550
dme-miR-988-5p	FBtr0080711	yuri	Coding	1	-0.203	147	-10.98	0	0	0	1	0	0	0	254
dme-miR-988-5p	FBtr0304990	Src64B	Coding	1	-0.164	148	-11.44	0	0	0	0	1	0	0	2194
dme-miR-988-5p	FBtr0083691	CG31224	Coding	1	-0.159	150	-13.53	0	0	0	0	1	0	0	1427
dme-miR-988-5p	FBtr0346619	unc-119	Coding	1	-0.142	151	-15.98	0	0	0	1	0	0	0	779
dme-miR-988-5p	FBtr0345390	Gbs-76A	Coding	1	-0.133	160	-12.66	0	0	0	1	0	0	0	1859
dme-miR-988-5p	FBtr0331581	CG6685	Coding	1	-0.195	146	-12.31	0	0	0	0	1	0	0	985
dme-miR-988-5p	FBtr0082187	tws	Coding	1	-0.15	151	-16.25	0	0	0	1	0	0	0	2018
dme-miR-988-5p	FBtr0072631	LysS	Coding	1	-0.304	146	-10.32	0	0	0	0	1	0	0	44
dme-miR-988-5p	FBtr0089269	tutl	Coding	1	-0.372	158	-13.34	0	0	0	0	1	0	0	2470
dme-miR-988-5p	FBtr0345946	ckn	Coding	1	-0.315	147	-9.67	0	0	0	0	1	0	0	1123
dme-miR-988-5p	FBtr0346766	CG45781	Coding	1	-0.261	143	-17.2	0	1	0	0	0	0	0	403
dme-miR-988-5p	FBtr0346765	fkh	Coding	2	-0.332	293	-20.41	0	0	0	0	0	2	0	2021
dme-miR-988-5p	FBtr0070707	ctp	Coding	1	-0.118	144	-8.84	0	0	0	1	0	0	0	3576
dme-miR-988-5p	FBtr0113465	upd3	Coding	1	-0.204	143	-9.29	0	0	0	0	1	0	0	645
dme-miR-988-5p	FBtr0077088	mthl2	Coding	1	-0.366	140	-9.7	0	0	0	0	1	0	0	374
dme-miR-988-5p	FBtr0112690	spri	Coding	1	-0.136	154	-11.18	0	0	0	1	0	0	0	754
dme-miR-988-5p	FBtr0330368	CASK	Coding	1	-0.105	140	-11.94	0	0	1	0	0	0	0	3190
dme-miR-988-5p	FBtr0071076	Pdp	Coding	1	-0.177	154	-13.57	0	0	0	0	0	1	0	441
dme-miR-988-5p	FBtr0071077	NELF-B	Coding	1	-0.182	156	-14.11	0	0	0	0	0	1	0	544
dme-miR-988-5p	FBtr0301771	cpx	Coding	1	-0.128	166	-19.64	0	0	0	1	0	0	0	7043
dme-miR-988-5p	FBtr0071985	DCTN3-p24	Coding	1	-0.242	157	-16.06	0	0	0	0	0	1	0	512
dme-miR-988-5p	FBtr0082001	neur	Coding	1	-0.23	167	-12.39	0	0	0	0	1	0	0	1445
dme-miR-988-5p	FBtr0332466	CG30480	Coding	1	-0.217	147	-8.5	0	0	0	1	0	0	0	649
dme-miR-988-5p	FBtr0082360	CG17734	Coding	1	-0.316	162	-12.74	0	0	0	0	1	0	0	334
dme-miR-988-5p	FBtr0345786	CG4151	Coding	1	-0.197	140	-7.84	0	0	0	0	0	1	0	360
dme-miR-988-5p	FBtr0075778	btl	Coding	1	-0.311	151	-13.96	0	0	0	0	1	0	0	374
dme-miR-988-5p	FBtr0089451	anne	Coding	1	-0.423	140	-8.14	0	0	0	0	1	0	0	331
dme-miR-988-5p	FBtr0073454	dsh	Coding	1	-0.382	145	-8.71	0	0	0	0	1	0	0	499
dme-miR-988-5p	FBtr0077680	NTPase	Coding	1	-0.268	157	-14.24	0	0	0	0	1	0	0	561
dme-miR-988-5p	FBtr0076553	Galk	Coding	1	-0.244	150	-14.24	0	0	0	0	0	1	0	2147
dme-miR-988-5p	FBtr0075736	CG7768	Coding	1	-0.232	159	-17.95	0	0	0	1	0	0	0	97
dme-miR-988-5p	FBtr0333425	CycY	Coding	1	-0.175	143	-11.73	0	0	0	1	0	0	0	1029
dme-miR-988-5p	FBtr0072451	CG30428	Coding	2	-0.28	294	-21.38	0	0	0	2	0	0	0	2771
dme-miR-988-5p	FBtr0080976	CLIP-190	Coding	1	-0.181	147	-14.04	0	0	0	1	0	0	0	294
dme-miR-988-5p	FBtr0075784	Ptip	Coding	1	-0.124	140	-15.57	1	0	0	0	0	0	0	906
dme-miR-988-5p	FBtr0110961	Gyc88E	Coding	2	-0.495	303	-34.86	0	1	0	0	1	0	0	1076
dme-miR-988-5p	FBtr0078242	Rbbp5	Coding	1	-0.284	144	-10.97	0	0	1	0	0	0	0	355
dme-miR-988-5p	FBtr0339133	Dscam2	Coding	1	-0.206	150	-11.79	0	0	0	0	1	0	0	2184
dme-miR-988-5p	FBtr0343552	CG44837	Coding	1	-0.232	141	-9.27	0	0	0	0	1	0	0	1229
dme-miR-988-5p	FBtr0310339	CG43658	Coding	2	-0.318	295	-28.09	0	1	0	0	0	1	0	2369
dme-miR-988-5p	FBtr0071203	Cp36	Coding	1	-0.232	154	-14.07	0	0	0	0	0	1	0	1037
dme-miR-988-5p	FBtr0084839	CG4553	Coding	1	-0.367	145	-11.42	0	0	0	0	1	0	0	2334
dme-miR-988-5p	FBtr0071994	CNBP	Coding	1	-0.106	147	-21.93	1	0	0	0	0	0	0	1446
dme-miR-988-5p	FBtr0085110	Men-b	Coding	1	-0.137	143	-13.35	0	0	0	0	1	0	0	1377
dme-miR-988-5p	FBtr0330300	CG11873	Coding	1	-0.105	149	-10.57	0	0	0	0	1	0	0	2350
dme-miR-988-5p	FBtr0075607	Tollo	Coding	1	-0.322	151	-13.37	0	0	0	0	1	0	0	2701
dme-miR-988-5p	FBtr0076095	Sgs7	Coding	1	-0.393	153	-17.47	0	0	1	0	0	0	0	61
dme-miR-988-5p	FBtr0345534	CG13560	Coding	1	-0.113	151	-10.46	0	0	0	1	0	0	0	333
dme-miR-988-5p	FBtr0087538	CG8531	Coding	1	-0.282	159	-13.52	0	0	0	0	1	0	0	343
dme-miR-988-5p	FBtr0347181	Tctp	Coding	1	-0.173	148	-11.01	0	0	0	1	0	0	0	999
dme-miR-988-5p	FBtr0310518	Xport-B	Coding	1	-0.308	145	-9.16	0	0	0	0	1	0	0	958
dme-miR-988-5p	FBtr0335408	CG12054	Coding	2	-0.469	293	-19.4	0	0	0	0	2	0	0	2154
dme-miR-988-5p	FBtr0088039	exp	Coding	1	-0.129	151	-18.4	0	0	0	0	0	1	0	748
dme-miR-988-5p	FBtr0112642	nub	Coding	1	-0.362	146	-9.73	0	0	0	0	1	0	0	810
dme-miR-988-5p	FBtr0086152	Vha16-1	Coding	1	-0.133	162	-13.69	0	0	0	1	0	0	0	2228
dme-miR-988-5p	FBtr0309322	Rm62	Coding	1	-0.164	145	-10.49	0	0	0	0	0	1	0	1687
dme-miR-988-5p	FBtr0309320	Rm62	Coding	1	-0.164	145	-10.49	0	0	0	0	0	1	0	1928
dme-miR-988-5p	FBtr0309321	Rm62	Coding	1	-0.164	145	-10.49	0	0	0	0	0	1	0	2079
dme-miR-988-5p	FBtr0342787	Vps4	Coding	1	-0.279	154	-13.39	0	0	0	0	1	0	0	1032
dme-miR-988-5p	FBtr0086255	Hil	Coding	1	-0.255	148	-10.3	0	0	0	0	1	0	0	536
dme-miR-988-5p	FBtr0306077	CG43200	Coding	1	-0.141	145	-13.8	0	0	0	0	0	0	1	391
dme-miR-988-5p	FBtr0333160	CG34401	Coding	1	-0.25	151	-14.42	0	0	0	0	1	0	0	5954
dme-miR-988-5p	FBtr0100369	Ih	Coding	1	-0.121	145	-9.83	0	0	0	0	1	0	0	1605
dme-miR-988-5p	FBtr0333162	Kr	Coding	1	-0.16	151	-9.81	0	0	0	0	1	0	0	2561
dme-miR-988-5p	FBtr0114583	Glut4EF	Coding	1	-0.121	144	-13.8	0	0	0	1	0	0	0	5451
dme-miR-988-5p	FBtr0344430	PIG-Z	Coding	1	-0.287	148	-11.22	0	0	0	0	1	0	0	1037
dme-miR-988-5p	FBtr0088391	TER94	Coding	1	-0.1	147	-10.21	0	0	0	0	0	1	0	482
dme-miR-988-5p	FBtr0306207	axo	Coding	1	-0.331	140	-7.63	0	0	0	0	1	0	0	1268
dme-miR-988-5p	FBtr0089796	CG32206	Coding	1	-0.148	155	-14.47	0	0	0	1	0	0	0	2950
dme-miR-988-5p	FBtr0110897	Sod3	Coding	1	-0.251	159	-14.1	0	0	0	1	0	0	0	488
dme-miR-988-5p	FBtr0330333	fkh	Coding	2	-0.406	293	-20.41	0	0	0	0	0	2	0	1499
dme-miR-988-5p	FBtr0070740	ovo	Coding	1	-0.18	156	-12.92	0	0	0	0	1	0	0	1849
dme-miR-988-5p	FBtr0087656	CG33470	Coding	1	-0.199	155	-12.59	0	0	0	0	0	1	0	354
dme-miR-988-5p	FBtr0309803	pan	Coding	1	-0.258	151	-9.42	0	0	0	0	1	0	0	5778
dme-miR-988-5p	FBtr0071865	CG4250	Coding	1	-0.245	145	-10.22	0	0	0	1	0	0	0	197
dme-miR-988-5p	FBtr0110786	CG12814	Coding	1	-0.224	141	-15.32	0	0	1	0	0	0	0	1111
dme-miR-988-5p	FBtr0073328	CG13721	Coding	1	-0.361	147	-11.38	0	0	0	0	1	0	0	325
dme-miR-988-5p	FBtr0072417	pain	Coding	1	-0.148	152	-12.06	0	0	0	0	1	0	0	2759
dme-miR-988-5p	FBtr0334936	MFS17	Coding	1	-0.256	154	-8.57	0	0	0	1	0	0	0	494
dme-miR-988-5p	FBtr0334935	MFS17	Coding	1	-0.256	154	-8.57	0	0	0	1	0	0	0	224
dme-miR-988-5p	FBtr0089622	eIF3d1	Coding	1	-0.18	164	-13.55	0	0	0	1	0	0	0	177
dme-miR-988-5p	FBtr0335247	dsd	Coding	1	-0.205	151	-10.68	0	0	0	0	1	0	0	1472
dme-miR-988-5p	FBtr0303873	tai	Coding	1	-0.145	156	-18.26	0	0	0	1	0	0	0	4444
dme-miR-988-5p	FBtr0309217	CG14231	Coding	2	-0.549	301	-24.11	0	0	0	0	2	0	0	707
dme-miR-988-5p	FBtr0335241	CG31213	Coding	1	-0.118	150	-17.62	0	0	0	1	0	0	0	557
dme-miR-988-5p	FBtr0074455	par-6	Coding	1	-0.142	159	-13.46	0	0	0	0	0	1	0	1677
dme-miR-988-5p	FBtr0335126	Tnpo-SR	Coding	2	-0.482	292	-25.1	0	0	0	0	2	0	0	849
dme-miR-988-5p	FBtr0300079	CG14693	Coding	1	-0.247	152	-17.33	0	0	0	1	0	0	0	418
dme-miR-988-5p	FBtr0086022	SmydA-5	Coding	1	-0.208	159	-18.42	0	0	0	1	0	0	0	209
dme-miR-988-5p	FBtr0082546	eIF3d2	Coding	1	-0.221	145	-12.77	0	0	0	0	1	0	0	517
dme-miR-988-5p	FBtr0337095	140up	Coding	1	-0.352	151	-11.44	0	0	0	0	1	0	0	671
dme-miR-988-5p	FBtr0075502	CG6244	Coding	1	-0.406	155	-13.43	0	0	0	0	1	0	0	232
dme-miR-988-5p	FBtr0304732	GABA-B-R1	Coding	1	-0.102	157	-15.45	0	0	0	1	0	0	0	2047
dme-miR-988-5p	FBtr0070693	CG3081	Coding	1	-0.174	145	-11.98	0	0	0	1	0	0	0	329
dme-miR-988-5p	FBtr0452127	CG46312	Coding	1	-0.228	146	-10.07	0	0	0	0	1	0	0	1989
dme-miR-988-5p	FBtr0333342	Hr4	Coding	1	-0.135	148	-11.64	0	0	0	0	1	0	0	4384
dme-miR-988-5p	FBtr0070725	Ptp4E	Coding	1	-0.237	153	-20.03	0	0	0	1	0	0	0	372
dme-miR-988-5p	FBtr0339450	CG12913	Coding	1	-0.132	152	-17.92	0	0	0	1	0	0	0	651
dme-miR-988-5p	FBtr0112809	kn	Coding	1	-0.139	143	-9.7	0	0	0	0	1	0	0	1681
dme-miR-988-5p	FBtr0337032	pasha	Coding	1	-0.205	156	-10.07	0	0	0	1	0	0	0	540
dme-miR-988-5p	FBtr0087993	Cyp6t3	Coding	1	-0.306	150	-13.34	0	0	0	0	1	0	0	198
dme-miR-988-5p	FBtr0071582	tud	Coding	2	-0.477	287	-20.56	0	0	0	0	1	1	0	787
dme-miR-988-5p	FBtr0339357	CG8735	Coding	1	-0.174	147	-15.25	0	0	0	1	0	0	0	976
dme-miR-988-5p	FBtr0301256	CG42557	Coding	1	-0.292	146	-11.18	0	0	0	0	1	0	0	533
dme-miR-988-5p	FBtr0302613	tacc	Coding	1	-0.132	164	-18.58	0	0	0	1	0	0	0	2152
dme-miR-988-5p	FBtr0344363	CG45050	Coding	2	-0.325	296	-28.1	0	0	0	2	0	0	0	4590
dme-miR-988-5p	FBtr0087006	GstS1	Coding	1	-0.26	152	-15.4	0	0	0	0	0	1	0	815
dme-miR-988-5p	FBtr0300871	CG13124	Coding	1	-0.196	161	-12.97	0	0	0	1	0	0	0	438
dme-miR-988-5p	FBtr0303999	Tao	Coding	1	-0.152	143	-13.15	0	0	0	1	0	0	0	1860
dme-miR-988-5p	FBtr0078985	CG14641	Coding	1	-0.17	143	-8.19	0	0	0	1	0	0	0	993
dme-miR-988-5p	FBtr0076933	CG32388	Coding	1	-0.166	146	-9.15	0	0	0	1	0	0	0	666
dme-miR-988-5p	FBtr0331464	qkr54B	Coding	1	-0.17	149	-11.01	0	0	0	0	0	1	0	1982
dme-miR-988-5p	FBtr0331308	CG4617	Coding	1	-0.333	148	-10.56	0	0	0	0	1	0	0	465
dme-miR-988-5p	FBtr0074201	CG8944	Coding	2	-0.602	296	-21.34	0	0	0	0	2	0	0	1872
dme-miR-988-5p	FBtr0075217	CG7630	Coding	1	-0.183	147	-10.13	0	0	0	1	0	0	0	87
dme-miR-988-5p	FBtr0331303	CG3711	Coding	1	-0.16	150	-14.67	0	0	0	0	0	1	0	1203
dme-miR-988-5p	FBtr0076752	RNaseX25	Coding	1	-0.169	145	-16.11	0	1	0	0	0	0	0	698
dme-miR-988-5p	FBtr0083393	Dad	Coding	1	-0.238	147	-8.94	0	0	0	0	0	1	0	1478
dme-miR-988-5p	FBtr0333861	Rbp6	Coding	1	-0.163	156	-14.39	0	0	0	0	1	0	0	6893
dme-miR-988-5p	FBtr0075019	nes	Coding	1	-0.219	156	-16.31	0	0	0	1	0	0	0	940
dme-miR-988-5p	FBtr0303294	pdgy	Coding	1	-0.175	140	-10.37	0	0	0	0	0	1	0	1207
dme-miR-988-5p	FBtr0082432	CG6923	Coding	1	-0.167	140	-12.41	0	1	0	0	0	0	0	882
dme-miR-988-5p	FBtr0301815	SIFaR	Coding	1	-0.16	152	-10.75	0	0	0	0	0	1	0	2485
dme-miR-988-5p	FBtr0346175	CG10970	Coding	1	-0.413	155	-15.73	0	0	0	0	1	0	0	155
dme-miR-988-5p	FBtr0303198	gce	Coding	1	-0.108	142	-10.12	0	0	0	1	0	0	0	1325
dme-miR-988-5p	FBtr0079747	Hnf4	Coding	1	-0.227	145	-16.62	0	0	1	0	0	0	0	552
dme-miR-988-5p	FBtr0100298	Dyb	Coding	2	-0.506	296	-25.52	0	0	0	0	1	1	0	876
dme-miR-988-5p	FBtr0347416	gd	Coding	1	-0.154	150	-13.1	0	0	0	1	0	0	0	569
dme-miR-988-5p	FBtr0301958	Mp	Coding	1	-0.145	155	-12.86	0	0	0	1	0	0	0	1447
dme-miR-988-5p	FBtr0089360	lola	Coding	2	-0.244	295	-20.84	0	0	0	1	0	1	0	3831
dme-miR-988-5p	FBtr0331227	mRpL28	Coding	1	-0.143	142	-11.19	0	0	0	1	0	0	0	255
dme-miR-988-5p	FBtr0347004	CG10097	Coding	2	-0.595	325	-28.33	0	0	0	0	2	0	0	3716
dme-miR-988-5p	FBtr0083838	CG17193	Coding	1	-0.148	147	-12.23	0	0	0	0	1	0	0	3176
dme-miR-988-5p	FBtr0306639	Prm	Coding	1	-0.289	141	-10.53	0	0	0	0	1	0	0	1078
dme-miR-988-5p	FBtr0078582	jim	Coding	1	-0.221	155	-11.86	0	0	0	0	1	0	0	8679
dme-miR-988-5p	FBtr0084155	CG6569	Coding	1	-0.143	142	-18.13	0	1	0	0	0	0	0	72
dme-miR-988-5p	FBtr0345697	CG1882	Coding	1	-0.119	147	-8.1	0	0	0	1	0	0	0	976
dme-miR-988-5p	FBtr0339381	Camta	Coding	1	-0.199	152	-13.61	0	0	0	1	0	0	0	2458
dme-miR-988-5p	FBtr0085621	hdc	Coding	1	-0.179	152	-14.68	0	0	0	1	0	0	0	10552
dme-miR-988-5p	FBtr0330029	CG18208	Coding	1	-0.305	158	-16.93	0	0	0	0	1	0	0	6787
dme-miR-988-5p	FBtr0075130	grim	Coding	1	-0.252	155	-10.54	0	0	0	0	0	1	0	964
dme-miR-988-5p	FBtr0075133	hid	Coding	2	-0.287	299	-32.52	0	0	0	2	0	0	0	2348
dme-miR-988-5p	FBtr0334053	Frl	Coding	1	-0.136	155	-15.24	0	0	0	0	0	1	0	1943
dme-miR-988-5p	FBtr0336714	Rim	Coding	1	-0.144	158	-17.16	0	0	0	0	1	0	0	2795
dme-miR-988-5p	FBtr0336717	Rim	Coding	1	-0.144	158	-17.16	0	0	0	0	1	0	0	3458
dme-miR-988-5p	FBtr0080183	porin	Coding	1	-0.16	151	-12.59	0	0	0	0	0	1	0	641
dme-miR-988-5p	FBtr0077588	CG8838	Coding	1	-0.173	140	-11.36	0	0	0	1	0	0	0	197
dme-miR-988-5p	FBtr0300955	CG30416	Coding	1	-0.208	158	-14.82	0	0	0	0	0	1	0	127
dme-miR-988-5p	FBtr0330607	psq	Coding	2	-0.388	288	-21.71	0	0	0	1	1	0	0	2199
dme-miR-988-5p	FBtr0330354	bru3	Coding	1	-0.189	148	-11.52	0	0	0	0	1	0	0	6859
dme-miR-988-5p	FBtr0331733	ct	Coding	1	-0.106	153	-12.4	0	0	0	1	0	0	0	4242
dme-miR-988-5p	FBtr0342583	CG31870	Coding	1	-0.166	146	-19.01	0	0	0	1	0	0	0	727
dme-miR-988-5p	FBtr0078800	kkv	Coding	1	-0.128	163	-19.9	0	0	0	1	0	0	0	545
dme-miR-988-5p	FBtr0299652	bun	Coding	1	-0.129	148	-13.99	0	0	0	1	0	0	0	2216
dme-miR-988-5p	FBtr0088886	Kdm4A	Coding	2	-0.398	304	-29.52	0	0	0	2	0	0	0	616
dme-miR-988-5p	FBtr0333685	Glut4EF	Coding	1	-0.118	154	-16.55	0	0	0	0	0	1	0	6949
dme-miR-988-5p	FBtr0078087	crq	Coding	1	-0.136	152	-16.92	0	1	0	0	0	0	0	767
dme-miR-988-5p	FBtr0077869	CG15356	Coding	1	-0.184	157	-18.89	0	0	0	1	0	0	0	1079
dme-miR-988-5p	FBtr0091491	Vmat	Coding	1	-0.118	158	-13.44	0	0	0	1	0	0	0	4936
dme-miR-988-5p	FBtr0076028	CG14131	Coding	1	-0.156	151	-15.33	0	0	0	0	0	1	0	1449
dme-miR-988-5p	FBtr0332604	CG43867	Coding	1	-0.175	146	-11.71	0	0	0	1	0	0	0	1599
dme-miR-988-5p	FBtr0111189	CG40485	Coding	1	-0.244	162	-14.88	0	0	0	1	0	0	0	684
dme-miR-988-5p	FBtr0309176	CG43446	Coding	1	-0.226	153	-14.51	0	0	0	0	0	1	0	256
dme-miR-988-5p	FBtr0308075	CG2698	Coding	1	-0.142	145	-21.63	0	0	1	0	0	0	0	1328
dme-miR-988-5p	FBtr0112790	Abl	Coding	1	-0.2	148	-11.89	0	0	0	0	0	1	0	6908
dme-miR-988-5p	FBtr0113250	CG4562	Coding	1	-0.129	158	-14.79	0	0	0	0	0	1	0	3261
dme-miR-988-5p	FBtr0299997	tal-1A	Coding	1	-0.167	155	-10.87	0	0	0	1	0	0	0	1087
dme-miR-988-5p	FBtr0305907	CG43172	Coding	1	-0.141	145	-13.8	0	0	0	0	0	0	1	201
dme-miR-988-5p	FBtr0308073	CG17734	Coding	1	-0.251	162	-12.74	0	0	0	0	1	0	0	872
dme-miR-988-5p	FBtr0332934	CG43902	Coding	1	-0.324	156	-12.84	0	0	0	0	1	0	0	2418
dme-miR-988-5p	FBtr0100536	waw	Coding	1	-0.102	143	-10.55	0	0	0	0	1	0	0	3328
dme-miR-988-5p	FBtr0340320	CG10650	Coding	1	-0.277	140	-8.17	0	0	0	0	1	0	0	426
dme-miR-988-5p	FBtr0073231	CG1273	Coding	1	-0.19	161	-18.67	0	0	0	1	0	0	0	399
dme-miR-988-5p	FBtr0329878	CG10953	Coding	1	-0.128	151	-16.7	0	0	0	1	0	0	0	464
dme-miR-988-5p	FBtr0310204	Gld2	Coding	1	-0.272	153	-11.8	0	0	0	0	1	0	0	719
dme-miR-988-5p	FBtr0306248	qkr54B	Coding	1	-0.125	148	-12.05	0	0	0	1	0	0	0	2549
dme-miR-988-5p	FBtr0085572	CG15531	Coding	1	-0.15	166	-17.19	0	0	0	1	0	0	0	342
dme-miR-988-5p	FBtr0085570	Bet5	Coding	1	-0.172	159	-20.09	0	0	0	0	0	1	0	575
dme-miR-988-5p	FBtr0071813	Gp150	Coding	1	-0.175	146	-11.03	0	0	0	0	0	1	0	926
dme-miR-988-5p	FBtr0110806	CG34113	Coding	1	-0.167	151	-9.6	0	0	0	0	0	1	0	2308
dme-miR-988-5p	FBtr0336788	htt	Coding	1	-0.386	153	-13.95	0	0	0	0	1	0	0	1221
dme-miR-988-5p	FBtr0088691	CG14752	Coding	1	-0.319	151	-11.59	0	0	0	0	1	0	0	224
dme-miR-988-5p	FBtr0078453	CG14566	Coding	1	-0.213	147	-14.53	0	0	0	1	0	0	0	166
dme-miR-988-5p	FBtr0080143	Stam	Coding	2	-0.38	295	-26.73	0	0	0	0	0	1	1	485
dme-miR-988-5p	FBtr0300036	Fas1	Coding	1	-0.165	144	-11.15	0	0	0	0	0	1	0	1144
dme-miR-988-5p	FBtr0086890	Sema1b	Coding	1	-0.135	142	-12.18	0	0	0	0	0	1	0	1471
dme-miR-988-5p	FBtr0112383	CG34190	Coding	1	-0.258	142	-11.23	0	0	0	0	1	0	0	750
dme-miR-988-5p	FBtr0070034	Dop2R	Coding	1	-0.124	158	-13.3	0	0	0	1	0	0	0	2339
dme-miR-988-5p	FBtr0089661	Sh	Coding	1	-0.229	154	-11.6	0	0	0	0	1	0	0	7998
dme-miR-988-5p	FBtr0074793	parvin	Coding	1	-0.136	146	-17.22	0	1	0	0	0	0	0	588
dme-miR-988-5p	FBtr0343590	Grip84	Coding	1	-0.301	144	-8.66	0	0	0	0	1	0	0	2286
dme-miR-988-5p	FBtr0081808	grn	Coding	1	-0.398	147	-11.71	0	0	0	0	1	0	0	1572
dme-miR-988-5p	FBtr0332484	Naa20A	Coding	1	-0.207	154	-16.97	0	0	1	0	0	0	0	610
dme-miR-988-5p	FBtr0074383	CG16700	Coding	1	-0.255	150	-17.74	0	0	1	0	0	0	0	760
dme-miR-988-5p	FBtr0309319	Rm62	Coding	1	-0.164	145	-10.49	0	0	0	0	0	1	0	2698
dme-miR-988-5p	FBtr0088910	Vps13	Coding	1	-0.109	150	-11.34	0	0	0	0	0	1	0	204
dme-miR-988-5p	FBtr0273320	CG13024	Coding	1	-0.134	149	-16.56	0	0	0	1	0	0	0	525
dme-miR-988-5p	FBtr0302308	CG15803	Coding	1	-0.132	162	-17.46	0	0	0	0	0	1	0	2008
dme-miR-988-5p	FBtr0075263	Nc73EF	Coding	1	-0.321	156	-14.95	0	0	0	0	1	0	0	1248
dme-miR-988-5p	FBtr0330239	CG34371	Coding	1	-0.129	143	-14.02	0	0	0	1	0	0	0	1413
dme-miR-988-5p	FBtr0083205	Sap47	Coding	1	-0.232	146	-12.54	0	0	0	1	0	0	0	3840
dme-miR-988-5p	FBtr0083750	CG11779	Coding	1	-0.133	147	-11.05	0	0	0	1	0	0	0	1037
dme-miR-988-5p	FBtr0087954	CG8834	Coding	1	-0.293	147	-10.41	0	0	0	0	1	0	0	181
dme-miR-988-5p	FBtr0302302	CG14967	Coding	1	-0.16	159	-15.88	0	0	0	1	0	0	0	369
dme-miR-988-5p	FBtr0336978	CG3638	Coding	1	-0.244	157	-14.03	0	0	0	0	1	0	0	6171
dme-miR-988-5p	FBtr0344380	CG6966	Coding	1	-0.115	151	-12.4	0	0	0	0	0	1	0	1878
dme-miR-988-5p	FBtr0329953	CG33981	Coding	1	-0.111	151	-15.17	0	0	0	1	0	0	0	6706
dme-miR-988-5p	FBtr0336976	CG9915	Coding	2	-0.381	282	-29.53	1	0	0	0	1	0	0	1169
dme-miR-988-5p	FBtr0070783	Mlc-c	Coding	1	-0.166	166	-17.04	0	0	0	1	0	0	0	738
dme-miR-988-5p	FBtr0346273	sofe	Coding	1	-0.14	145	-11.78	0	0	0	0	0	1	0	458
dme-miR-988-5p	FBtr0084988	CG31323	Coding	1	-0.117	155	-14.41	0	0	0	0	1	0	0	2695
dme-miR-988-5p	FBtr0110772	otp	Coding	1	-0.149	141	-14.76	0	0	0	1	0	0	0	1872
dme-miR-988-5p	FBtr0452138	CG46320	Coding	1	-0.157	151	-12.52	0	0	0	0	1	0	0	15576
dme-miR-988-5p	FBtr0300106	oc	Coding	1	-0.101	150	-16.88	0	0	0	1	0	0	0	2511
dme-miR-988-5p	FBtr0344373	sima	Coding	1	-0.144	140	-10.97	0	0	0	1	0	0	0	1308
dme-miR-988-5p	FBtr0070149	CG13361	Coding	1	-0.1	145	-16.17	0	1	0	0	0	0	0	128
dme-miR-988-5p	FBtr0309220	CG15312	Coding	1	-0.269	162	-16.96	0	0	0	0	1	0	0	1700
dme-miR-988-5p	FBtr0335273	dpr12	Coding	1	-0.252	152	-10.37	0	0	0	0	1	0	0	2229
dme-miR-988-5p	FBtr0339382	Camta	Coding	1	-0.188	152	-13.61	0	0	0	1	0	0	0	2534
dme-miR-988-5p	FBtr0332656	CG12084	Coding	1	-0.167	154	-18.93	0	0	0	1	0	0	0	1565
dme-miR-988-5p	FBtr0076506	Tsp66E	Coding	1	-0.112	149	-12.66	0	0	0	0	0	1	0	2022
dme-miR-988-5p	FBtr0070448	Klp3A	Coding	1	-0.154	145	-9.56	0	0	0	1	0	0	0	517
dme-miR-988-5p	FBtr0304709	CG31388	Coding	1	-0.104	147	-9.15	0	0	0	0	0	1	0	767
dme-miR-988-5p	FBtr0074963	wnd	Coding	1	-0.21	150	-12.09	0	0	0	0	1	0	0	1142
dme-miR-988-5p	FBtr0330178	Sox21a	Coding	1	-0.133	144	-13.74	1	0	0	0	0	0	0	716
dme-miR-988-5p	FBtr0308916	CG3556	Coding	1	-0.253	148	-11.04	0	0	0	0	1	0	0	1915
dme-miR-988-5p	FBtr0329907	toc	Coding	1	-0.398	149	-11.96	0	0	0	0	1	0	0	1225
dme-miR-988-5p	FBtr0083374	Sf3a1	Coding	1	-0.194	140	-9.7	0	0	0	1	0	0	0	159
dme-miR-988-5p	FBtr0333098	GATAd	Coding	1	-0.379	158	-10.08	0	0	0	0	1	0	0	790
dme-miR-988-5p	FBtr0300691	Kdm2	Coding	1	-0.121	149	-14.74	0	0	0	0	1	0	0	1180
dme-miR-988-5p	FBtr0081570	sas	Coding	1	-0.19	143	-10.86	0	0	0	0	0	1	0	591
dme-miR-988-5p	FBtr0080687	CG18420	Coding	1	-0.339	157	-13.48	0	0	0	0	1	0	0	852
dme-miR-988-5p	FBtr0084668	puf	Coding	1	-0.138	145	-13.68	0	0	0	1	0	0	0	1210
dme-miR-988-5p	FBtr0077633	lilli	Coding	1	-0.171	146	-7.92	0	0	0	0	1	0	0	2231
dme-miR-988-5p	FBtr0113172	Best4	Coding	1	-0.39	149	-8.8	0	0	0	0	1	0	0	50
dme-miR-988-5p	FBtr0072745	CG12004	Coding	1	-0.294	148	-16.4	0	0	0	0	1	0	0	710
dme-miR-988-5p	FBtr0345387	CG7564	Coding	1	-0.172	154	-12.17	0	0	0	0	0	1	0	9010
dme-miR-988-5p	FBtr0345381	CG12025	Coding	1	-0.141	161	-11.31	0	0	0	0	1	0	0	2015
dme-miR-988-5p	FBtr0339797	Lrch	Coding	2	-0.285	295	-24.08	0	1	0	0	1	0	0	2086
dme-miR-988-5p	FBtr0329992	Sema2b	Coding	1	-0.16	155	-15	0	0	0	0	0	1	0	2202
dme-miR-988-5p	FBtr0329991	Sema2b	Coding	1	-0.16	155	-15	0	0	0	0	0	1	0	2187
dme-miR-988-5p	FBtr0071666	NC2alpha	Coding	1	-0.345	150	-13.98	0	0	0	0	1	0	0	164
dme-miR-988-5p	FBtr0303084	CG42733	Coding	1	-0.197	147	-12.79	0	0	0	1	0	0	0	306
dme-miR-988-5p	FBtr0345931	CG13325	Coding	1	-0.302	162	-16.37	0	0	0	0	1	0	0	306
dme-miR-988-5p	FBtr0308252	CG17075	Coding	1	-0.194	143	-10.06	0	0	0	0	1	0	0	3833
dme-miR-988-5p	FBtr0079413	mEFG1	Coding	1	-0.223	147	-10.15	0	0	0	1	0	0	0	265
dme-miR-988-5p	FBtr0070714	Proc-R	Coding	1	-0.246	141	-13.99	0	0	0	0	1	0	0	3308
dme-miR-988-5p	FBtr0301618	stnA	Coding	1	-0.221	140	-8.9	0	0	0	1	0	0	0	5525
dme-miR-988-5p	FBtr0334322	gpp	Coding	1	-0.14	141	-16.65	0	0	0	1	0	0	0	848
dme-miR-988-5p	FBtr0306015	Nhe2	Coding	1	-0.132	144	-15.64	0	0	0	1	0	0	0	1694
dme-miR-988-5p	FBtr0333952	RhoGEF3	Coding	1	-0.145	153	-15.39	0	0	0	1	0	0	0	1409
dme-miR-988-5p	FBtr0083689	CG7705	Coding	1	-0.202	145	-9.06	0	0	0	0	0	1	0	2260
dme-miR-988-5p	FBtr0343726	beat-Ic	Coding	1	-0.131	145	-12.21	0	0	0	0	0	1	0	2196
dme-miR-988-5p	FBtr0085059	Tl	Coding	1	-0.121	145	-9.27	0	0	0	0	0	1	0	2142
dme-miR-988-5p	FBtr0333489	TfIIB	Coding	1	-0.368	147	-9.7	0	0	0	0	1	0	0	591
dme-miR-988-5p	FBtr0087897	garz	Coding	1	-0.158	146	-8.89	0	0	0	1	0	0	0	364
dme-miR-988-5p	FBtr0084383	CG17083	Coding	1	-0.191	165	-16.01	0	0	0	0	0	1	0	236
dme-miR-988-5p	FBtr0082014	CG11966	Coding	1	-0.211	155	-16.08	0	0	0	1	0	0	0	1876
dme-miR-988-5p	FBtr0344833	IRSp53	Coding	1	-0.221	162	-19.36	0	0	0	1	0	0	0	342
dme-miR-988-5p	FBtr0306016	Nhe2	Coding	1	-0.168	144	-15.64	0	0	0	1	0	0	0	2430
dme-miR-988-5p	FBtr0299758	CG42321	Coding	1	-0.102	147	-13.41	0	0	0	1	0	0	0	995
dme-miR-988-5p	FBtr0335041	CG1504	Coding	1	-0.115	147	-13.31	0	0	0	1	0	0	0	2205
dme-miR-988-5p	FBtr0087828	Amph	Coding	1	-0.209	159	-17.97	0	0	0	1	0	0	0	983
dme-miR-988-5p	FBtr0084118	E2f1	Coding	1	-0.24	146	-11.75	0	0	0	0	1	0	0	1265
dme-miR-988-5p	FBtr0075441	Mbs	Coding	1	-0.117	148	-11.28	0	0	0	1	0	0	0	1327
dme-miR-988-5p	FBtr0304795	nahoda	Coding	2	-0.481	304	-25.67	0	0	0	1	1	0	0	1522
dme-miR-988-5p	FBtr0089332	Mob2	Coding	1	-0.122	146	-12.08	0	0	0	0	1	0	0	1724
dme-miR-988-5p	FBtr0299814	Atx-1	Coding	1	-0.343	154	-12.01	0	0	0	0	1	0	0	146
dme-miR-988-5p	FBtr0112610	CG34377	Coding	1	-0.143	162	-18.83	0	0	0	0	1	0	0	3280
dme-miR-988-5p	FBtr0332578	AsnRS	Coding	1	-0.145	145	-13.22	0	0	0	1	0	0	0	840
dme-miR-988-5p	FBtr0072994	CG11486	Coding	1	-0.103	153	-15.53	0	0	0	1	0	0	0	2129
dme-miR-988-5p	FBtr0330629	Drep1	Coding	1	-0.123	151	-9.27	0	0	0	1	0	0	0	981
dme-miR-988-5p	FBtr0112753	CG34449	Coding	1	-0.182	143	-8.68	0	0	0	0	1	0	0	2751
dme-miR-988-5p	FBtr0113210	Pnn	Coding	1	-0.208	151	-15.55	0	0	0	0	0	1	0	668
dme-miR-988-5p	FBtr0330072	wit	Coding	2	-0.358	301	-26.9	0	0	0	1	0	1	0	1062
dme-miR-988-5p	FBtr0333825	TAF1B	Coding	1	-0.136	144	-10.5	0	0	0	0	0	1	0	667
dme-miR-988-5p	FBtr0082085	CG32939	Coding	1	-0.122	151	-16.6	0	0	0	1	0	0	0	424
dme-miR-988-5p	FBtr0343437	CG11406	Coding	1	-0.127	152	-15.19	0	0	0	0	0	1	0	3413
dme-miR-988-5p	FBtr0330076	jim	Coding	1	-0.311	155	-11.86	0	0	0	0	1	0	0	8325
dme-miR-988-5p	FBtr0079839	Trx-2	Coding	1	-0.206	153	-14.8	0	0	0	1	0	0	0	723
dme-miR-988-5p	FBtr0305681	PK1-R	Coding	1	-0.148	144	-8.31	0	0	0	1	0	0	0	825
dme-miR-988-5p	FBtr0336623	CG17005	Coding	1	-0.102	156	-11.27	0	0	0	0	0	1	0	1879
dme-miR-988-5p	FBtr0336622	CG17005	Coding	1	-0.102	156	-11.27	0	0	0	0	0	1	0	2013
dme-miR-988-5p	FBtr0308620	scrib	Coding	1	-0.15	149	-15.78	0	0	0	1	0	0	0	1373
dme-miR-988-5p	FBtr0308624	scrib	Coding	1	-0.123	146	-15.62	1	0	0	0	0	0	0	682
dme-miR-988-5p	FBtr0339531	Sur-8	Coding	1	-0.142	150	-14.85	0	0	0	1	0	0	0	1978
dme-miR-988-5p	FBtr0345522	CG11398	Coding	1	-0.328	152	-17.43	0	0	0	0	1	0	0	1950
dme-miR-988-5p	FBtr0331814	CG32521	Coding	1	-0.154	152	-10.93	0	0	0	1	0	0	0	1991
dme-miR-988-5p	FBtr0085585	CG31029	Coding	1	-0.322	159	-16.02	0	0	0	0	1	0	0	102
dme-miR-988-5p	FBtr0084201	CG7084	Coding	1	-0.223	156	-12.71	0	0	0	0	1	0	0	759
dme-miR-988-5p	FBtr0340567	CG44477	Coding	1	-0.106	151	-15.66	0	0	0	0	0	1	0	454
dme-miR-988-5p	FBtr0073767	Syt12	Coding	1	-0.157	148	-13.74	0	0	0	1	0	0	0	2218
dme-miR-988-5p	FBtr0086992	mbl	Coding	1	-0.111	154	-17.28	0	0	0	0	1	0	0	2117
dme-miR-988-5p	FBtr0074345	CG4928	Coding	1	-0.114	140	-12.98	0	0	0	0	0	0	1	1602
dme-miR-988-5p	FBtr0072950	Pxn	Coding	2	-0.504	306	-24.09	0	0	0	0	1	1	0	751
dme-miR-988-5p	FBtr0081363	CG2493	Coding	1	-0.301	148	-16.99	0	0	1	0	0	0	0	881
dme-miR-988-5p	FBtr0333178	CG42346	Coding	1	-0.343	156	-15.54	0	0	0	0	1	0	0	3524
dme-miR-988-5p	FBtr0076202	Blos2	Coding	1	-0.189	155	-12.57	0	0	0	0	0	1	0	1140
dme-miR-988-5p	FBtr0301007	CG34148	Coding	1	-0.168	149	-9.26	0	0	0	0	0	1	0	1911
dme-miR-988-5p	FBtr0083653	CG31122	Coding	1	-0.105	148	-13.17	0	0	0	1	0	0	0	1536
dme-miR-988-5p	FBtr0083553	wrd	Coding	1	-0.233	152	-14.06	0	0	0	1	0	0	0	148
dme-miR-988-5p	FBtr0114582	Glut4EF	Coding	2	-0.318	304	-28.05	0	0	0	0	2	0	0	15933
dme-miR-988-5p	FBtr0334320	Mkk4	Coding	1	-0.109	147	-15.6	0	0	0	1	0	0	0	2550
dme-miR-988-5p	FBtr0336936	CG1690	Coding	1	-0.195	147	-11.77	0	0	0	0	1	0	0	1110
dme-miR-988-5p	FBtr0339622	Irk2	Coding	1	-0.119	148	-13.2	0	0	0	1	0	0	0	588
dme-miR-988-5p	FBtr0085533	Vps16B	Coding	1	-0.378	157	-15.74	0	0	0	0	1	0	0	148
dme-miR-988-5p	FBtr0084898	RASSF8	Coding	2	-0.452	298	-23.75	0	0	0	1	1	0	0	985
dme-miR-988-5p	FBtr0310395	CG43673	Coding	1	-0.272	141	-12.34	0	0	1	0	0	0	0	341
dme-miR-988-5p	FBtr0305207	Shab	Coding	1	-0.122	143	-13.4	0	0	0	1	0	0	0	2230
dme-miR-988-5p	FBtr0334846	RapGAP1	Coding	2	-0.399	310	-21.44	0	0	0	0	2	0	0	1220
dme-miR-988-5p	FBtr0078941	CG31522	Coding	1	-0.14	153	-10.14	0	0	0	1	0	0	0	1332
dme-miR-988-5p	FBtr0331920	hpo	Coding	1	-0.29	143	-8.79	0	0	0	0	1	0	0	781
dme-miR-988-5p	FBtr0331926	Alk	Coding	2	-0.473	310	-29.42	0	0	0	0	2	0	0	3817
dme-miR-988-5p	FBtr0290042	Oseg5	Coding	1	-0.262	162	-15.5	0	0	0	0	0	1	0	45
dme-miR-988-5p	FBtr0300061	lbl	Coding	1	-0.121	147	-17.69	0	0	0	1	0	0	0	2585
dme-miR-988-5p	FBtr0302907	Nost	Coding	1	-0.347	147	-13.47	0	0	0	0	1	0	0	1467
dme-miR-988-5p	FBtr0085352	WASp	Coding	2	-0.494	315	-30.83	0	0	0	0	1	1	0	1080
dme-miR-988-5p	FBtr0332206	CG9541	Coding	1	-0.38	161	-10.98	0	0	0	0	1	0	0	281
dme-miR-988-5p	FBtr0075369	Nplp3	Coding	1	-0.341	147	-9.18	0	0	0	0	1	0	0	231
dme-miR-988-5p	FBtr0302644	CG42663	Coding	1	-0.246	151	-13.61	0	0	0	0	0	1	0	2688
dme-miR-988-5p	FBtr0100575	lig	Coding	1	-0.186	154	-18.02	0	0	0	1	0	0	0	368
dme-miR-988-5p	FBtr0080831	Syx5	Coding	1	-0.323	140	-9.82	0	0	0	0	1	0	0	149
dme-miR-988-5p	FBtr0344166	rdgA	Coding	1	-0.298	140	-7.36	0	0	0	0	1	0	0	608
dme-miR-988-5p	FBtr0340019	SP2353	Coding	1	-0.282	147	-9.14	0	0	0	0	1	0	0	1642
dme-miR-988-5p	FBtr0082206	Mical	Coding	1	-0.253	155	-10.99	0	0	0	0	0	1	0	200
dme-miR-988-5p	FBtr0308953	CG11000	Coding	1	-0.116	147	-11.93	0	0	0	0	1	0	0	5006
dme-miR-988-5p	FBtr0083336	Arl6IP1	Coding	1	-0.191	157	-16.42	0	0	0	1	0	0	0	420
dme-miR-988-5p	FBtr0308814	tun	Coding	1	-0.216	154	-13.94	0	0	0	0	1	0	0	2450
dme-miR-988-5p	FBtr0339994	CG8079	Coding	1	-0.11	151	-12.73	0	0	0	0	0	1	0	2445
dme-miR-988-5p	FBtr0333357	Pbgs	Coding	1	-0.309	147	-10.87	0	0	0	0	1	0	0	904
dme-miR-988-5p	FBtr0086529	CalpA	Coding	1	-0.36	161	-16.78	0	0	0	0	1	0	0	551
dme-miR-988-5p	FBtr0332859	mGluR	Coding	2	-0.524	301	-22.95	0	0	0	0	2	0	0	1208
dme-miR-988-5p	FBtr0073300	nAChRbeta1	Coding	1	-0.186	147	-11.27	0	0	0	0	1	0	0	2313
dme-miR-988-5p	FBtr0339363	CG44286	Coding	1	-0.181	156	-12.09	0	0	0	0	0	1	0	130
dme-miR-988-5p	FBtr0336802	CG33494	Coding	1	-0.203	152	-14.05	0	0	0	0	0	1	0	660
dme-miR-988-5p	FBtr0074741	MKP-4	Coding	2	-0.338	280	-15.67	0	0	0	1	1	0	0	1098
dme-miR-988-5p	FBtr0113134	dar1	Coding	1	-0.259	151	-12.17	0	0	0	0	1	0	0	540
dme-miR-988-5p	FBtr0300399	CG6154	Coding	1	-0.112	143	-11.03	0	0	0	0	1	0	0	2167
dme-miR-988-5p	FBtr0075210	Ndfip	Coding	1	-0.105	143	-18.11	1	0	0	0	0	0	0	999
dme-miR-988-5p	FBtr0073153	enc	Coding	1	-0.103	149	-8.94	0	0	0	1	0	0	0	2764
dme-miR-988-5p	FBtr0075883	SRm160	Coding	1	-0.183	146	-12.24	0	0	0	0	0	1	0	978
dme-miR-988-5p	FBtr0075159	CG5535	Coding	1	-0.129	142	-12.1	0	0	0	0	0	1	0	361
dme-miR-988-5p	FBtr0330040	fru	Coding	1	-0.145	143	-11.35	0	0	0	0	0	1	0	4666
dme-miR-988-5p	FBtr0077666	cnir	Coding	1	-0.347	152	-12.37	0	0	0	0	1	0	0	417
dme-miR-988-5p	FBtr0334562	Dys	Coding	1	-0.123	142	-10.02	0	0	0	1	0	0	0	2808
dme-miR-988-5p	FBtr0330048	Pde6	Coding	1	-0.227	151	-15.61	0	0	0	1	0	0	0	1798
dme-miR-988-5p	FBtr0344767	Nsf2	Coding	1	-0.172	141	-10.8	0	0	0	0	1	0	0	1232
dme-miR-988-5p	FBtr0085319	CG10011	Coding	1	-0.16	150	-12	0	0	0	0	0	1	0	1456
dme-miR-988-5p	FBtr0079225	CG9107	Coding	1	-0.189	154	-12.45	0	0	0	0	0	1	0	673
dme-miR-988-5p	FBtr0331535	CG10089	Coding	1	-0.201	146	-12.93	0	0	1	0	0	0	0	1306
dme-miR-988-5p	FBtr0113393	CG31140	Coding	1	-0.198	150	-15.01	0	0	0	0	0	1	0	211
dme-miR-988-5p	FBtr0080546	CenG1A	Coding	1	-0.265	148	-12.35	0	0	0	0	1	0	0	963
dme-miR-988-5p	FBtr0077662	toc	Coding	1	-0.398	149	-11.96	0	0	0	0	1	0	0	1369
dme-miR-988-5p	FBtr0343041	X11Lbeta	Coding	1	-0.191	147	-9.61	0	0	0	0	0	1	0	1816
dme-miR-988-5p	FBtr0299912	Nhe2	Coding	1	-0.111	153	-15.23	0	0	0	0	0	1	0	1729
dme-miR-988-5p	FBtr0347014	Sin3A	Coding	1	-0.166	146	-10.99	0	0	0	0	1	0	0	2395
dme-miR-988-5p	FBtr0343049	ND-B14.5A	Coding	1	-0.144	163	-17.61	0	0	0	1	0	0	0	378
dme-miR-988-5p	FBtr0112718	Snoo	Coding	1	-0.254	149	-9.51	0	0	0	0	1	0	0	2914
dme-miR-988-5p	FBtr0071524	CG10543	Coding	1	-0.152	147	-10.92	0	0	0	1	0	0	0	1495
dme-miR-988-5p	FBtr0081424	CG31676	Coding	1	-0.133	165	-17.97	0	0	0	1	0	0	0	400
dme-miR-988-5p	FBtr0333754	Unc-76	Coding	1	-0.122	160	-13.99	0	0	0	0	0	1	0	1904
dme-miR-988-5p	FBtr0078597	Osi7	Coding	1	-0.121	145	-14.89	0	0	0	1	0	0	0	1610
dme-miR-988-5p	FBtr0084739	lili	Coding	1	-0.169	153	-12.74	0	0	0	1	0	0	0	752
dme-miR-988-5p	FBtr0308363	CG14989	Coding	1	-0.306	150	-13.02	0	0	0	0	1	0	0	2060
dme-miR-988-5p	FBtr0070330	Rtca	Coding	1	-0.236	151	-13.49	0	0	0	0	0	1	0	1379
dme-miR-988-5p	FBtr0330136	Abl	Coding	1	-0.2	148	-11.89	0	0	0	0	0	1	0	6824
dme-miR-988-5p	FBtr0346834	CG42265	Coding	1	-0.213	149	-14.75	0	0	0	0	1	0	0	2891
dme-miR-988-5p	FBtr0303933	chinmo	Coding	1	-0.214	158	-12.62	0	0	0	0	1	0	0	7842
dme-miR-988-5p	FBtr0342604	rho-6	Coding	1	-0.244	169	-18.66	0	0	0	0	1	0	0	361
dme-miR-988-5p	FBtr0077572	CG3246	Coding	1	-0.301	140	-9.4	0	0	0	0	1	0	0	72
dme-miR-988-5p	FBtr0330597	CG43658	Coding	2	-0.363	295	-28.09	0	1	0	0	0	1	0	2054
dme-miR-988-5p	FBtr0331645	bru1	Coding	1	-0.143	148	-14.78	0	0	0	1	0	0	0	2488
dme-miR-988-5p	FBtr0076479	RpS17	Coding	1	-0.314	141	-13.19	0	0	1	0	0	0	0	79
dme-miR-988-5p	FBtr0088205	CG12391	Coding	1	-0.246	154	-15.24	0	0	0	0	0	1	0	323
dme-miR-988-5p	FBtr0330618	CG6191	Coding	1	-0.143	150	-17.16	1	0	0	0	0	0	0	591
dme-miR-988-5p	FBtr0330617	CG6191	Coding	1	-0.143	150	-17.16	1	0	0	0	0	0	0	678
dme-miR-988-5p	FBtr0345489	Mal-A7	Coding	1	-0.149	143	-15.61	0	0	0	1	0	0	0	903
dme-miR-988-5p	FBtr0073499	HP5	Coding	1	-0.213	151	-8.7	0	0	0	1	0	0	0	1083
dme-miR-988-5p	FBtr0086811	CG5767	Coding	1	-0.385	148	-10.82	0	0	0	0	1	0	0	51
dme-miR-988-5p	FBtr0344949	dpr6	Coding	1	-0.135	153	-12.48	0	0	0	0	0	1	0	16469
dme-miR-988-5p	FBtr0087816	CG17574	Coding	1	-0.386	163	-17.73	0	0	0	0	1	0	0	379
dme-miR-988-5p	FBtr0334085	CG7841	Coding	1	-0.158	149	-16.61	0	0	0	1	0	0	0	701
dme-miR-988-5p	FBtr0087546	CG8613	Coding	1	-0.179	147	-13.46	0	0	0	0	0	1	0	468
dme-miR-988-5p	FBtr0081887	p	Coding	1	-0.227	158	-12.12	0	0	0	0	0	1	0	299
dme-miR-988-5p	FBtr0330298	TkR99D	Coding	1	-0.208	155	-12.57	0	0	0	0	1	0	0	572
dme-miR-988-5p	FBtr0330299	CG11873	Coding	1	-0.126	149	-10.57	0	0	0	0	1	0	0	2269
dme-miR-988-5p	FBtr0087465	kn	Coding	1	-0.243	143	-9.7	0	0	0	0	1	0	0	1269
dme-miR-988-5p	FBtr0333137	CG12605	Coding	1	-0.123	143	-13.9	0	0	0	1	0	0	0	4286
dme-miR-988-5p	FBtr0074026	CG9095	Coding	1	-0.236	155	-13.43	0	0	0	0	1	0	0	1352
dme-miR-988-5p	FBtr0088046	RnrS	Coding	1	-0.154	141	-13.23	0	0	0	1	0	0	0	286
dme-miR-988-5p	FBtr0111190	CG40485	Coding	1	-0.244	162	-14.88	0	0	0	1	0	0	0	1035
dme-miR-988-5p	FBtr0080558	CG16885	Coding	2	-0.315	302	-25.56	0	0	0	2	0	0	0	469
dme-miR-988-5p	FBtr0347067	CG34377	Coding	1	-0.143	162	-18.83	0	0	0	0	1	0	0	3247
dme-miR-988-5p	FBtr0113493	fne	Coding	1	-0.126	153	-13.9	0	0	0	0	0	1	0	4927
dme-miR-289-5p	FBtr0112364	CG34173	Coding	1	-0.113	147	-8.59	0	0	0	0	1	0	0	141
dme-miR-289-5p	FBtr0074083	CG8191	Coding	1	-0.148	176	-19.37	0	0	0	0	0	1	0	438
dme-miR-289-5p	FBtr0078423	ORMDL	Coding	1	-0.123	152	-8.42	0	0	0	0	1	0	0	129
dme-miR-289-5p	FBtr0304818	CG43070	Coding	1	-0.148	157	-12.13	0	0	0	0	1	0	0	788
dme-miR-289-5p	FBtr0082122	Ras85D	Coding	1	-0.126	154	-9.5	0	0	0	0	1	0	0	947
dme-miR-289-5p	FBtr0077561	CG3213	Coding	1	-0.112	156	-8.71	0	0	0	1	0	0	0	160
dme-miR-289-5p	FBtr0080672	CG4701	Coding	1	-0.1	147	-6.17	0	0	0	0	0	1	0	145
dme-miR-289-5p	FBtr0083541	CG14317	Coding	1	-0.109	152	-11.78	0	0	0	0	0	1	0	116
dme-miR-289-5p	FBtr0340238	CG44406	Coding	1	-0.101	153	-11.4	0	0	0	0	0	1	0	52
dme-miR-289-5p	FBtr0079242	Ugt37b1	Coding	1	-0.126	159	-13.94	0	0	0	0	1	0	0	367
dme-miR-289-5p	FBtr0077916	CG31935	Coding	1	-0.118	165	-17.12	0	0	0	0	0	1	0	240
dme-miR-289-5p	FBtr0079938	Spn31A	Coding	1	-0.104	142	-7.33	0	0	0	0	1	0	0	483
dme-miR-289-5p	FBtr0344387	CG10035	Coding	1	-0.111	176	-20.99	0	0	0	0	1	0	0	862
dme-miR-289-5p	FBtr0337074	Cks85A	Coding	1	-0.137	150	-8.79	0	0	0	0	1	0	0	2806
dme-miR-289-5p	FBtr0076273	CG6409	Coding	1	-0.103	149	-8.09	0	0	0	0	1	0	0	93
dme-miR-289-5p	FBtr0089917	glo	Coding	1	-0.106	164	-14.53	0	0	0	0	1	0	0	296
dme-miR-289-5p	FBtr0111166	CG17698	Coding	1	-0.111	153	-11.77	0	0	0	0	1	0	0	1129
dme-miR-289-5p	FBtr0331758	CG32767	Coding	1	-0.104	145	-8.32	0	0	0	1	0	0	0	6110
dme-miR-289-5p	FBtr0336879	Cby	Coding	1	-0.103	145	-8.32	0	0	0	1	0	0	0	122
dme-miR-289-5p	FBtr0077712	Cwc25	Coding	1	-0.116	143	-8.61	0	0	0	0	1	0	0	2034
dme-miR-289-5p	FBtr0080980	CG5043	Coding	1	-0.136	143	-9.1	0	0	0	0	1	0	0	146
dme-miR-289-5p	FBtr0070783	Mlc-c	Coding	1	-0.114	150	-7.23	0	0	0	1	0	0	0	738
dme-miR-289-5p	FBtr0081078	CG15161	Coding	1	-0.112	151	-8.42	0	0	0	0	1	0	0	105
dme-miR-289-5p	FBtr0100038	IM14	Coding	1	-0.134	157	-10.95	0	0	0	0	1	0	0	50
dme-miR-289-5p	FBtr0339506	Usp2	Coding	1	-0.1	155	-10.31	0	0	0	0	0	1	0	1962
dme-miR-289-5p	FBtr0343101	CG6000	Coding	1	-0.118	162	-10.47	0	0	0	0	1	0	0	178
dme-miR-289-5p	FBtr0079093	mid	Coding	1	-0.1	145	-10.73	0	0	0	0	1	0	0	898
dme-miR-289-5p	FBtr0075497	CG5235	Coding	1	-0.112	152	-6.17	0	0	0	1	0	0	0	482
dme-miR-289-5p	FBtr0089116	CG1674	Coding	1	-0.112	144	-7.61	0	0	0	0	1	0	0	207
dme-miR-289-5p	FBtr0073754	comt	Coding	1	-0.104	163	-11.78	0	0	0	0	1	0	0	624
dme-miR-289-5p	FBtr0073752	CG12716	Coding	1	-0.124	148	-7.78	0	0	0	0	1	0	0	102
dme-miR-289-5p	FBtr0085721	Npc2h	Coding	1	-0.134	181	-23.67	0	0	0	1	0	0	0	308
dme-miR-289-5p	FBtr0329969	Ncoa6	Coding	1	-0.1	160	-10.06	0	0	0	0	1	0	0	1954
dme-miR-289-5p	FBtr0078179	CG5618	Coding	1	-0.114	166	-15.9	0	0	0	0	1	0	0	153
dme-miR-289-5p	FBtr0089918	glo	Coding	1	-0.106	164	-14.53	0	0	0	0	1	0	0	1372
dme-miR-289-5p	FBtr0337080	CG4440	Coding	1	-0.109	153	-9.09	0	0	0	0	1	0	0	282
dme-miR-289-5p	FBtr0083123	CG6276	Coding	2	-0.226	301	-19.31	0	0	0	0	2	0	0	237
dme-miR-289-5p	FBtr0079602	CG14275	Coding	1	-0.114	140	-15.19	0	0	1	0	0	0	0	218
dme-miR-289-5p	FBtr0081647	Antp	Coding	1	-0.122	158	-11.03	0	0	0	0	1	0	0	2035
dme-miR-289-5p	FBtr0300611	betaTub97EF	Coding	1	-0.134	180	-25.12	0	0	0	0	1	0	0	147
dme-miR-289-5p	FBtr0307041	Ncoa6	Coding	1	-0.1	160	-10.06	0	0	0	0	1	0	0	2557
dme-miR-289-5p	FBtr0082576	GstD11	Coding	2	-0.204	294	-21.7	0	0	0	0	2	0	0	97
dme-miR-289-5p	FBtr0111300	CG17683	Coding	1	-0.107	159	-18.58	0	0	0	0	1	0	0	4670
dme-miR-289-5p	FBtr0087482	Adgf-E	Coding	1	-0.114	159	-13.69	0	0	0	0	1	0	0	81
dme-miR-289-5p	FBtr0100506	hh	Coding	1	-0.135	159	-14.63	0	0	0	0	1	0	0	569
dme-miR-289-5p	FBtr0301582	slo	Coding	1	-0.102	140	-5.05	0	0	0	1	0	0	0	4234
dme-miR-289-5p	FBtr0084304	Cyp6d4	Coding	1	-0.107	147	-8.23	0	0	0	0	1	0	0	514
dme-miR-289-5p	FBtr0302892	CG42692	Coding	1	-0.115	152	-5.78	0	0	0	1	0	0	0	129
dme-miR-289-5p	FBtr0071223	Ogg1	Coding	1	-0.107	159	-14.61	0	0	0	1	0	0	0	194
dme-miR-289-5p	FBtr0079143	CG9029	Coding	1	-0.104	145	-5.78	0	0	0	1	0	0	0	178
dme-miR-289-5p	FBtr0334898	fid	Coding	1	-0.101	158	-12.22	0	0	0	0	1	0	0	1439
dme-miR-289-5p	FBtr0091473	CG33521	Coding	2	-0.28	288	-14.66	0	0	0	0	2	0	0	729
dme-miR-289-5p	FBtr0336680	St3	Coding	1	-0.106	155	-8.85	0	0	0	0	1	0	0	461
dme-miR-289-5p	FBtr0076269	Blos4	Coding	1	-0.144	180	-21.04	0	0	0	0	1	0	0	977
dme-miR-289-5p	FBtr0081570	sas	Coding	1	-0.122	159	-14.35	0	0	0	0	1	0	0	591
dme-miR-289-5p	FBtr0343837	CG5440	Coding	1	-0.11	149	-10.89	0	0	0	0	1	0	0	862
dme-miR-289-5p	FBtr0080365	Pkd2	Coding	1	-0.153	152	-12.64	0	0	0	0	1	0	0	423
dme-miR-289-5p	FBtr0300293	prel	Coding	2	-0.229	298	-18.31	0	0	0	0	2	0	0	646
dme-miR-289-5p	FBtr0333250	CG17593	Coding	1	-0.106	160	-9.38	0	0	0	0	1	0	0	349
dme-miR-289-5p	FBtr0300295	Sfp23F	Coding	1	-0.1	155	-7.5	0	0	0	1	0	0	0	50
dme-miR-289-5p	FBtr0087033	CG5550	Coding	1	-0.102	148	-9.03	0	0	0	0	1	0	0	1407
dme-miR-289-5p	FBtr0085180	CG5987	Coding	1	-0.107	164	-13.75	0	0	0	1	0	0	0	161
dme-miR-289-5p	FBtr0071387	Ser7	Coding	1	-0.115	149	-7.2	0	0	0	0	1	0	0	143
dme-miR-289-5p	FBtr0083286	CG17565	Coding	1	-0.103	147	-13.48	0	0	0	0	1	0	0	224
dme-miR-289-5p	FBtr0300052	CG18231	Coding	1	-0.14	156	-11.4	0	0	0	1	0	0	0	120
dme-miR-289-5p	FBtr0306162	CG5110	Coding	1	-0.122	142	-10.8	0	0	0	0	0	0	1	504
dme-miR-289-5p	FBtr0074577	por	Coding	1	-0.103	151	-9.03	0	0	0	0	0	1	0	655
dme-miR-289-5p	FBtr0343239	Pif1	Coding	1	-0.113	156	-9.85	0	0	0	0	1	0	0	509
dme-miR-289-5p	FBtr0332092	RhoGAP71E	Coding	1	-0.119	150	-9.65	0	0	0	0	1	0	0	2904
dme-miR-289-5p	FBtr0087916	Cpr49Ac	Coding	1	-0.1	157	-12.2	0	0	0	1	0	0	0	362
dme-miR-289-5p	FBtr0083441	CG33333	Coding	1	-0.121	157	-11.93	0	0	0	0	1	0	0	112
dme-miR-289-5p	FBtr0339131	nolo	Coding	1	-0.105	161	-12.08	0	0	0	0	1	0	0	936
dme-miR-289-5p	FBtr0334131	CG44005	Coding	1	-0.183	156	-10.45	0	0	0	0	1	0	0	239
dme-miR-289-5p	FBtr0339133	Dscam2	Coding	1	-0.1	145	-8.43	0	0	0	0	1	0	0	2184
dme-miR-289-5p	FBtr0330313	PKD	Coding	2	-0.223	307	-20.15	0	0	0	0	2	0	0	686
dme-miR-289-5p	FBtr0076402	CG14174	Coding	1	-0.105	155	-11.3	0	0	0	1	0	0	0	164
dme-miR-289-5p	FBtr0300564	Unc-115a	Coding	1	-0.112	155	-9.56	0	0	0	0	0	1	0	724
dme-miR-289-5p	FBtr0081107	CG17322	Coding	1	-0.119	157	-16.09	0	0	0	0	1	0	0	195
dme-miR-289-5p	FBtr0091489	PNUTS	Coding	1	-0.1	157	-15.73	0	0	0	0	1	0	0	301
dme-miR-289-5p	FBtr0336851	CG7299	Coding	1	-0.126	151	-9.49	0	0	0	0	1	0	0	422
dme-miR-289-5p	FBtr0083269	CG6901	Coding	1	-0.108	164	-17.2	0	0	0	1	0	0	0	156
dme-miR-289-5p	FBtr0080520	CG16956	Coding	1	-0.102	153	-13.64	0	0	0	0	1	0	0	161
dme-miR-289-5p	FBtr0079830	CG17855	Coding	1	-0.124	156	-7.92	0	0	0	0	0	1	0	733
dme-miR-289-5p	FBtr0331945	mlt	Coding	2	-0.292	302	-21.23	0	0	0	0	1	1	0	754
dme-miR-289-5p	FBtr0111144	mRpS5	Coding	1	-0.112	143	-7.2	0	0	0	0	1	0	0	1256
dme-miR-289-5p	FBtr0076064	prc	Coding	1	-0.109	160	-12.23	0	0	0	0	1	0	0	250
dme-miR-289-5p	FBtr0346194	CG10598	Coding	1	-0.108	152	-8.01	0	0	0	0	0	1	0	819
dme-miR-289-5p	FBtr0332471	step	Coding	1	-0.1	141	-6.75	0	0	0	0	0	1	0	1555
dme-miR-289-5p	FBtr0082488	Tk	Coding	1	-0.105	152	-9.27	0	0	0	0	1	0	0	567
dme-miR-289-5p	FBtr0300222	CG42449	Coding	1	-0.116	159	-9.16	0	0	0	0	0	1	0	350
dme-miR-289-5p	FBtr0346623	FucTB	Coding	1	-0.112	160	-15.59	0	0	0	0	1	0	0	247
dme-miR-289-5p	FBtr0076174	CG7557	Coding	1	-0.112	151	-8.42	0	0	0	0	1	0	0	150
dme-miR-289-5p	FBtr0088622	CG8008	Coding	1	-0.148	167	-15.93	0	0	0	0	1	0	0	726
[truncated: 3,076 more rows]

## Sheet: GO terms_11 upregualted miRNAs
Column "ID" stands for the ID of gene ontology term
Column "Term" stands for the name of gene ontology term
Column "Ontology" stands for the class of ontology
Column "Count" stands for the number of DE genes associated with the term
Column "Size" stands for the number of background population genes associated with the term
Column "numInt" stands for the total number of DE genes
Column "numTotal" stands for the total number of background population genes
Column "p_value" stands for the fisher exact test value of the term
Column "fdr" stands for the false discovery rate of the term, using Benjamini & Hochberg (1995) method
Column "Enrichment_Score" stands for the Enrichment Score value of the term, it equals (-log10(Pvalue))
Column "Fold_Enrichment" stands for the Fold Enrichment value of the term, it equals (Count/Size)/(numInt/numTotal)
Column "GeneRatio" stands for the Gene Ratio value genes associated with the term, it equals (Count/numInt)
Column "Genes" stands for the DE genes associated with the term
ID	Term	Ontology	Count	Size	numInt	numTotal	p_value	fdr	Enrichment_Score	Fold_Enrichment	GeneRatio	Genes
GO:0005886	plasma_membrane	Cellular Component	456	1424	2436	12539	1.11612e-33	8.60529e-31	32.9523	1.64832	0.187192	14-3-3epsilon//5-HT2A//5-HT2B//5-HT7//Abl//Ac13E//Ac3//Ac78C//Ace//Ack-like//ACXA//ACXC//Akap200//Alk//alpha-Cat//Amph//Amt//amx//Ank//Apc//aph-1//aPKC//Appl//Arf102F//Arf51F//Arf79F//Argk//AstA-R1//AstC-R2//Atet//ATP8B//Atpalpha//Axn//B4//babo//baz//beat-Ib//beat-Ic//Best4//boss//brp//Bsg//Btk29A//btl//btsz//Ca-beta//Cad96Cb//CAH2//Cals//Calx//Cam//CaMKII//CapaR//Cbl//CCAP-R//CCHa2-R//Cen//CG107…
GO:0071944	cell_periphery	Cellular Component	541	1816	2436	12539	5.79235e-31	2.23295e-28	30.2371	1.53344	0.222085	14-3-3epsilon//5-HT2A//5-HT2B//5-HT7//Abl//Ac13E//Ac3//Ac78C//Ace//Ack-like//ACXA//ACXC//AdamTS-A//Akap200//Alk//alpha-Cat//Amph//Amt//amx//Ank//AnxB9//Apc//aph-1//aPKC//app//Appl//Arf102F//Arf51F//Arf79F//Argk//Arv1//AstA-R1//AstC-R2//Atet//ATP8B//Atpalpha//Axn//B4//babo//baz//beat-Ib//beat-Ic//Best4//boss//brat//brp//Bsg//Btk29A//btl//btsz//Ca-beta//Cad96Cb//CAH2//Cals//Calx//Cam//CaMKII//CapaR…
GO:0016020	membrane	Cellular Component	771	2886	2436	12539	3.44128e-28	8.8441e-26	27.4633	1.37513	0.316502	14-3-3epsilon//5-HT2A//5-HT2B//5-HT7//ABCB7//Abl//Ac13E//Ac3//Ac78C//Ace//Ack-like//ACXA//ACXC//Akap200//Alk//alpha-Cat//alpha-Man-Ia//alpha-Man-IIb//alpha4GT2//amon//Amph//Amt//amx//Ank//anne//AnxB10//Apc//aph-1//aPKC//Appl//Arf102F//Arf51F//Arf79F//Arfip//Argk//Arl6IP1//AstA-R1//AstC-R2//Atet//Atg1//Atg13//Atg17//Atg18b//ATP8B//Atpalpha//ATPsynbeta//ATPsynE//ATPsynepsilonL//Axn//B4//babo//Balds…
GO:0030054	cell_junction	Cellular Component	176	456	2436	12539	2.98219e-22	5.74817e-20	21.5255	1.98671	0.0722496	Abl//Actn//Alk//alpha-Cat//Amph//aPKC//Arc1//Arf51F//ArfGAP3//ASPP//Atpalpha//bark//baz//boss//brp//Bsg//Cadps//Cals//Calx//CaMKII//CanA1//CASK//Cbp53E//CG11155//ChAT//Cirl//ckn//Cln7//comt//Con//Cont//cpa//cpx//Csk//DAAM//Dap160//DCTN1-p150//Dg//dlg1//Dop1R2//Dyb//Dys//dysc//Eaat1//ed//Efa6//Ekar//Elp3//ena//ex//Fak//Fas2//Fas3//Fife//fred//Frq2//Fsn//futsch//Girdin//Gli//Grik//Gycbeta100B//hbs/…
GO:0031226	intrinsic_component_of_plasma_membrane	Cellular Component	186	522	2436	12539	5.52114e-19	8.5136e-17	18.258	1.83412	0.0763547	5-HT2A//5-HT2B//5-HT7//Ac13E//Ac3//Ac78C//ACXA//ACXC//Alk//Amt//amx//aph-1//AstA-R1//AstC-R2//Atet//Atpalpha//babo//beat-Ib//beat-Ic//Best4//boss//btl//Cad96Cb//CAH2//Cals//Calx//CCAP-R//CCHa2-R//CG10738//CG10804//CG1090//CG12290//CG13404//CG13794//CG32447//CG33296//CG34357//CG42594//CG42637//CG43373//CG44325//CG5404//Cirl//Cln7//Ddr//Dh31-R//DIP-delta//DIP-eta//DIP-zeta//Dop1R2//Dop2R//dpr1//dpr…
GO:0005887	integral_component_of_plasma_membrane	Cellular Component	181	508	2436	12539	1.70913e-18	2.19623e-16	17.7672	1.834	0.0743021	5-HT2A//5-HT2B//5-HT7//Ac13E//Ac3//Ac78C//ACXA//ACXC//Alk//Amt//amx//aph-1//AstA-R1//AstC-R2//Atet//Atpalpha//babo//beat-Ib//beat-Ic//Best4//boss//btl//Cad96Cb//Cals//Calx//CCAP-R//CCHa2-R//CG10738//CG10804//CG1090//CG12290//CG13404//CG13794//CG32447//CG33296//CG34357//CG42594//CG42637//CG43373//CG44325//CG5404//Cirl//Cln7//Ddr//Dh31-R//DIP-delta//DIP-eta//DIP-zeta//Dop1R2//Dop2R//dpr1//dpr19//dp…
GO:0045202	synapse	Cellular Component	126	314	2436	12539	8.35878e-18	9.2066e-16	17.0779	2.06551	0.0517241	Alk//Amph//Arc1//boss//brp//Bsg//Cadps//Cals//Calx//CaMKII//CanA1//CASK//Cbp53E//CG11155//ChAT//Cirl//Cln7//comt//Con//cpx//DAAM//Dap160//DCTN1-p150//Dg//dlg1//Dop1R2//Dyb//Dys//dysc//Eaat1//Ekar//Elp3//ena//Fak//Fas2//Fas3//Fife//Frq2//Fsn//futsch//Gli//Grik//Gycbeta100B//Hip14//hts//inaE//jeb//kek6//l(2)gl//LanA//lap//Lapsyn//Lcch3//lqf//Lrp4//Mical//mnb//mys//nAChRalpha4//nAChRalpha5//nAChRalp…
GO:0005634	nucleus	Cellular Component	708	2870	2436	12539	1.49658e-15	1.44233e-13	14.8249	1.2698	0.29064	14-3-3epsilon//4E-T//ab//acj6//Act5C//Ada2a//Adar//Adat1//Adf1//Ady43A//AGO1//alien//alph//aly//Antp//aop//ap//APC10//Art8//arx//Asator//ase//ash1//ash2//ASPP//ATbp//Atf3//Atpalpha//Awh//Axn//B-H1//B52//bab2//baf//bap//Bap170//bcd//bif//bin3//Blimp-1//bol//bowl//br//Br140//Brd8//Brms1//Bro//bru1//bru2//bru3//BRWD3//bs//bsh//bsk//BuGZ//Bx//Bx42//byn//c12.1//C15//cal1//Cam//Camta//Cand1//Cap-H2//Ca…
GO:0043227	membrane-bounded_organelle	Cellular Component	1161	5112	2436	12539	1.01618e-14	8.70527e-13	13.993	1.16903	0.476601	14-3-3epsilon//140up//4E-T//ab//ABCB7//acj6//Act5C//Ada2a//Adar//Adat1//Adf1//Ady43A//AGO1//alien//Alk//alph//alpha-Man-Ia//alpha-Man-IIb//aly//ana1//Antp//aop//ap//APC10//aph-1//app//Arc1//Arf51F//Arf79F//Arfip//Art8//Arv1//arx//Asator//ase//ash1//ash2//Asph//ASPP//AspRS-m//ATbp//Atet//Atf3//ATP8B//Atpalpha//ATPsynbeta//ATPsynE//ATPsynepsilonL//Awh//Axn//B-H1//B52//B9d2//bab2//baf//Baldspot//bap…
GO:0043231	intracellular_membrane-bounded_organelle	Cellular Component	1121	4920	2436	12539	1.93205e-14	1.48961e-12	13.714	1.17281	0.460181	14-3-3epsilon//140up//4E-T//ab//ABCB7//acj6//Act5C//Ada2a//Adar//Adat1//Adf1//Ady43A//AGO1//alien//Alk//alph//alpha-Man-Ia//alpha-Man-IIb//aly//Antp//aop//ap//APC10//aph-1//app//Arf51F//Arf79F//Arfip//Art8//Arv1//arx//Asator//ase//ash1//ash2//Asph//ASPP//AspRS-m//ATbp//Atet//Atf3//ATP8B//Atpalpha//ATPsynbeta//ATPsynE//ATPsynepsilonL//Awh//Axn//B-H1//B52//bab2//baf//Baldspot//bap//Bap170//bcd//Bet…
GO:0031224	intrinsic_component_of_membrane	Cellular Component	388	1460	2436	12539	8.05809e-13	5.64799e-11	12.0938	1.36793	0.159278	5-HT2A//5-HT2B//5-HT7//ABCB7//Ac13E//Ac3//Ac78C//ACXA//ACXC//Alk//Amt//amx//anne//aph-1//Appl//Arl6IP1//AstA-R1//AstC-R2//Atet//ATP8B//Atpalpha//babo//Baldspot//beat-Ib//beat-Ic//Best4//Bet1//boss//btl//bwa//C1GalTA//Ca-beta//Cad96Cb//CAH2//Cals//Calx//CapaR//CCAP-R//Ccdc56//CCHa2-R//CG10019//CG10171//CG10311//CG10738//CG10804//CG1090//CG12004//CG12290//CG1317//CG13404//CG13654//CG13794//CG13887/…
GO:0016021	integral_component_of_membrane	Cellular Component	380	1433	2436	12539	2.042e-12	1.31198e-10	11.6899	1.36497	0.155993	5-HT2A//5-HT2B//5-HT7//ABCB7//Ac13E//Ac3//Ac78C//ACXA//ACXC//Alk//Amt//amx//anne//aph-1//Appl//Arl6IP1//AstA-R1//AstC-R2//Atet//ATP8B//Atpalpha//babo//Baldspot//beat-Ib//beat-Ic//Best4//Bet1//boss//btl//bwa//C1GalTA//Ca-beta//Cad96Cb//Cals//Calx//CapaR//CCAP-R//Ccdc56//CCHa2-R//CG10019//CG10171//CG10311//CG10738//CG10804//CG1090//CG12004//CG12290//CG1317//CG13404//CG13654//CG13794//CG13887//CG139…
GO:0005622	intracellular_anatomical_structure	Cellular Component	1527	7120	2436	12539	2.6707e-11	1.58393e-09	10.5734	1.10394	0.626847	14-3-3epsilon//140up//4E-T//ab//ABCB7//Abl//ACC//Ace//acj6//Ack-like//Act5C//Act88F//Actn//Ada2a//Adar//Adat1//Adf1//Ady43A//AGO1//Akap200//alien//Alk//alph//alpha-Cat//alpha-Man-Ia//alpha-Man-IIb//aly//AMPdeam//Amph//ana1//Ank//Antp//AnxB10//AnxB11//AnxB9//aop//ap//Apc//APC10//aph-1//aPKC//app//Aprt//Arc1//Arf102F//Arf51F//Arf79F//ArfGAP3//Arfip//Argk//ArgRS//Arl2//Arpc3A//Arr1//Art8//Arv1//arx/…
GO:0098793	presynapse	Cellular Component	69	172	2436	12539	2.42161e-10	1.33361e-08	9.6159	2.06493	0.0283251	Alk//brp//Bsg//Cadps//CaMKII//CanA1//CASK//Cbp53E//ChAT//Cirl//comt//cpx//DAAM//Dap160//DCTN1-p150//dlg1//Dop1R2//Eaat1//ena//Fak//Fas2//Fife//Frq2//Gycbeta100B//Hip14//jeb//kek6//l(2)gl//LanA//lap//Lapsyn//lqf//Lrp4//Mical//mnb//mys//Nrx-1//par-6//Pldn//Rab2//Rab3-GEF//Rab9D//Rab9Db//Rab9E//Rab9Fa//Rab9Fb//RabX2//Rbp//Rgk1//RhoGAP100F//Rim//S6kII//Sec15//SerT//sky//Snap25//Snapin//stnA//stnB//Sy…
GO:0098794	postsynapse	Cellular Component	39	77	2436	12539	7.33126e-10	3.76827e-08	9.13482	2.60711	0.0160099	Arc1//boss//Cals//Calx//CaMKII//CG11155//Cln7//DAAM//dlg1//Ekar//Fas2//Grik//hts//inaE//lqf//mys//nAChRalpha4//nAChRalpha5//nAChRalpha6//nAChRalpha7//nAChRbeta1//nAChRbeta2//Neto//Pak//par-6//Pldn//Rab2//Rpt6R//RtGEF//scrib//shi//sky//slo//Syp//Syt4//Ten-m//unc-13//wls//X11Lbeta
GO:0043005	neuron_projection	Cellular Component	145	468	2436	12539	8.12115e-10	3.91338e-08	9.09038	1.59481	0.0595238	5-HT2A//5-HT2B//5-HT7//Abl//Alk//amon//Ank//Apc//Appl//AstA-R1//AstC-R2//ATP8B//Bsg//bsk//Calx//CaMKII//CASK//Cbp53E//cdc14//CG13794//CG33296//CG5921//ChAT//ckn//CLIP-190//comt//Con//Cont//cpx//DAAM//Dab//Dcp-1//DCTN1-p150//DIP-delta//DIP-eta//DIP-zeta//dlg1//dpr1//dpr12//dpr19//dpr21//dpr3//dpr6//dpr8//dpr9//drl//Dscam1//Dscam2//dysc//Eaat1//Eb1//Efa6//ena//erm//Fak//Fas2//Fbxl4//futsch//fzr//Gi…
GO:0043229	intracellular_organelle	Cellular Component	1251	5760	2436	12539	1.3651e-09	6.19114e-08	8.86483	1.11795	0.513547	14-3-3epsilon//140up//4E-T//ab//ABCB7//acj6//Act5C//Act88F//Actn//Ada2a//Adar//Adat1//Adf1//Ady43A//AGO1//Akap200//alien//Alk//alph//alpha-Cat//alpha-Man-Ia//alpha-Man-IIb//aly//ana1//Ank//Antp//aop//ap//Apc//APC10//aph-1//app//Arc1//Arf51F//Arf79F//Arfip//Arl2//Arpc3A//Art8//Arv1//arx//Asator//ase//ash1//ash2//Asph//ASPP//AspRS-m//ATbp//Atet//Atf3//ATP8B//Atpalpha//ATPsynbeta//ATPsynE//ATPsyneps…
GO:0031594	neuromuscular_junction	Cellular Component	41	85	2436	12539	1.80599e-09	7.73567e-08	8.74328	2.48285	0.0168309	Arc1//brp//CASK//comt//Con//cpx//Dg//dlg1//Dyb//Dys//Eaat1//Fas2//Fas3//Fsn//futsch//Neto//Nrx-1//nwk//Pak//par-6//Pdk1//Pldn//pod1//Rab2//Rab3-GEF//RhoGAP92B//rl//RtGEF//S6kII//scrib//sgg//sky//Syp//Syt1//Syt4//Ten-m//unc-13//Vmat//WASp//wls//wnd
GO:0042995	cell_projection	Cellular Component	198	704	2436	12539	5.89722e-09	2.39303e-07	8.22935	1.4477	0.0812808	5-HT2A//5-HT2B//5-HT7//Abl//Alk//amon//ana1//Ank//Apc//Appl//Arr1//AstA-R1//AstC-R2//ATP8B//B9d2//bnl//boi//boss//Bsg//bsk//btl//bug//Calx//Cam//CaMKII//caps//CASK//Cbp53E//Cby//cdc14//CG11760//CG12983//CG13251//CG13794//CG13999//CG14182//CG33296//CG42366//CG5921//CG6652//CG7218//ChAT//ck//ckn//CLIP-190//comt//Con//Cont//cpx//cta//DAAM//Dab//Dcp-1//DCTN1-p150//dia//DIP-delta//DIP-eta//DIP-zeta//d…
GO:0097060	synaptic_membrane	Cellular Component	35	70	2436	12539	8.41572e-09	3.24426e-07	8.07491	2.57369	0.0143678	boss//brp//Cals//CaMKII//CG11155//Cln7//Dap160//dlg1//Ekar//Fas2//Fife//Grik//inaE//l(2)gl//LanA//lap//Lapsyn//lqf//Lrp4//mys//nAChRalpha4//nAChRalpha5//nAChRalpha6//nAChRalpha7//nAChRbeta1//nAChRbeta2//Nrx-1//Rim//scrib//shi//slo//Syt4//Ten-m//unc-13//wls
GO:0043235	receptor_complex	Cellular Component	36	76	2436	12539	3.18491e-08	1.16932e-06	7.4969	2.43823	0.0147783	Alk//babo//btl//Ddr//drl//GABA-B-R1//GABA-B-R3//gce//GluRIB//InR//ItgaPS4//Itgbn//Ktl//Lcch3//Met//mew//mgl//mGluR//mys//nAChRalpha4//nAChRalpha5//nAChRalpha6//nAChRalpha7//Neto//Nmdar2//Nrk//PlexA//put//Pvr//Ret//scb//sev//ss//Tie//Traf-like//wit
GO:0005911	cell-cell_junction	Cellular Component	49	121	2436	12539	6.67464e-08	2.28385e-06	7.17557	2.08447	0.0201149	Abl//alpha-Cat//aPKC//Arf51F//ArfGAP3//ASPP//Atpalpha//bark//baz//Cont//cpa//Csk//dlg1//ed//Efa6//ena//ex//Fas3//fred//Girdin//Gli//hbs//hpo//Inx2//Inx3//kune//l(2)gl//Lac//Mbs//mbt//Mcr//mud//otk//otk2//par-6//pck//PDZ-GEF//plum//RASSF8//rst//scrib//shot//sinu//stck//step//Tsf2//Zasp52//Zasp66//zip
GO:0070382	exocytic_vesicle	Cellular Component	37	81	2436	12539	6.81303e-08	2.28385e-06	7.16666	2.35127	0.0151888	Atet//btsz//Cadps//CanA1//Cirl//comt//Dap160//Dop1R2//Frq2//Hip14//jeb//lap//PsGEF//Rab3-GEF//Rab35//Rab9D//Rab9Db//Rab9E//Rab9Fa//Rab9Fb//RabX2//Rim//Snapin//stnA//stnB//Syn//Syt1//Syt12//Syt4//Sytalpha//Sytbeta//unc-13//unc-13-4A//Vap33//VGlut//Vmat//wls
GO:0030424	axon	Cellular Component	83	247	2436	12539	7.8162e-08	2.4939e-06	7.107	1.72968	0.0340722	Abl//Alk//Apc//Appl//Bsg//bsk//Calx//CaMKII//CASK//Cbp53E//ChAT//ckn//CLIP-190//comt//Con//Cont//cpx//DAAM//Dab//DCTN1-p150//dlg1//drl//Dscam1//Dscam2//Eaat1//Eb1//Efa6//ena//erm//Fak//Fas2//futsch//fzr//gogo//Gr10a//Gr98a//hdc//hep//Imp//InR//jar//jeb//kcc//kek6//Lis-1//Lrp4//Mical//Mkk4//mnb//Nak//NetB//Nrt//Nrx-1//otk//par-6//Pldn//plum//pod1//PsGEF//Ptp10D//Ptp4E//Rab2//Rab3-GEF//Ret//robo1//…
GO:0045177	apical_part_of_cell	Cellular Component	62	168	2436	12539	8.08659e-08	2.4939e-06	7.09223	1.89963	0.0254516	Abl//Apc//aPKC//app//Arf79F//baz//brat//Btk29A//btsz//CG5921//cindr//ck//cpa//Dap160//dia//dlg1//Dlg5//dsh//ens//ex//exp//Fas2//hbs//hpo//insc//Inx2//kkv//l(2)gd1//loco//Mbs//Mcr//mew//mgl//mud//Mvl//Nhe2//Np//par-6//Pde6//Pkn//Ptp10D//Ptp4E//Rab35//Rabex-5//RhoGAP71E//rst//ru//sas//SCAR//scb//sdk//Ser//Slc45-1//Sln//sosie//Stat92E//Syt4//T48//upd1//wkd//Zasp52//zip
GO:0099503	secretory_vesicle	Cellular Component	42	99	2436	12539	1.2229e-07	3.62637e-06	6.91261	2.18373	0.0172414	Atet//btsz//Cadps//CanA1//CG5235//Cirl//cmpy//comt//Dap160//Dop1R2//Frq2//Hip14//IA-2//jeb//lap//PsGEF//Rab3-GEF//Rab35//Rab9D//Rab9Db//Rab9E//Rab9Fa//Rab9Fb//RabX2//Rim//Snapin//snky//stnA//stnB//Syn//Syt1//Syt12//Syt4//Sytalpha//Sytbeta//Tbh//unc-13//unc-13-4A//Vap33//VGlut//Vmat//wls
GO:0031982	vesicle	Cellular Component	143	499	2436	12539	2.52429e-07	7.20824e-06	6.59786	1.4751	0.0587028	aph-1//Arc1//Arf51F//Arf79F//Atet//Bet5//BicD//btsz//Cadps//CanA1//CG10237//CG10300//CG1275//CG15760//CG18745//CG32225//CG3544//CG4080//CG4250//CG5235//CG6218//CG6656//CG6707//CG8176//CG8202//CG9308//Cirl//ck//cm//cmpy//cnir//comt//Cralbp//Culd//Dap160//dia//Dop1R2//ed//Fas3//FIG4//Frq2//fz2//Galk//Hakai//hbs//hemo//hh//Hip14//IA-2//inaC//jar//jeb//lap//lqf//lsn//lt//milt//Mipp1//mop//Mvl//Myo31D…
GO:0005938	cell_cortex	Cellular Component	66	189	2436	12539	3.42807e-07	9.43944e-06	6.46495	1.7975	0.0270936	Abl//AnxB9//aPKC//app//Arv1//baz//brat//brp//Bsg//Cbl//CG30183//cindr//ck//cpa//cv-c//Dap160//dia//dlg1//dsh//Dys//ed//Efa6//Fife//Fsn//gus//Hil//hpo//insc//jar//Kat60//l(2)gl//Lis-1//loco//Lrch//Mbs//msn//mud//Myo31DF//Myo61F//orb//par-6//pbl//Pkn//pon//Rab35//Rab5//Rbp//Rim//scra//scrib//Sec15//Ser//Slik//slpr//Spec2//spir//spri//step//sti//stnB//Syp//TBCB//Tm1//toc//unc-13//zip
GO:0045211	postsynaptic_membrane	Cellular Component	25	48	2436	12539	4.1584e-07	1.10556e-05	6.38107	2.68092	0.0102627	boss//Cals//CaMKII//CG11155//Cln7//dlg1//Ekar//Fas2//Grik//inaE//lqf//mys//nAChRalpha4//nAChRalpha5//nAChRalpha6//nAChRalpha7//nAChRbeta1//nAChRbeta2//scrib//shi//slo//Syt4//Ten-m//unc-13//wls
GO:0012505	endomembrane_system	Cellular Component	302	1221	2436	12539	9.29003e-07	2.38754e-05	6.03198	1.27314	0.123974	alpha-Man-Ia//alpha-Man-IIb//AnxB9//aph-1//app//Arf51F//Arf79F//Arfip//Arv1//Asph//Atet//ATP8B//baf//Baldspot//Bet1//Bet5//BicD//bif//bru1//btsz//bwa//Cadps//CanA1//cbs//CCDC53//CG10237//CG10300//CG11162//CG11200//CG11357//CG1275//CG1317//CG13284//CG13516//CG13887//CG14015//CG14182//CG14621//CG14646//CG14715//CG15531//CG15743//CG15814//CG17075//CG17197//CG17287//CG17593//CG17660//CG17883//CG18231…
GO:0030133	transport_vesicle	Cellular Component	41	104	2436	12539	1.77128e-06	4.40535e-05	5.75171	2.02925	0.0168309	Atet//btsz//Cadps//CanA1//Cirl//comt//Dap160//Dop1R2//Frq2//Hip14//jeb//lap//Pldn//PsGEF//Rab3-GEF//Rab35//Rab9D//Rab9Db//Rab9E//Rab9Fa//Rab9Fb//RabX2//Rim//Sec16//Sec22//Snapin//stnA//stnB//syd//Syn//Syt1//Syt12//Syt4//Sytalpha//Sytbeta//unc-13//unc-13-4A//Vap33//VGlut//Vmat//wls
GO:0005856	cytoskeleton	Cellular Component	148	540	2436	12539	2.68178e-06	6.46141e-05	5.57158	1.41076	0.0607553	14-3-3epsilon//Act88F//Akap200//alpha-Cat//ana1//Apc//Arl2//Arpc3A//Asator//aurA//betaTub60D//betaTub97EF//Blos2//brp//Bsg//Bsg25D//BuGZ//CalpA//Cam//cbs//Cby//cdc14//Cdep//Cen//Cep97//CG12983//CG13251//CG13366//CG1674//CG18109//CG30183//CG31715//CG34417//CG42788//CG43867//CG5270//CG6652//CG7218//CG7716//CG8407//ck//CLIP-190//clu//cmet//corto//Cp190//cpa//ctp//CycB3//CycE//DAAM//DCTN1-p150//DCTN3…
GO:0031410	cytoplasmic_vesicle	Cellular Component	126	450	2436	12539	4.77263e-06	0.000108226	5.32124	1.44126	0.0517241	aph-1//Arf51F//Arf79F//Atet//Bet5//BicD//btsz//Cadps//CanA1//CG10237//CG10300//CG1275//CG15760//CG32225//CG4080//CG4250//CG5235//CG6707//CG8176//CG8202//CG9308//Cirl//cm//cmpy//cnir//comt//Cralbp//Culd//Dap160//Dop1R2//ed//Fas3//FIG4//Frq2//fz2//Hakai//hbs//hemo//hh//Hip14//IA-2//inaC//jar//jeb//lap//lqf//lsn//lt//milt//mop//Mvl//Nct//Ndfip//neur//Nhe3//Nost//nwk//p24-2//PAPLA1//pen-2//Pldn//PsGE…
GO:0097708	intracellular_vesicle	Cellular Component	126	450	2436	12539	4.77263e-06	0.000108226	5.32124	1.44126	0.0517241	aph-1//Arf51F//Arf79F//Atet//Bet5//BicD//btsz//Cadps//CanA1//CG10237//CG10300//CG1275//CG15760//CG32225//CG4080//CG4250//CG5235//CG6707//CG8176//CG8202//CG9308//Cirl//cm//cmpy//cnir//comt//Cralbp//Culd//Dap160//Dop1R2//ed//Fas3//FIG4//Frq2//fz2//Hakai//hbs//hemo//hh//Hip14//IA-2//inaC//jar//jeb//lap//lqf//lsn//lt//milt//mop//Mvl//Nct//Ndfip//neur//Nhe3//Nost//nwk//p24-2//PAPLA1//pen-2//Pldn//PsGE…
GO:0015629	actin_cytoskeleton	Cellular Component	43	115	2436	12539	5.12887e-06	0.000112982	5.28998	1.92467	0.0176519	Act88F//alpha-Cat//Arpc3A//CalpA//Cam//CG13366//CG1674//CG30183//CG31715//CG34417//ck//cpa//DAAM//DCTN3-p24//dia//hts//jar//jv//l(2)gl//Lis-1//Mical//Mlc-c//Myo31DF//Myo61F//ninaC//osp//Pak//parvin//pigs//pod1//Prm//scra//seq//sn//sti//Svil//Tm1//Unc-115a//Unc-115b//up//Zasp52//Zasp66//zip
GO:0008021	synaptic_vesicle	Cellular Component	31	75	2436	12539	1.01981e-05	0.00021841	4.99148	2.12758	0.0127258	Cadps//CanA1//Cirl//comt//Dap160//Dop1R2//Frq2//Hip14//jeb//lap//Rab3-GEF//Rab9D//Rab9Db//Rab9E//Rab9Fa//Rab9Fb//RabX2//Rim//Snapin//stnA//stnB//Syn//Syt1//Syt4//Sytbeta//unc-13//unc-13-4A//Vap33//VGlut//Vmat//wls
GO:0005737	cytoplasm	Cellular Component	1024	4803	2436	12539	1.45113e-05	0.000302384	4.83829	1.09742	0.420361	14-3-3epsilon//140up//4E-T//ABCB7//Abl//ACC//Ace//Act88F//Actn//Adar//Adat1//Ady43A//AGO1//Akap200//alien//Alk//alph//alpha-Man-Ia//alpha-Man-IIb//aly//AMPdeam//Amph//Ank//Antp//AnxB10//AnxB11//AnxB9//aop//Apc//aph-1//aPKC//app//Aprt//Arc1//Arf102F//Arf51F//Arf79F//ArfGAP3//Arfip//Argk//ArgRS//Arl2//Arr1//Arv1//ARY//Asator//AsnRS//AsnS//Asph//AspRS-m//Atet//Atg1//Atg13//Atg17//Atg18b//Atg7//ATP8B…
GO:0042734	presynaptic_membrane	Cellular Component	15	26	2436	12539	1.7717e-05	0.000359468	4.75161	2.96964	0.00615764	brp//Dap160//dlg1//Fas2//Fife//l(2)gl//LanA//lap//Lapsyn//lqf//mys//Nrx-1//Rim//unc-13//wls
GO:0098802	plasma_membrane_signaling_receptor_complex	Cellular Component	20	41	2436	12539	2.13302e-05	0.000421682	4.671	2.51091	0.00821018	babo//GABA-B-R1//GABA-B-R3//GluRIB//InR//ItgaPS4//Itgbn//mew//mGluR//mys//nAChRalpha4//nAChRalpha5//nAChRalpha6//nAChRalpha7//Neto//Nmdar2//put//scb//Traf-like//wit
GO:0005700	polytene_chromosome	Cellular Component	64	203	2436	12539	2.40906e-05	0.000464346	4.61815	1.62282	0.0262726	Adf1//ash1//ash2//B52//bab2//br//bur//corto//Cp190//CtBP//D1//Df31//Dsp1//Eip93F//Fcp1//fkh//G9a//Gcn5//Gug//Hcs//HDAC1//His2Av//His3.3B//Hsf//Jarid2//JIL-1//mam//MED26//MEP-1//mip130//mod(mdg4)//mof//msl-3//nej//Nipped-B//NSD//ph-p//Phf7//pho//PR-Set7//REG//Rm62//sage//Sin3A//Skeletor//Smr//Spps//sqd//Sry-beta//stwl//Su(H)//su(Hw)//Su(Tpl)//Tctp//TH1//Topors//tou//Trf//Trl//trr//ttk//Ubi-p5E//up…
GO:0043679	axon_terminus	Cellular Component	30	75	2436	12539	3.01427e-05	0.000566829	4.52082	2.05895	0.0123153	Alk//CASK//Cbp53E//ChAT//comt//cpx//DCTN1-p150//dlg1//Eaat1//ena//Fak//Fas2//jeb//kek6//Lrp4//Mical//mnb//Nrx-1//par-6//Pldn//Rab2//Rab3-GEF//Sec15//SerT//sky//Snap25//Syn//Syt1//unc-13//Vmat
GO:0044306	neuron_projection_terminus	Cellular Component	30	76	2436	12539	4.06391e-05	0.000746018	4.39106	2.03186	0.0123153	Alk//CASK//Cbp53E//ChAT//comt//cpx//DCTN1-p150//dlg1//Eaat1//ena//Fak//Fas2//jeb//kek6//Lrp4//Mical//mnb//Nrx-1//par-6//Pldn//Rab2//Rab3-GEF//Sec15//SerT//sky//Snap25//Syn//Syt1//unc-13//Vmat
GO:0032153	cell_division_site	Cellular Component	22	49	2436	12539	4.28219e-05	0.000767807	4.36833	2.31107	0.0090312	Amph//Arf51F//Arf79F//Cen//CG18109//CG30183//CG7716//cindr//dia//Grip163//Grip84//Hil//Lrch//pbl//sau//scra//Slik//sstn//step//sti//Tl//zip
GO:0005912	adherens_junction	Cellular Component	21	46	2436	12539	4.69832e-05	0.000823274	4.32806	2.34989	0.00862069	alpha-Cat//Arf51F//ArfGAP3//ASPP//bark//baz//cpa//ed//Efa6//ena//Girdin//hbs//mbt//PDZ-GEF//RASSF8//rst//scrib//shot//step//Zasp52//Zasp66
GO:0099738	cell_cortex_region	Cellular Component	29	74	2436	12539	6.34791e-05	0.00108761	4.19737	2.01721	0.0119048	Abl//aPKC//app//brat//brp//Bsg//cindr//ck//Dap160//dlg1//dsh//Efa6//Fife//hpo//insc//loco//Mbs//mud//par-6//Pkn//Rab35//Rbp//Rim//Ser//step//stnB//Syp//unc-13//zip
GO:0043195	terminal_bouton	Cellular Component	27	68	2436	12539	8.62467e-05	0.00144557	4.06426	2.04381	0.0110837	Alk//CASK//Cbp53E//ChAT//comt//cpx//DCTN1-p150//dlg1//Eaat1//ena//Fak//Fas2//jeb//kek6//Mical//mnb//Nrx-1//par-6//Pldn//Rab2//Rab3-GEF//sky//Snap25//Syn//Syt1//unc-13//Vmat
GO:0016328	lateral_plasma_membrane	Cellular Component	10	16	2436	12539	0.000190171	0.00311961	3.72086	3.21711	0.00410509	CG42748//dlg1//hts//Inx3//Mcr//mew//mys//Pak//scrib//TBCD
GO:0016324	apical_plasma_membrane	Cellular Component	30	82	2436	12539	0.000206805	0.0033218	3.68444	1.88319	0.0123153	aPKC//baz//btsz//cpa//dia//ex//Fas2//hbs//Inx2//l(2)gd1//Mcr//mew//mgl//Mvl//Nhe2//Np//par-6//Pde6//Ptp4E//Rab35//rst//sas//scb//Ser//Sln//sosie//Stat92E//Syt4//T48//wkd
GO:1902495	transmembrane_transporter_complex	Cellular Component	31	86	2436	12539	0.00022266	0.00350349	3.65236	1.85545	0.0127258	Atpalpha//Ca-beta//CG16868//CG42260//CngA//Cngl//eag//Elk//GluRIB//Hk//MCU//nAChRalpha4//nAChRalpha5//nAChRalpha6//nAChRalpha7//NaCP60E//Neto//Nmdar2//nrv1//nrv3//Ork1//pain//para//Pkd2//pyx//Sh//Shab//trp//Trpm//Trpml//wtrw
GO:0032154	cleavage_furrow	Cellular Component	16	34	2436	12539	0.000241587	0.00372528	3.61693	2.42229	0.00656814	Amph//Arf51F//Arf79F//Cen//cindr//dia//Hil//Lrch//pbl//sau//scra//Slik//sstn//step//Tl//zip
GO:0098831	presynaptic_active_zone_cytoplasmic_component	Cellular Component	7	9	2436	12539	0.000257658	0.00389518	3.58896	4.00351	0.00287356	brp//Bsg//Fife//Rbp//Rim//stnB//unc-13
GO:0030426	growth_cone	Cellular Component	14	28	2436	12539	0.000267085	0.00396005	3.57335	2.57369	0.00574713	CLIP-190//Con//DAAM//Eb1//erm//Fas2//gogo//jar//Lis-1//NetB//pod1//robo1//Rtnl1//shot
GO:0044295	axonal_growth_cone	Cellular Component	9	14	2436	12539	0.000300614	0.00437309	3.52199	3.30903	0.00369458	CLIP-190//Con//DAAM//Eb1//erm//NetB//robo1//Rtnl1//shot
GO:0000139	Golgi_membrane	Cellular Component	33	95	2436	12539	0.000313904	0.00448185	3.5032	1.78803	0.0135468	alpha-Man-Ia//alpha-Man-IIb//Arfip//Bet1//CG14015//CG15814//CG5447//Efa6//fng//FucTB//Fur2//GlcAT-I//Glg1//Gmap//GPHR//heix//Hip14//l(2)gl//Mgat2//mud//Naa60//PGAP2//Rab2//ru//sau//Sec22//siz//Slh//sll//step//syd//Syx5//wls
GO:0005813	centrosome	Cellular Component	42	131	2436	12539	0.000383483	0.00537574	3.41625	1.6503	0.0172414	14-3-3epsilon//aurA//Bsg25D//Cam//cdc14//Cen//Cep97//CG13251//CG18109//CG5270//CG7716//corto//Cp190//CycB3//CycE//DCTN1-p150//Dlic//Fign//fzr//Girdin//Grip163//Grip71//Grip84//Kat60//Klp61F//Lis-1//mats//Mps1//mud//Oseg5//Patronin//poe//robl//robl62A//SAK//Sas-4//Sas-6//sgg//sstn//tacc//TBCB//toc
GO:0045178	basal_part_of_cell	Cellular Component	26	70	2436	12539	0.000407523	0.00561072	3.38985	1.91188	0.0106732	Atpalpha//brat//CapaR//ck//cv-c//Dg//dlg1//foi//jar//Lkr//Mcr//mew//mol//mud//mys//Nrt//pon//SCAR//scb//scrib//Sln//Syp//Tao//Zasp52//ZnT33D//ZnT77C
GO:0005654	nucleoplasm	Cellular Component	130	513	2436	12539	0.000480372	0.00649766	3.31842	1.3044	0.0533662	14-3-3epsilon//Ada2a//aly//aop//ash1//ash2//B52//baf//Br140//Brd8//Brms1//bru1//Cam//Caper//CCDC53//Cdk7//CG10185//CG10324//CG10984//CG11030//CG11560//CG11788//CG12605//CG12674//CG13516//CG14282//CG15356//CG1894//CG1910//CG30183//CG3347//CG3815//CG3927//CG4021//CG40228//CG4038//CG42374//CG44774//CG46301//CG5213//CG6340//CG7379//CG8223//chif//coil//CoRest//corto//CRAT//CycK//elav//EloB//emc//Fbl6/…
GO:0034703	cation_channel_complex	Cellular Component	21	53	2436	12539	0.000530053	0.00695412	3.27568	2.03953	0.00862069	Ca-beta//CG16868//CG42260//CngA//Cngl//eag//Elk//Hk//MCU//NaCP60E//Ork1//pain//para//Pkd2//pyx//Sh//Shab//trp//Trpm//Trpml//wtrw
GO:0005667	transcription_regulator_complex	Cellular Component	61	211	2436	12539	0.000532157	0.00695412	3.27396	1.4881	0.0250411	Adf1//alien//aly//ase//Bro//Cdk7//CG13609//CG3919//CG4404//CG6276//CoRest//CrebB//da//dac//Dad//E2f1//exd//gce//HDAC1//Hr38//Hr39//Jra//lgs//mam//MED26//MEP-1//Mes2//mip130//mof//MTA1-like//NC2alpha//nej//NELF-B//Nelf-E//nerfin-1//Nf-YA//Nf-YB//Nf-YC//NFAT//nxf2//pan//Pbp45//pho//Ptx1//sc//sd//sima//simj//Sin3A//Smox//Smr//stwl//Su(H)//TAF1B//Taf4//TfIIA-L//TH1//Trf//ttk//udd//wda
GO:0017053	transcription_repressor_complex	Cellular Component	14	30	2436	12539	0.000654783	0.00827602	3.1839	2.40211	0.00574713	aly//CoRest//HDAC1//mip130//NC2alpha//NELF-B//Nelf-E//nerfin-1//nxf2//Sin3A//Smr//Su(H)//TH1//ttk
GO:0030427	site_of_polarized_growth	Cellular Component	14	30	2436	12539	0.000654783	0.00827602	3.1839	2.40211	0.00574713	CLIP-190//Con//DAAM//Eb1//erm//Fas2//gogo//jar//Lis-1//NetB//pod1//robo1//Rtnl1//shot
GO:0045169	fusome	Cellular Component	17	40	2436	12539	0.000687664	0.00855144	3.16262	2.18763	0.00697865	Ank//bam//cindr//CLIP-190//hts//Klp61F//mino//Rtnl1//scrib//Sec61alpha//Sec63//sgg//shot//shrb//Surf4//TER94//Vha16-1
GO:0005925	focal_adhesion	Cellular Component	13	27	2436	12539	0.000702746	0.00860028	3.1532	2.47836	0.00533662	Actn//ckn//Fak//Itgbn//mew//mys//Pak//parvin//Pax//rhea//scb//stck//Zasp52
GO:0098858	actin-based_cell_projection	Cellular Component	15	34	2436	12539	0.000880856	0.0106116	3.0551	2.2709	0.00615764	boss//CG5921//ck//dysc//ena//jar//Mipp1//Myo31DF//Myo61F//Rab35//shot//trp//Vrp1//WASp//wkd
GO:0044666	MLL3|4_complex	Cellular Component	8	13	2436	12539	0.00101106	0.0119927	2.99522	3.16761	0.00328407	ash2//CG14282//Hcf//Ncoa6//Ptip//Rbbp5//trr//wds
GO:0031083	BLOC-1_complex	Cellular Component	6	8	2436	12539	0.00104226	0.0119938	2.98202	3.86053	0.00246305	Blos1//Blos2//Blos3//Blos4//Pldn//Snapin
GO:0048788	cytoskeleton_of_presynaptic_active_zone	Cellular Component	6	8	2436	12539	0.00104226	0.0119938	2.98202	3.86053	0.00246305	brp//Bsg//Fife//Rbp//Rim//stnB
GO:0035770	ribonucleoprotein_granule	Cellular Component	32	97	2436	12539	0.00106029	0.0120218	2.97458	1.6981	0.0131363	4E-T//AGO1//Atx2//bru1//CG11263//CG6701//CG6967//Dbp80//Dcp-1//DCP2//Edc3//eIF4A//gw//lig//Not3//papi//Patr-1//pcm//poe//PyK//Rbfox1//rin//Sec16//smg//ssx//Sxl//Syp//TER94//Tm1//tud//vls//yps
GO:0043296	apical_junction_complex	Cellular Component	20	52	2436	12539	0.00111073	0.0124112	2.95439	1.97976	0.00821018	aPKC//Atpalpha//bark//baz//Cont//dlg1//Fas3//Girdin//Gli//kune//l(2)gl//Lac//Mbs//Mcr//par-6//pck//scrib//sinu//Tsf2//Zasp52
GO:0016327	apicolateral_plasma_membrane	Cellular Component	10	19	2436	12539	0.00123759	0.0136312	2.90742	2.70914	0.00410509	aPKC//dlg1//ds//ex//ft//Inx2//l(2)gl//Mcr//PDZ-GEF//scrib
GO:0005819	spindle	Cellular Component	38	122	2436	12539	0.0013028	0.0141474	2.88512	1.60328	0.0155993	Asator//aurA//Cam//cbs//cdc14//CG18109//CG7716//CLIP-190//clu//Cp190//DCTN1-p150//dgt5//Eb1//fzr//Grip163//Grip71//Grip84//Kebab//Klp3A//Klp61F//Lis-1//Map205//Mink//Mps1//mud//Patronin//SA//SAK//sgg//shi//shot//Slik//sofe//tacc//Tao//TBCB//toc//twe
GO:0035097	histone_methyltransferase_complex	Cellular Component	17	42	2436	12539	0.00133049	0.0142473	2.87599	2.08346	0.00697865	ash1//ash2//CG14282//CG3347//corto//gpp//Hcf//HDAC1//Jarid2//jing//Ncoa6//nej//Ptip//Rbbp5//Su(z)12//trr//wds
GO:0005815	microtubule_organizing_center	Cellular Component	54	189	2436	12539	0.00144427	0.0152539	2.84035	1.47068	0.0221675	14-3-3epsilon//ana1//aurA//Blos2//Bsg25D//Cam//Cby//cdc14//Cen//Cep97//CG13251//CG13366//CG18109//CG34417//CG5270//CG7218//CG7716//corto//Cp190//ctp//CycB3//CycE//DCTN1-p150//Dlic//Eb1//Fign//fzr//Girdin//Grip163//Grip71//Grip84//Kat60//Kif3C//Klp61F//Lis-1//mats//Mical//Mps1//mud//nompB//Oseg5//Patronin//poe//Pp2A-29B//robl//robl62A//SAK//Sas-4//Sas-6//sgg//sstn//tacc//TBCB//toc
GO:0036464	cytoplasmic_ribonucleoprotein_granule	Cellular Component	31	96	2436	12539	0.00185509	0.0193281	2.73163	1.66217	0.0127258	4E-T//AGO1//Atx2//bru1//CG11263//CG6701//CG6967//Dbp80//Dcp-1//DCP2//Edc3//eIF4A//gw//lig//Not3//papi//Patr-1//pcm//poe//PyK//Rbfox1//rin//Sec16//smg//ssx//Sxl//TER94//Tm1//tud//vls//yps
GO:0005918	septate_junction	Cellular Component	14	33	2436	12539	0.00205509	0.0206165	2.68717	2.18373	0.00574713	Atpalpha//bark//Cont//dlg1//Fas3//Gli//kune//l(2)gl//Lac//Mcr//pck//scrib//sinu//Tsf2
GO:0016607	nuclear_speck	Cellular Component	14	33	2436	12539	0.00205509	0.0206165	2.68717	2.18373	0.00574713	B52//CG3927//CG4021//CG5213//mam//Mettl3//mod//nsr//Rbp1//Rsf1//sqd//sug//U2af50//x16
GO:0009898	cytoplasmic_side_of_plasma_membrane	Cellular Component	21	58	2436	12539	0.00205898	0.0206165	2.68635	1.8637	0.00862069	Ack-like//baz//cta//ex//fu//Galphaq//Herc4//l(2)gd1//Myd88//Pli//Rab35//Rgk1//Rgk2//Rgk3//shrb//Src42A//Src64B//Stat92E//Traf-like//wkd//Wsck
GO:0048786	presynaptic_active_zone	Cellular Component	13	30	2436	12539	0.00234594	0.0231887	2.62968	2.23053	0.00533662	brp//Bsg//CaMKII//cpx//DAAM//Fas2//Fife//Gycbeta100B//Rbp//RhoGAP100F//Rim//stnB//unc-13
GO:0032593	insulin-responsive_compartment	Cellular Component	6	9	2436	12539	0.00261146	0.0254865	2.58312	3.43158	0.00246305	Rab9D//Rab9Db//Rab9E//Rab9Fa//Rab9Fb//RabX2
GO:0045171	intercellular_bridge	Cellular Component	12	27	2436	12539	0.00265167	0.0255555	2.57648	2.28772	0.00492611	14-3-3epsilon//Btk29A//cindr//ck//hts//jar//kel//mino//scra//sgg//sosie//Src64B
GO:0031981	nuclear_lumen	Cellular Component	186	798	2436	12539	0.00284226	0.0270541	2.54634	1.19976	0.0763547	14-3-3epsilon//Act5C//Ada2a//Adar//Adat1//aly//aop//ash1//ash2//B52//baf//Br140//Brd8//Brms1//bru1//cal1//Cam//Caper//CCDC53//cdc14//Cdk7//CG10185//CG10324//CG10984//CG11030//CG11560//CG11788//CG12605//CG12608//CG12674//CG13516//CG14282//CG15356//CG1894//CG1910//CG30183//CG3071//CG32767//CG3347//CG3815//CG3927//CG4021//CG40228//CG4038//CG42374//CG44774//CG46301//CG5213//CG5728//CG5815//CG6340//CG…
GO:0019005	SCF_ubiquitin_ligase_complex	Cellular Component	23	67	2436	12539	0.00287939	0.0270733	2.5407	1.76701	0.00944171	ago//CG12402//CG14317//CG31633//CG34025//CG7707//CG9003//CG9316//Cks85A//Cul5//Fbl6//Fbxl4//Fsn//gus//jet//Kdm2//pall//Ppa//Skp2//SkpA//SkpB//slmb//SP555
GO:0045172	germline_ring_canal	Cellular Component	11	24	2436	12539	0.00295678	0.027466	2.52918	2.35921	0.0045156	14-3-3epsilon//Btk29A//ck//hts//jar//kel//mino//scra//sgg//sosie//Src64B
GO:0032991	protein-containing_complex	Cellular Component	614	2894	2436	12539	0.00318206	0.0288714	2.49729	1.09208	0.252053	Act5C//Ada2a//Adf1//ago//AGO1//alien//Alk//alpha-Cat//aly//Apc//APC10//aph-1//aPKC//ArgRS//Arpc3A//ase//ash1//ash2//Atg1//Atg13//Atg17//Atpalpha//ATPsynbeta//ATPsynE//ATPsynepsilonL//aurA//Axn//B52//B9d2//babo//Bap170//Bet1//Bet5//betaggt-I//Blos1//Blos2//Blos3//Blos4//Br140//Brd8//Brms1//Bro//bru1//bru2//bru3//btl//bur//Bx42//c12.1//C15//Ca-beta//Cam//CaMKII//CanA-14F//CanA1//Cap-H2//Caper//cbc/…
GO:0019898	extrinsic_component_of_membrane	Cellular Component	29	91	2436	12539	0.00318297	0.0288714	2.49717	1.64037	0.0119048	Abl//Ack-like//alpha-Cat//Apc//Atg13//Atg17//Atg18b//clu//cta//dah//FIG4//fu//Galphaq//ImpE2//inaC//lap//larp//mud//ninaC//Pi3K21B//Pi3K92E//Pldn//Socs16D//Socs44A//Src42A//Src64B//trp//Vps13//Wsck
GO:0070822	Sin3-type_complex	Cellular Component	7	12	2436	12539	0.00326561	0.0292766	2.48604	3.00263	0.00287356	Brms1//CG15356//CG3815//CG44774//CG7379//HDAC1//Sin3A
GO:0035327	transcriptionally_active_chromatin	Cellular Component	13	31	2436	12539	0.00333075	0.0295173	2.47746	2.15858	0.00533662	Ada2a//B52//CG12674//Csl4//Eip93F//lilli//Nipped-B//p53//Rbp1//SA//Ski6//Su(Tpl)//upSET
GO:0031519	PcG_protein_complex	Cellular Component	12	28	2436	12539	0.00383019	0.0331806	2.41678	2.20602	0.00492611	corto//HDAC1//Jarid2//jing//Kdm2//ph-p//pho//psq//Sce//Sfmbt//Su(z)12//Su(z)2
GO:0061174	type_I_terminal_bouton	Cellular Component	12	28	2436	12539	0.00383019	0.0331806	2.41678	2.20602	0.00492611	Alk//CASK//cpx//DCTN1-p150//dlg1//ena//Fak//Fas2//jeb//kek6//Nrx-1//Pldn
GO:0005768	endosome	Cellular Component	69	263	2436	12539	0.00395277	0.033862	2.4031	1.35045	0.0283251	aph-1//Arf51F//Arf79F//Bet5//CG10237//CG10300//CG1275//CG32225//CG4080//CG4250//CG6707//CG8202//Cralbp//Culd//ed//Fas3//FIG4//fz2//hbs//hemo//hh//inaC//lqf//lsn//lt//mop//Mvl//Nct//Ndfip//neur//Nhe3//Nost//nwk//pen-2//Rab14//Rab26//Rab35//Rab5//Rab9D//Rab9Db//Rab9E//Rab9Fa//Rab9Fb//RabX2//RagA-B//Rbpn-5//RhoGAP68F//ru//S//Sec15//shrb//Snx1//Snx3//sona//Stam//Tl//Trpml//Trs23//Tsf2//Vha55//Vps13//…
GO:0008305	integrin_complex	Cellular Component	5	7	2436	12539	0.00407553	0.0341547	2.38982	3.67669	0.00205255	ItgaPS4//Itgbn//mew//mys//scb
GO:0016461	unconventional_myosin_complex	Cellular Component	5	7	2436	12539	0.00407553	0.0341547	2.38982	3.67669	0.00205255	Cam//ck//jar//Mlc-c//ninaC
GO:1902554	serine|threonine_protein_kinase_complex	Cellular Component	15	39	2436	12539	0.00449762	0.0372867	2.34702	1.97976	0.00615764	Atg1//Atg13//Atg17//babo//Cdk2//Cdk5//Cdk7//CG7766//CG8475//Cks85A//CycB3//CycE//CycK//put//wit
GO:0099572	postsynaptic_specialization	Cellular Component	12	29	2436	12539	0.00539519	0.044252	2.26799	2.12995	0.00492611	boss//Cln7//dlg1//Fas2//hts//nAChRalpha7//Neto//Pak//par-6//RtGEF//scrib//shi
GO:0097730	non-motile_cilium	Cellular Component	8	16	2436	12539	0.00579402	0.0467661	2.23702	2.57369	0.00328407	cdc14//CG5921//dysc//eys//nompB//Oseg4//Oseg5//Oseg6
GO:0010494	cytoplasmic_stress_granule	Cellular Component	7	13	2436	12539	0.00589593	0.0467661	2.22945	2.77166	0.00287356	Atx2//Dbp80//Rbfox1//rin//Sec16//ssx//Sxl
GO:0030055	cell-substrate_junction	Cellular Component	15	40	2436	12539	0.0059259	0.0467661	2.22725	1.93026	0.00615764	Abl//Actn//ckn//Fak//Itgbn//mew//mys//Pak//parvin//Pax//rhea//scb//shot//stck//Zasp52
GO:0055037	recycling_endosome	Cellular Component	19	55	2436	12539	0.00595913	0.0467661	2.22482	1.77818	0.00779967	aph-1//Arf51F//Fas3//Nct//Nhe3//nwk//pen-2//Rab14//Rab26//Rab9D//Rab9Db//Rab9E//Rab9Fa//Rab9Fb//RabX2//RhoGAP68F//Sec15//Tsf2//wit
GO:0061689	tricellular_tight_junction	Cellular Component	4	5	2436	12539	0.00600499	0.0467661	2.22149	4.1179	0.00164204	bark//dlg1//Gli//mud
GO:0000118	histone_deacetylase_complex	Cellular Component	13	33	2436	12539	0.00629755	0.0485541	2.20083	2.02775	0.00533662	Brms1//CG15356//CG3815//CG44774//CG7379//CoRest//HDAC1//HDAC4//MEP-1//MTA1-like//simj//Sin3A//Smr
GO:0016580	Sin3_complex	Cellular Component	3	3	2436	12539	0.00732507	0.0541611	2.13519	5.14737	0.00123153	CG44774//HDAC1//Sin3A
GO:0016602	CCAAT-binding_factor_complex	Cellular Component	3	3	2436	12539	0.00732507	0.0541611	2.13519	5.14737	0.00123153	Nf-YA//Nf-YB//Nf-YC
GO:0048179	activin_receptor_complex	Cellular Component	3	3	2436	12539	0.00732507	0.0541611	2.13519	5.14737	0.00123153	babo//put//wit
GO:0070877	microprocessor_complex	Cellular Component	3	3	2436	12539	0.00732507	0.0541611	2.13519	5.14737	0.00123153	drosha//loqs//pasha
GO:0030141	secretory_granule	Cellular Component	12	30	2436	12539	0.00742802	0.0541611	2.12913	2.05895	0.00492611	CG5235//cmpy//IA-2//Rab9D//Rab9Db//Rab9E//Rab9Fa//Rab9Fb//RabX2//snky//Syt1//Tbh
GO:0005794	Golgi_apparatus	Cellular Component	95	388	2436	12539	0.00744627	0.0541611	2.12806	1.26031	0.0389984	alpha-Man-Ia//alpha-Man-IIb//app//Arf79F//Arfip//Arv1//ATP8B//Bet1//Bet5//BicD//cbs//CG11357//CG13516//CG14015//CG14182//CG14621//CG15814//CG17075//CG17197//CG17287//CG17660//CG31145//CG31776//CG33116//CG4953//CG5196//CG5447//CG6488//CG7149//CG7579//CG8668//CG9308//CLIP-190//clu//comt//Efa6//fng//FucTA//FucTB//Fur2//fwd//garz//GlcAT-I//Glg1//Gmap//Golgin245//GPHR//heix//Hip14//Klp61F//l(2)gl//LPC…
GO:0000922	spindle_pole	Cellular Component	15	41	2436	12539	0.00769764	0.0554662	2.11364	1.88319	0.00615764	aurA//Cam//cdc14//CG18109//CG7716//DCTN1-p150//Grip163//Grip71//Grip84//Klp61F//Lis-1//SA//SAK//tacc//toc
GO:0016459	myosin_complex	Cellular Component	9	20	2436	12539	0.00816762	0.0577728	2.0879	2.31632	0.00369458	Cam//ck//jar//Mlc-c//Myo31DF//Myo61F//ninaC//Prm//zip
GO:0098975	postsynapse_of_neuromuscular_junction	Cellular Component	9	20	2436	12539	0.00816762	0.0577728	2.0879	2.31632	0.00369458	Arc1//Fas2//Neto//Pak//par-6//Pldn//Rab2//RtGEF//Syp
GO:0009925	basal_plasma_membrane	Cellular Component	17	49	2436	12539	0.00861087	0.0603544	2.06495	1.78582	0.00697865	Atpalpha//CapaR//cv-c//Dg//dlg1//foi//Lkr//Mcr//mew//mys//Nrt//scb//scrib//Sln//Zasp52//ZnT33D//ZnT77C
GO:0099501	exocytic_vesicle_membrane	Cellular Component	8	17	2436	12539	0.00910225	0.062857	2.04085	2.42229	0.00328407	Atet//Dop1R2//Syn//Syt1//unc-13//VGlut//Vmat//wls
GO:0061176	type_Ib_terminal_bouton	Cellular Component	5	8	2436	12539	0.00913097	0.062857	2.03948	3.21711	0.00205255	Alk//DCTN1-p150//dlg1//Fak//jeb
GO:0014069	postsynaptic_density	Cellular Component	7	14	2436	12539	0.00983354	0.0670943	2.00729	2.57369	0.00287356	boss//Cln7//dlg1//hts//nAChRalpha7//scrib//shi
GO:0098592	cytoplasmic_side_of_apical_plasma_membrane	Cellular Component	6	11	2436	12539	0.0100454	0.0679389	1.99803	2.80766	0.00246305	baz//ex//l(2)gd1//Rab35//Stat92E//wkd
GO:0045179	apical_cortex	Cellular Component	18	54	2436	12539	0.0109981	0.0734666	1.95868	1.71579	0.00738916	Abl//aPKC//app//brat//cindr//ck//Dap160//dlg1//dsh//hpo//insc//loco//Mbs//mud//par-6//Pkn//Ser//zip
GO:0030863	cortical_cytoskeleton	Cellular Component	13	35	2436	12539	0.0110533	0.0734666	1.95651	1.91188	0.00533662	brp//Bsg//CG30183//cpa//Fife//l(2)gl//Rbp//Rim//scra//sti//stnB//Tm1//zip
GO:1903561	extracellular_vesicle	Cellular Component	9	21	2436	12539	0.0118681	0.0782078	1.92562	2.20602	0.00369458	Arc1//CG18745//CG3544//CG6218//CG6656//Galk//Mipp1//sona//wls
GO:0012506	vesicle_membrane	Cellular Component	39	142	2436	12539	0.0122257	0.0798817	1.91272	1.41372	0.0160099	Atet//BicD//CG1275//CG15760//CG32225//CG4080//CG4250//CG5235//CG6707//dia//Dop1R2//FIG4//hemo//lqf//lsn//Nos//Ptr//Rab35//RagA-B//ru//S//Sec16//Sec22//shrb//Snx1//Snx3//spir//Syn//Syt1//Tbh//Trpml//unc-13//VGlut//Vmat//Vps13//Vps2//Vps28//Vps4//wls
GO:1902911	protein_kinase_complex	Cellular Component	16	47	2436	12539	0.0129447	0.0838689	1.88791	1.7523	0.00656814	Atg1//Atg13//Atg17//babo//Cdk2//Cdk5//Cdk7//CG7766//CG8475//Cks85A//CycB3//CycE//CycK//InR//put//wit
GO:0016323	basolateral_plasma_membrane	Cellular Component	13	36	2436	12539	0.0142902	0.0918147	1.84496	1.85877	0.00533662	Atpalpha//CapaR//cv-c//dlg1//foi//Lkr//Mcr//Nrt//scrib//Sln//Zasp52//ZnT33D//ZnT77C
GO:0005826	actomyosin_contractile_ring	Cellular Component	4	6	2436	12539	0.01524	0.097108	1.81701	3.43158	0.00164204	CG30183//scra//sti//zip
GO:0048471	perinuclear_region_of_cytoplasm	Cellular Component	23	76	2436	12539	0.0155401	0.0982082	1.80855	1.55776	0.00944171	AGO1//cbs//dlg1//dnc//Fhos//Gclc//gus//Hakai//hdc//Kebab//koi//l(2)efl//mbl//Ndfip//NetB//neur//Nhe3//Plod//RanGAP//S//scaf6//svr//Vha55
GO:0034705	potassium_channel_complex	Cellular Component	6	12	2436	12539	0.0168253	0.105466	1.77404	2.57369	0.00246305	eag//Elk//Hk//Ork1//Sh//Shab
GO:0035098	ESC|E(Z)_complex	Cellular Component	5	9	2436	12539	0.0172804	0.106898	1.76245	2.85965	0.00205255	corto//HDAC1//Jarid2//jing//Su(z)12
GO:0031090	organelle_membrane	Cellular Component	188	843	2436	12539	0.0173311	0.106898	1.76117	1.14793	0.0771757	ABCB7//alpha-Man-Ia//alpha-Man-IIb//Arfip//Atet//ATPsynbeta//ATPsynE//ATPsynepsilonL//Baldspot//Bet1//BicD//bif//bru1//Ccdc56//CG11162//CG11779//CG1275//CG1317//CG13887//CG14015//CG14182//CG15531//CG15760//CG15814//CG1724//CG17883//CG2064//CG2070//CG3149//CG32225//CG33116//CG3842//CG4080//CG41128//CG4250//CG42638//CG4743//CG4907//CG5027//CG5199//CG5235//CG5447//CG5823//CG6707//CG7149//CG7218//CG7…
GO:0005789	endoplasmic_reticulum_membrane	Cellular Component	63	253	2436	12539	0.0181488	0.111053	1.74115	1.28176	0.0258621	Baldspot//bif//CG11162//CG1317//CG13887//CG15531//CG15814//CG17883//CG2064//CG2070//CG3149//CG33116//CG3842//CG4907//CG5027//CG5823//CG7149//CG7218//CG7573//CG7872//CG8112//CG8630//cnir//eloF//fan//Fitm//ghi//Hmgcr//jp//lace//mdy//mol//ORMDL//PGAP2//PGAP3//PIG-F//PIG-H//PIG-K//PIG-N//PIG-T//PIG-V//PIG-Z//por//RpS26//S//Sec22//Sec61alpha//Sec63//Seipin//SelG//SERCA//sit//sll//Spase22-23//Sras//ste…
GO:0000151	ubiquitin_ligase_complex	Cellular Component	42	160	2436	12539	0.0208091	0.126329	1.68175	1.35119	0.0172414	ago//APC10//CG12084//CG12402//CG14317//CG31633//CG34025//CG42233//CG6966//CG7707//CG9003//CG9316//Cks85A//cort//corto//Cul5//DCAF12//EloB//Fbl6//Fbxl4//Fsn//fzr//gus//jet//Kdm2//mr//Ndfip//pall//ph-p//Ppa//SCCRO//Sce//sina//Skp2//SkpA//SkpB//slmb//Smurf//SP555//Su(z)2//Ubc10//Ubr3
GO:0031461	cullin-RING_ubiquitin_ligase_complex	Cellular Component	31	112	2436	12539	0.0211869	0.127618	1.67393	1.42472	0.0127258	ago//APC10//CG12084//CG12402//CG14317//CG31633//CG34025//CG42233//CG7707//CG9003//CG9316//Cks85A//cort//Cul5//DCAF12//EloB//Fbl6//Fbxl4//Fsn//fzr//gus//jet//Kdm2//mr//pall//Ppa//Skp2//SkpA//SkpB//slmb//SP555
GO:0009986	cell_surface	Cellular Component	21	70	2436	12539	0.0222399	0.132922	1.65287	1.54421	0.00862069	boi//CAH2//Cals//CG5027//Con//ed//eys//foi//Gli//GNBP3//Hmu//Itgbn//jeb//Mipp1//mys//Nlg3//plx//Ret//Ser//Tl//wry
GO:0030672	synaptic_vesicle_membrane	Cellular Component	7	16	2436	12539	0.02285	0.135518	1.64111	2.25198	0.00287356	Dop1R2//Syn//Syt1//unc-13//VGlut//Vmat//wls
GO:0017071	intracellular_cyclic_nucleotide_activated_cation_channel_complex	Cellular Component	3	4	2436	12539	0.0250353	0.141209	1.60145	3.86053	0.00123153	CG42260//CngA//Cngl
GO:0031429	box_H|ACA_snoRNP_complex	Cellular Component	3	4	2436	12539	0.0250353	0.141209	1.60145	3.86053	0.00123153	CG4038//NHP2//Nop60B
GO:0031476	myosin_VI_complex	Cellular Component	3	4	2436	12539	0.0250353	0.141209	1.60145	3.86053	0.00123153	Cam//jar//Mlc-c
GO:0070765	gamma-secretase_complex	Cellular Component	3	4	2436	12539	0.0250353	0.141209	1.60145	3.86053	0.00123153	aph-1//Nct//pen-2
GO:0098839	postsynaptic_density_membrane	Cellular Component	3	4	2436	12539	0.0250353	0.141209	1.60145	3.86053	0.00123153	boss//Cln7//dlg1
GO:1990316	Atg1|ULK1_kinase_complex	Cellular Component	3	4	2436	12539	0.0250353	0.141209	1.60145	3.86053	0.00123153	Atg1//Atg13//Atg17
GO:0010369	chromocenter	Cellular Component	10	27	2436	12539	0.0250916	0.141209	1.60047	1.90643	0.00410509	bab2//His2Av//HP4//HP5//MED26//msl-3//p53//piwi//Rif1//sba
GO:0030175	filopodium	Cellular Component	6	13	2436	12539	0.0261933	0.146341	1.58181	2.37571	0.00246305	ena//Mipp1//Rab35//shot//Vrp1//wkd
GO:0070938	contractile_ring	Cellular Component	8	20	2436	12539	0.0272477	0.151137	1.56467	2.05895	0.00328407	Abl//CG30183//msn//scra//shrb//step//sti//zip
GO:0062023	collagen-containing_extracellular_matrix	Cellular Component	14	43	2436	12539	0.0286722	0.156914	1.54254	1.67589	0.00574713	CG10359//CG1791//CG41520//CG8642//LanA//Mmp1//mspo//NetB//prc//Pxn//SP2353//tnc//trol//wb
GO:0008076	voltage-gated_potassium_channel_complex	Cellular Component	5	10	2436	12539	0.0291033	0.156914	1.53606	2.57369	0.00205255	eag//Elk//Hk//Sh//Shab
GO:0031941	filamentous_actin	Cellular Component	5	10	2436	12539	0.0291033	0.156914	1.53606	2.57369	0.00205255	CG13366//CG34417//Mical//Zasp52//Zasp66
GO:0070864	sperm_individualization_complex	Cellular Component	5	10	2436	12539	0.0291033	0.156914	1.53606	2.57369	0.00205255	jar//PI31//shi//Tm1//yuri
GO:0005892	acetylcholine-gated_channel_complex	Cellular Component	4	7	2436	12539	0.030126	0.158008	1.52106	2.94136	0.00164204	nAChRalpha4//nAChRalpha5//nAChRalpha6//nAChRalpha7
GO:0008275	gamma-tubulin_small_complex	Cellular Component	4	7	2436	12539	0.030126	0.158008	1.52106	2.94136	0.00164204	CG18109//CG7716//Grip163//Grip84
GO:0016581	NuRD_complex	Cellular Component	4	7	2436	12539	0.030126	0.158008	1.52106	2.94136	0.00164204	HDAC1//MEP-1//MTA1-like//simj
GO:0030285	integral_component_of_synaptic_vesicle_membrane	Cellular Component	4	7	2436	12539	0.030126	0.158008	1.52106	2.94136	0.00164204	Dop1R2//Syt1//VGlut//wls
GO:0005902	microvillus	Cellular Component	7	17	2436	12539	0.0324734	0.169169	1.48847	2.11951	0.00287356	boss//ck//jar//Myo31DF//Myo61F//trp//WASp
GO:0015630	microtubule_cytoskeleton	Cellular Component	87	373	2436	12539	0.0331536	0.171553	1.47947	1.20059	0.0357143	14-3-3epsilon//ana1//Apc//Arl2//Asator//aurA//betaTub60D//betaTub97EF//Blos2//Bsg25D//Cam//cbs//Cby//cdc14//Cen//Cep97//CG12983//CG13251//CG13366//CG18109//CG34417//CG5270//CG7218//CG7716//CG8407//CLIP-190//clu//cmet//corto//Cp190//ctp//CycB3//CycE//DCTN1-p150//DCTN3-p24//dgt5//Dlic//Eb1//ens//Fign//futsch//fzr//Girdin//Grip163//Grip71//Grip84//jar//jvl//Kat60//Kebab//Kif3C//Klp3A//Klp61F//Lis-1/…
GO:0005884	actin_filament	Cellular Component	11	32	2436	12539	0.0337378	0.173412	1.47188	1.76941	0.0045156	CG13366//CG34417//dia//hts//Mical//Pak//pigs//pod1//Tm1//Zasp52//Zasp66
GO:0045495	pole_plasm	Cellular Component	16	52	2436	12539	0.0340137	0.173673	1.46835	1.58381	0.00656814	bru1//CG11263//CG6701//CG6967//DCP2//eIF4A//Fsn//gus//papi//poe//PyK//RapGAP1//TER94//Tm1//tud//vls
GO:0005783	endoplasmic_reticulum	Cellular Component	117	517	2436	12539	0.0358805	0.180681	1.44514	1.16488	0.0480296	alpha-Man-Ia//aph-1//app//Arv1//Asph//Baldspot//bif//bwa//CG11162//CG1317//CG13284//CG13887//CG14646//CG15531//CG15814//CG17075//CG17197//CG17287//CG17593//CG17883//CG18231//CG2064//CG2070//CG31016//CG3149//CG31678//CG32576//CG33116//CG34041//CG34345//CG3842//CG4907//CG5027//CG5196//CG5823//CG7149//CG7218//CG7573//CG7872//CG8112//CG8630//CG9308//CG9698//clu//cnir//CNPYb//Cyp4e3//eloF//fan//Fitm//…
GO:0001917	photoreceptor_inner_segment	Cellular Component	2	2	2436	12539	0.0377299	0.180681	1.42331	5.14737	0.000821018	CG5921//dysc
GO:0002142	stereocilia_ankle_link_complex	Cellular Component	2	2	2436	12539	0.0377299	0.180681	1.42331	5.14737	0.000821018	CG5921//dysc
GO:0005943	phosphatidylinositol_3-kinase_complex,_class_IA	Cellular Component	2	2	2436	12539	0.0377299	0.180681	1.42331	5.14737	0.000821018	Pi3K21B//Pi3K92E
GO:0031477	myosin_VII_complex	Cellular Component	2	2	2436	12539	0.0377299	0.180681	1.42331	5.14737	0.000821018	ck//Mlc-c
GO:0032426	stereocilium_tip	Cellular Component	2	2	2436	12539	0.0377299	0.180681	1.42331	5.14737	0.000821018	CG5921//dysc
GO:0032545	CURI_complex	Cellular Component	2	2	2436	12539	0.0377299	0.180681	1.42331	5.14737	0.000821018	CG9107//Mat89Ba
GO:0034456	UTP-C_complex	Cellular Component	2	2	2436	12539	0.0377299	0.180681	1.42331	5.14737	0.000821018	CG9107//Mat89Ba
GO:0048476	Holliday_junction_resolvase_complex	Cellular Component	2	2	2436	12539	0.0377299	0.180681	1.42331	5.14737	0.000821018	mms4//mus81
GO:0061175	type_II_terminal_bouton	Cellular Component	2	2	2436	12539	0.0377299	0.180681	1.42331	5.14737	0.000821018	Cbp53E//Rab2
GO:0000930	gamma-tubulin_complex	Cellular Component	6	14	2436	12539	0.0384631	0.180823	1.41496	2.20602	0.00246305	Blos2//CG18109//CG7716//Grip163//Grip71//Grip84
GO:0035324	female_germline_ring_canal	Cellular Component	6	14	2436	12539	0.0384631	0.180823	1.41496	2.20602	0.00246305	ck//hts//kel//mino//sgg//sosie
GO:0048188	Set1C|COMPASS_complex	Cellular Component	6	14	2436	12539	0.0384631	0.180823	1.41496	2.20602	0.00246305	ash2//CG14282//CG3347//Hcf//Rbbp5//wds
GO:0031985	Golgi_cisterna	Cellular Component	12	37	2436	12539	0.0422932	0.197625	1.37373	1.66942	0.00492611	Bet1//cbs//fng//FucTA//garz//Glg1//Gmap//Golgin245//GPHR//Mgat2//sau//Tango1
GO:0030017	sarcomere	Cellular Component	18	62	2436	12539	0.0443959	0.204044	1.35266	1.4944	0.00738916	Act88F//Actn//Arc1//CG1674//CG43707//DAAM//Dg//l(2)efl//mbl//Mf//Prm//rhea//sls//Tm1//up//Zasp52//Zasp66//zip
GO:0070062	extracellular_exosome	Cellular Component	7	18	2436	12539	0.044461	0.204044	1.35202	2.00176	0.00287356	CG3544//CG6218//CG6656//Galk//Mipp1//sona//wls
GO:0098595	perivitelline_space	Cellular Component	7	18	2436	12539	0.044461	0.204044	1.35202	2.00176	0.00287356	babos//Cda4//gd//kuz//ndl//sdk//Spn27A
GO:0005818	aster	Cellular Component	5	11	2436	12539	0.0449848	0.205227	1.34693	2.33971	0.00205255	DCTN1-p150//Klp3A//Klp61F//shot//tacc
GO:0010008	endosome_membrane	Cellular Component	21	75	2436	12539	0.045731	0.207403	1.33979	1.44126	0.00862069	CG1275//CG32225//CG4080//CG4250//CG6707//FIG4//hemo//lsn//Rab35//RagA-B//ru//S//shrb//Snx1//Snx3//Trpml//Vps13//Vps2//Vps28//Vps4//wls
GO:0005769	early_endosome	Cellular Component	19	67	2436	12539	0.049396	0.221421	1.30631	1.4597	0.00779967	Arf51F//CG4080//Culd//ed//fz2//hemo//Rab14//Rab5//Rbpn-5//RhoGAP68F//Snx3//Tl//Tsf2//Vha55//Vps2//Vps8//wit//wls//wus
GO:0030016	myofibril	Cellular Component	19	67	2436	12539	0.049396	0.221421	1.30631	1.4597	0.00779967	Act88F//Actn//Arc1//CG1674//CG43707//DAAM//Dg//l(2)efl//mbl//Mf//mys//Prm//rhea//sls//Tm1//up//Zasp52//Zasp66//zip
GO:0000923	equatorial_microtubule_organizing_center	Cellular Component	4	8	2436	12539	0.0511211	0.226519	1.2914	2.57369	0.00164204	CG18109//CG7716//Grip163//Grip84
GO:0005903	brush_border	Cellular Component	4	8	2436	12539	0.0511211	0.226519	1.2914	2.57369	0.00164204	cta//Myo61F//Nha1//Vha55
GO:0005863	striated_muscle_myosin_thick_filament	Cellular Component	3	5	2436	12539	0.0535808	0.230642	1.27099	3.08842	0.00123153	Mf//Prm//sls
GO:0016363	nuclear_matrix	Cellular Component	3	5	2436	12539	0.0535808	0.230642	1.27099	3.08842	0.00123153	px//RpS3//Saf-B
GO:0034751	aryl_hydrocarbon_receptor_complex	Cellular Component	3	5	2436	12539	0.0535808	0.230642	1.27099	3.08842	0.00123153	gce//Met//ss
GO:0070865	investment_cone	Cellular Component	3	5	2436	12539	0.0535808	0.230642	1.27099	3.08842	0.00123153	jar//Tm1//yuri
GO:0071011	precatalytic_spliceosome	Cellular Component	36	143	2436	12539	0.0536835	0.230642	1.27016	1.29584	0.0147783	B52//Bx42//c12.1//Caper//Cbp80//Cdc5//CG14641//CG15747//CG17187//CG2685//CG42724//CG4849//CG6686//CG7564//CG9684//Dim1//Imp//Neos//nonA//Pabp2//Pnn//REG//rin//Rm62//Sf3a1//Sf3b3//Spx//sqd//Syp//tra2//U2af38//U2af50//U4-U6-60K//x16//yps//ytr
GO:0032432	actin_filament_bundle	Cellular Component	6	15	2436	12539	0.0538464	0.230642	1.26884	2.05895	0.00246305	jv//pigs//seq//Tm1//Zasp52//Zasp66
GO:0060293	germ_plasm	Cellular Component	13	43	2436	12539	0.0600686	0.255872	1.22135	1.55618	0.00533662	bru1//CG11263//CG6701//CG6967//eIF4A//papi//poe//PyK//RapGAP1//TER94//Tm1//tud//vls
GO:0001725	stress_fiber	Cellular Component	5	12	2436	12539	0.0650988	0.271304	1.18643	2.14474	0.00205255	pigs//seq//Tm1//Zasp52//Zasp66
GO:0005942	phosphatidylinositol_3-kinase_complex	Cellular Component	5	12	2436	12539	0.0650988	0.271304	1.18643	2.14474	0.00205255	FIG4//Pi3K21B//Pi3K92E//Socs16D//Socs44A
GO:0016528	sarcoplasm	Cellular Component	5	12	2436	12539	0.0650988	0.271304	1.18643	2.14474	0.00205255	DAAM//jp//SERCA//Tm1//yuri
GO:0035230	cytoneme	Cellular Component	5	12	2436	12539	0.0650988	0.271304	1.18643	2.14474	0.00205255	bnl//boi//btl//caps//dia
GO:0030018	Z_disc	Cellular Component	13	44	2436	12539	0.0706819	0.292988	1.15069	1.52081	0.00533662	Act88F//Actn//CG1674//CG43707//DAAM//Dg//l(2)efl//mbl//rhea//sls//Zasp52//Zasp66//zip
GO:0005814	centriole	Cellular Component	11	36	2436	12539	0.074761	0.308239	1.12632	1.57281	0.0045156	ana1//Cam//Cby//ctp//fzr//Grip71//nompB//Pp2A-29B//SAK//Sas-4//Sas-6
GO:0016010	dystrophin-associated_glycoprotein_complex	Cellular Component	4	9	2436	12539	0.0781937	0.320677	1.10683	2.28772	0.00164204	Dg//Dyb//Dys//Syn1
GO:0031674	I_band	Cellular Component	13	45	2436	12539	0.0824453	0.336325	1.08383	1.48702	0.00533662	Act88F//Actn//CG1674//CG43707//DAAM//Dg//l(2)efl//mbl//rhea//sls//Zasp52//Zasp66//zip
GO:0043186	P_granule	Cellular Component	12	41	2436	12539	0.085531	0.343773	1.06788	1.50655	0.00492611	bru1//CG11263//CG6701//CG6967//eIF4A//papi//poe//PyK//TER94//Tm1//tud//vls
GO:0072686	mitotic_spindle	Cellular Component	12	41	2436	12539	0.085531	0.343773	1.06788	1.50655	0.00492611	Cam//cdc14//clu//Grip84//Klp61F//Mink//Patronin//sgg//shi//Slik//sofe//TBCB
GO:0000242	pericentriolar_material	Cellular Component	5	13	2436	12539	0.0894147	0.343773	1.04859	1.97976	0.00205255	Bsg25D//Cep97//Cp190//Grip71//Sas-4
GO:0016007	mitochondrial_derivative	Cellular Component	5	13	2436	12539	0.0894147	0.343773	1.04859	1.97976	0.00205255	dj//HtrA2//mil//porin//Rae1
GO:0097482	muscle_cell_postsynaptic_specialization	Cellular Component	5	13	2436	12539	0.0894147	0.343773	1.04859	1.97976	0.00205255	Fas2//Neto//Pak//par-6//RtGEF
GO:0030659	cytoplasmic_vesicle_membrane	Cellular Component	17	63	2436	12539	0.0903606	0.343773	1.04402	1.38897	0.00697865	Atet//BicD//CG15760//CG5235//Dop1R2//lqf//Ptr//Sec16//Sec22//spir//Syn//Syt1//Tbh//unc-13//VGlut//Vmat//wls
GO:0019897	extrinsic_component_of_plasma_membrane	Cellular Component	14	50	2436	12539	0.09131	0.343773	1.03948	1.44126	0.00574713	Abl//Ack-like//alpha-Cat//Apc//cta//fu//Galphaq//inaC//lap//ninaC//Src42A//Src64B//trp//Wsck
GO:0005915	zonula_adherens	Cellular Component	3	6	2436	12539	0.0919216	0.343773	1.03658	2.57369	0.00123153	baz//Girdin//Zasp52
GO:0017059	serine_C-palmitoyltransferase_complex	Cellular Component	3	6	2436	12539	0.0919216	0.343773	1.03658	2.57369	0.00123153	ghi//lace//ORMDL
GO:0031901	early_endosome_membrane	Cellular Component	3	6	2436	12539	0.0919216	0.343773	1.03658	2.57369	0.00123153	CG4080//hemo//Snx3
GO:0032021	NELF_complex	Cellular Component	3	6	2436	12539	0.0919216	0.343773	1.03658	2.57369	0.00123153	NELF-B//Nelf-E//TH1
GO:0043197	dendritic_spine	Cellular Component	3	6	2436	12539	0.0919216	0.343773	1.03658	2.57369	0.00123153	nAChRalpha7//shi//X11Lbeta
GO:0061177	type_Is_terminal_bouton	Cellular Component	3	6	2436	12539	0.0919216	0.343773	1.03658	2.57369	0.00123153	Alk//Fak//jeb
GO:0030496	midbody	Cellular Component	9	29	2436	12539	0.0935539	0.343773	1.02894	1.59746	0.00369458	Cam//CG5270//cindr//DCTN1-p150//Klp3A//Map205//Patronin//shrb//toc
GO:0001518	voltage-gated_sodium_channel_complex	Cellular Component	2	3	2436	12539	0.0985394	0.343773	1.00639	3.43158	0.000821018	NaCP60E//para
GO:0005668	RNA_polymerase_transcription_factor_SL1_complex	Cellular Component	2	3	2436	12539	0.0985394	0.343773	1.00639	3.43158	0.000821018	TAF1B//udd
GO:0005914	spot_adherens_junction	Cellular Component	2	3	2436	12539	0.0985394	0.343773	1.00639	3.43158	0.000821018	baz//Girdin
GO:0005964	phosphorylase_kinase_complex	Cellular Component	2	3	2436	12539	0.0985394	0.343773	1.00639	3.43158	0.000821018	CG7766//CG8475
GO:0008290	F-actin_capping_protein_complex	Cellular Component	2	3	2436	12539	0.0985394	0.343773	1.00639	3.43158	0.000821018	CG31715//cpa
GO:0031315	extrinsic_component_of_mitochondrial_outer_membrane	Cellular Component	2	3	2436	12539	0.0985394	0.343773	1.00639	3.43158	0.000821018	clu//larp
GO:0031466	Cul5-RING_ubiquitin_ligase_complex	Cellular Component	2	3	2436	12539	0.0985394	0.343773	1.00639	3.43158	0.000821018	Cul5//gus
GO:0031475	myosin_V_complex	Cellular Component	2	3	2436	12539	0.0985394	0.343773	1.00639	3.43158	0.000821018	Cam//Mlc-c
GO:0031595	nuclear_proteasome_complex	Cellular Component	2	3	2436	12539	0.0985394	0.343773	1.00639	3.43158	0.000821018	Rpn5//Rpt6R
GO:0032391	photoreceptor_connecting_cilium	Cellular Component	2	3	2436	12539	0.0985394	0.343773	1.00639	3.43158	0.000821018	CG5921//dysc
GO:0035301	Hedgehog_signaling_complex	Cellular Component	2	3	2436	12539	0.0985394	0.343773	1.00639	3.43158	0.000821018	ci//fu
GO:0036062	presynaptic_periactive_zone	Cellular Component	2	3	2436	12539	0.0985394	0.343773	1.00639	3.43158	0.000821018	Fas2//LanA
GO:0038039	G_protein-coupled_receptor_heterodimeric_complex	Cellular Component	2	3	2436	12539	0.0985394	0.343773	1.00639	3.43158	0.000821018	GABA-B-R1//GABA-B-R3
GO:0043204	perikaryon	Cellular Component	2	3	2436	12539	0.0985394	0.343773	1.00639	3.43158	0.000821018	bol//S6kII
GO:0097431	mitotic_spindle_pole	Cellular Component	2	3	2436	12539	0.0985394	0.343773	1.00639	3.43158	0.000821018	Cam//Klp61F
GO:0098527	neuromuscular_junction_of_somatic_muscle	Cellular Component	2	3	2436	12539	0.0985394	0.343773	1.00639	3.43158	0.000821018	comt//Rab3-GEF
GO:0098820	trans-synaptic_protein_complex	Cellular Component	2	3	2436	12539	0.0985394	0.343773	1.00639	3.43158	0.000821018	Nrx-1//wit
GO:1990433	CSL-Notch-Mastermind_transcription_factor_complex	Cellular Component	2	3	2436	12539	0.0985394	0.343773	1.00639	3.43158	0.000821018	mam//Su(H)
GO:0016028	rhabdomere	Cellular Component	12	42	2436	12539	0.0995127	0.345605	1.00212	1.47068	0.00492611	Arr1//boss//Cam//Galphaq//inaC//ktub//Mob2//ninaC//rdgB//trp//WASp//Xport-B
GO:0005515	protein_binding	Molecular Function	696	2392	2416	12588	1.54928e-39	1.98773e-36	38.8099	1.51603	0.288079	14-3-3epsilon//4E-T//Abl//Ack-like//Actn//Ada2a//ago//AGO1//Akap200//alien//Alk//alpha-Cat//aly//amn//Ank//AnxB9//aop//Apc//aPKC//Appl//ArfGAP3//Arfip//Arpc3A//Arr1//ase//ash1//ash2//ASPP//AstA//Atf3//Atg1//Atg13//Atg17//Atx2//aurA//Axn//bab2//babo//bam//Bap170//baz//bcd//Bet1//BicC//BicD//bif//bin3//Blimp-1//Blos1//Blos2//Blos4//bnl//boi//boss//Br140//brat//Brms1//Bro//bru1//bru3//bs//Bsg//Bsg25…
GO:0000981	DNA-binding_transcription_factor_activity,_RNA_polymerase_II-specific	Molecular Function	185	499	2416	12588	1.17185e-21	7.51742e-19	20.9311	1.93166	0.0765728	acj6//Adf1//Antp//aop//ap//ase//ATbp//Atf3//Awh//B-H1//bap//bcd//Blimp-1//bowl//bs//bsh//byn//C15//Camta//Cdc5//Cf2//CG10274//CG10543//CG11398//CG11456//CG11617//CG1233//CG12391//CG12605//CG12769//CG17803//CG18011//CG18764//CG30431//CG31224//CG31365//CG31388//CG32767//CG42726//CG43347//CG4360//CG44002//CG6791//CG9215//CHES-1-like//chn//ci//Cp190//CrebB//ct//da//dac//dar1//Dif//dimm//Dll//Drgx//ds…
GO:0003700	DNA-binding_transcription_factor_activity	Molecular Function	201	565	2416	12588	5.31401e-21	2.25493e-18	20.2746	1.85356	0.0831954	ab//acj6//Adf1//Antp//aop//ap//ase//ATbp//Atf3//Awh//B-H1//bab2//bap//bcd//Blimp-1//bowl//br//bs//bsh//byn//C15//Camta//Cdc5//Cf2//CG10274//CG10543//CG11398//CG11456//CG11617//CG11695//CG1233//CG12391//CG12605//CG12769//CG14667//CG15073//CG17803//CG18011//CG18764//CG2889//CG30431//CG31224//CG31365//CG31388//CG32767//CG42726//CG43347//CG4360//CG44002//CG6791//CG8388//CG8944//CG9215//CHES-1-like//c…
GO:0140110	transcription_regulator_activity	Molecular Function	243	729	2416	12588	7.03017e-21	2.25493e-18	20.153	1.73675	0.100579	ab//acj6//Ada2a//Adf1//alien//Antp//aop//ap//ase//ATbp//Atf3//Awh//B-H1//bab2//bap//bcd//Blimp-1//bowl//br//Bro//bs//bsh//byn//C15//Camta//Cdc5//Cf2//CG10274//CG10543//CG10555//CG11398//CG11456//CG11617//CG11695//CG1233//CG12391//CG12605//CG12769//CG13287//CG13293//CG14667//CG14718//CG15073//CG17803//CG18011//CG18764//CG1894//CG2889//CG30431//CG31224//CG31365//CG31388//CG32767//CG3815//CG42726//C…
GO:0000976	transcription_cis-regulatory_region_binding	Molecular Function	191	546	2416	12588	4.51118e-19	1.08753e-16	18.3457	1.82264	0.0790563	acj6//Antp//aop//ap//ase//ash2//ATbp//Atf3//Awh//B-H1//bap//bcd//Blimp-1//bowl//br//bs//bsh//byn//C15//Camta//Cdc5//Cf2//CG10274//CG10431//CG10543//CG11398//CG11456//CG11617//CG11695//CG1233//CG12391//CG12605//CG12769//CG14667//CG15073//CG17803//CG18011//CG18764//CG2889//CG30431//CG31224//CG31365//CG31388//CG32767//CG34376//CG42726//CG43347//CG4360//CG44002//CG6791//CG8388//CG8944//CG9215//CHES-1…
GO:0043565	sequence-specific_DNA_binding	Molecular Function	216	644	2416	12588	5.65435e-19	1.08753e-16	18.2476	1.74754	0.089404	acj6//Antp//aop//ap//ase//ash2//ATbp//Atf3//Awh//B-H1//bap//bcd//Blimp-1//bowl//br//Bro//bs//bsh//byn//C15//Camta//Cdc5//Cf2//CG10274//CG10431//CG10543//CG11398//CG11456//CG11617//CG11695//CG1233//CG12391//CG12605//CG12769//CG14667//CG15073//CG15336//CG17803//CG18011//CG18764//CG2889//CG30431//CG31224//CG31365//CG31388//CG31715//CG32767//CG34376//CG42726//CG43347//CG4360//CG44002//CG6791//CG8388/…
GO:0000977	RNA_polymerase_II_transcription_regulatory_region_sequence-specific_DNA_binding	Molecular Function	177	494	2416	12588	5.93355e-19	1.08753e-16	18.2267	1.86684	0.0732616	acj6//Antp//aop//ap//ase//ATbp//Atf3//Awh//B-H1//bap//bcd//Blimp-1//bowl//br//bs//bsh//byn//C15//Cdc5//Cf2//CG10274//CG10543//CG11398//CG11456//CG11617//CG11695//CG1233//CG12391//CG12605//CG12769//CG17803//CG18011//CG18764//CG30431//CG31224//CG31365//CG31388//CG32767//CG34376//CG42726//CG43347//CG4360//CG44002//CG6791//CG8944//CG9215//CHES-1-like//chn//ci//Cp190//CrebB//ct//da//dac//dar1//Dif//di…
GO:1990837	sequence-specific_double-stranded_DNA_binding	Molecular Function	196	577	2416	12588	5.91372e-18	9.48413e-16	17.2281	1.76986	0.0811258	acj6//Antp//aop//ap//ase//ash2//ATbp//Atf3//Awh//B-H1//bap//bcd//Blimp-1//bowl//br//bs//bsh//byn//C15//Camta//Cdc5//Cf2//CG10274//CG10431//CG10543//CG11398//CG11456//CG11617//CG11695//CG1233//CG12391//CG12605//CG12769//CG14667//CG15073//CG17803//CG18011//CG18764//CG2889//CG30431//CG31224//CG31365//CG31388//CG32767//CG34376//CG42726//CG43347//CG4360//CG44002//CG6791//CG8388//CG8944//CG9215//CHES-1…
GO:0000978	RNA_polymerase_II_cis-regulatory_region_sequence-specific_DNA_binding	Molecular Function	146	394	2416	12588	2.8813e-17	4.10746e-15	16.5404	1.93071	0.0604305	acj6//Antp//aop//Atf3//bap//bcd//Blimp-1//bs//bsh//byn//C15//Cf2//CG10274//CG11398//CG11456//CG11617//CG11695//CG1233//CG12391//CG12605//CG12769//CG18011//CG18764//CG31224//CG31365//CG31388//CG32767//CG34376//CG42726//CG4360//CG8944//CG9215//CHES-1-like//ci//Cp190//CrebB//da//dac//dar1//Dif//dimm//Dll//dsx//E(bx)//E(spl)mdelta-HLH//E2f1//Eip78C//erm//esg//ewg//exd//fd19B//fd3F//fd59A//fd96Ca//fkh…
GO:0000987	cis-regulatory_region_sequence-specific_DNA_binding	Molecular Function	146	401	2416	12588	1.7e-16	2.1811e-14	15.7696	1.897	0.0604305	acj6//Antp//aop//Atf3//bap//bcd//Blimp-1//bs//bsh//byn//C15//Cf2//CG10274//CG11398//CG11456//CG11617//CG11695//CG1233//CG12391//CG12605//CG12769//CG18011//CG18764//CG31224//CG31365//CG31388//CG32767//CG34376//CG42726//CG4360//CG8944//CG9215//CHES-1-like//ci//Cp190//CrebB//da//dac//dar1//Dif//dimm//Dll//dsx//E(bx)//E(spl)mdelta-HLH//E2f1//Eip78C//erm//esg//ewg//exd//fd19B//fd3F//fd59A//fd96Ca//fkh…
GO:0003690	double-stranded_DNA_binding	Molecular Function	197	607	2416	12588	1.10171e-15	1.285e-13	14.9579	1.69098	0.0815397	acj6//Antp//aop//ap//ase//ash2//ATbp//Atf3//Awh//B-H1//bap//bcd//Blimp-1//bowl//br//bs//bsh//byn//C15//Camta//Cdc5//Cf2//CG10274//CG10431//CG10543//CG11398//CG11456//CG11617//CG11695//CG1233//CG12391//CG12605//CG12769//CG14667//CG15073//CG17803//CG18011//CG18764//CG2889//CG30431//CG31224//CG31365//CG31388//CG32767//CG34376//CG42726//CG43347//CG4360//CG44002//CG6791//CG8388//CG8944//CG9215//CHES-1…
GO:0016773	phosphotransferase_activity,_alcohol_group_as_acceptor	Molecular Function	120	318	2416	12588	4.56736e-15	4.7599e-13	14.3403	1.96614	0.0496689	Abl//Ack-like//Ady43A//Alk//aPKC//Asator//Atg1//aurA//babo//bsk//Btk29A//btl//CaMKI//CaMKII//CASK//cbc//Cdk2//Cdk5//Cdk7//CG10738//CG12016//CG12289//CG17698//CG2846//CG31140//CG31145//CG34357//CG34384//CG3544//CG42366//CG42637//CG4839//CG4945//CG7156//CG7328//CG7362//CG8298//CG8485//CG9886//CkIIalpha//Csk//Ddr//Dgk//drl//eas//Eip63E//Fak//fu//fwd//Galk//Gcn2//Gyc32E//Gyc76C//hep//Hipk//hpo//hppy/…
GO:0004672	protein_kinase_activity	Molecular Function	98	240	2416	12588	4.82297e-15	4.7599e-13	14.3167	2.12752	0.0405629	Abl//Ack-like//Alk//aPKC//Asator//Atg1//aurA//babo//bsk//Btk29A//btl//CaMKI//CaMKII//CASK//Cdk2//Cdk5//Cdk7//CG10738//CG17698//CG31145//CG34357//CG42366//CG42637//CG4839//CG4945//CG7156//CG8485//CkIIalpha//Csk//Ddr//drl//Eip63E//Fak//fu//Gcn2//Gyc32E//Gyc76C//hep//Hipk//hpo//hppy//IKKbeta//IKKepsilon//inaC//InR//JIL-1//ksr//LIMK1//lok//Madm//MAPk-Ak2//mbt//Mkk4//mnb//Mos//Mps1//msn//Nak//ninaC//N…
GO:0016301	kinase_activity	Molecular Function	125	343	2416	12588	2.51875e-14	2.30825e-12	13.5988	1.89878	0.0517384	Abl//Ack-like//Ady43A//Alk//aPKC//Argk//Asator//Atg1//aurA//babo//bsk//Btk29A//btl//CaMKI//CaMKII//CASK//cbc//Cdk2//Cdk5//Cdk7//CG10738//CG12016//CG12289//CG1344//CG17698//CG2846//CG30274//CG31140//CG31145//CG34357//CG34384//CG3544//CG42366//CG42637//CG4839//CG4945//CG6218//CG7156//CG7328//CG8298//CG8485//CG9541//CG9886//CkIIalpha//Csk//Ddr//Dgk//dlg1//drl//eas//Eip63E//Fak//fu//fwd//Galk//Gcn2//…
GO:0017076	purine_nucleotide_binding	Molecular Function	231	823	2416	12588	1.05867e-10	9.05513e-09	9.97524	1.46242	0.0956126	ABCB7//Abl//ACC//Ack-like//Alk//aPKC//Aprt//Arf102F//Arf51F//Arf79F//ArgRS//Arl2//Asator//AsnRS//AspRS-m//Atet//Atg1//ATP8B//Atpalpha//ATPsynbeta//aurA//babo//betaTub60D//betaTub97EF//bsk//Btk29A//btl//bur//CaMKI//CaMKII//CASK//CCT2//CCT4//Cdk2//Cdk5//Cdk7//CenG1A//CG10077//CG10738//CG10793//CG11403//CG13375//CG14669//CG17646//CG17698//CG18528//CG30158//CG31213//CG3164//CG31792//CG32091//CG34120/…
GO:0043168	anion_binding	Molecular Function	270	1002	2416	12588	2.68501e-10	2.15304e-08	9.57105	1.40396	0.111755	ABCB7//Abl//ACC//Ack-like//Alk//aPKC//Aprt//Arc42//Arf102F//Arf51F//Arf79F//ArgRS//Arl2//Asator//AsnRS//AspRS-m//Atet//Atg1//Atg18b//ATP8B//Atpalpha//ATPsynbeta//aurA//babo//baz//betaTub60D//betaTub97EF//bsk//Btk29A//btl//bur//CaMKI//CaMKII//CASK//CCT2//CCT4//Cdk2//Cdk5//Cdk7//CenG1A//CG10077//CG10738//CG10793//CG11241//CG11403//CG13375//CG14669//CG1640//CG17646//CG17698//CG18231//CG18528//CG3015…
GO:0097367	carbohydrate_derivative_binding	Molecular Function	272	1014	2416	12588	3.78579e-10	2.85715e-08	9.42184	1.39763	0.112583	ABCB7//Abl//ACC//Ack-like//Alk//aPKC//Appl//Aprt//Arf102F//Arf51F//Arf79F//ArgRS//Arl2//Asator//AsnRS//AspRS-m//Atet//Atg1//ATP8B//Atpalpha//ATPsynbeta//aurA//babo//betaTub60D//betaTub97EF//bsk//Btk29A//btl//bur//CaMKI//CaMKII//CASK//CCT2//CCT4//Cda4//Cdk2//Cdk5//Cdk7//CenG1A//CG10077//CG10154//CG10359//CG10738//CG10793//CG11403//CG11570//CG13375//CG13675//CG14247//CG14301//CG14669//CG17646//CG17…
GO:0004674	protein_serine|threonine_kinase_activity	Molecular Function	66	171	2416	12588	2.33627e-09	1.66524e-07	8.63148	2.01098	0.0273179	aPKC//Asator//Atg1//aurA//babo//bsk//CaMKI//CaMKII//CASK//Cdk2//Cdk5//Cdk7//CG17698//CG31145//CG42366//CG4839//CG4945//CG7156//CG8485//CkIIalpha//Eip63E//fu//Gcn2//Hipk//hpo//hppy//IKKbeta//IKKepsilon//inaC//JIL-1//LIMK1//lok//Madm//MAPk-Ak2//mbt//mnb//Mps1//msn//Nak//ninaC//Pak//Pdk1//PEK//Pk34A//Pkc53E//Pkc98E//Pkcdelta//PKD//Pkn//put//RIOK2//rl//S6kII//SAK//sff//sgg//Sik3//Slik//slpr//SRPK//st…
GO:0003677	DNA_binding	Molecular Function	282	1077	2416	12588	2.56622e-09	1.73287e-07	8.59071	1.36425	0.116722	acj6//Adf1//aly//Antp//aop//ap//ase//ash2//ATbp//Atf3//Awh//B-H1//bab2//baf//bap//Bap170//bcd//Blimp-1//bowl//br//Bro//bs//bsh//BuGZ//byn//C15//Camta//Cdc5//Cdep//Cf2//CG10274//CG10431//CG10543//CG11398//CG11403//CG11456//CG11560//CG11617//CG11695//CG11986//CG1233//CG12391//CG12498//CG12605//CG12769//CG13775//CG14667//CG15073//CG15336//CG17803//CG18011//CG18764//CG2889//CG30431//CG31224//CG31365/…
GO:0000166	nucleotide_binding	Molecular Function	253	958	2416	12588	8.11878e-09	5.2082e-07	8.09051	1.37599	0.104719	ABCB7//Abl//ACC//Ack-like//Alk//anne//aPKC//Aprt//Arc42//Arf102F//Arf51F//Arf79F//ArgRS//Arl2//Asator//AsnRS//AspRS-m//Atet//Atg1//ATP8B//Atpalpha//ATPsynbeta//aurA//babo//betaTub60D//betaTub97EF//bsk//Btk29A//btl//bur//CaMKI//CaMKII//CASK//CCT2//CCT4//Cdk2//Cdk5//Cdk7//CenG1A//CG10077//CG10738//CG10793//CG11403//CG13375//CG14669//CG17646//CG17698//CG18528//CG30158//CG31213//CG3164//CG31674//CG31…
GO:0005524	ATP_binding	Molecular Function	179	638	2416	12588	1.6072e-08	9.8192e-07	7.79393	1.46181	0.0740894	ABCB7//Abl//ACC//Ack-like//Alk//aPKC//ArgRS//Asator//AsnRS//AspRS-m//Atet//Atg1//ATP8B//Atpalpha//ATPsynbeta//aurA//babo//bsk//Btk29A//btl//bur//CaMKI//CaMKII//CASK//CCT2//CCT4//Cdk2//Cdk5//Cdk7//CG10077//CG10738//CG10793//CG11403//CG17646//CG17698//CG31213//CG3164//CG31792//CG32091//CG34120//CG34357//CG4078//CG42366//CG42637//CG4562//CG4701//CG4839//CG4945//CG6418//CG7156//CG8485//CG8520//CG8908…
GO:0004713	protein_tyrosine_kinase_activity	Molecular Function	22	36	2416	12588	3.58861e-08	2.09281e-06	7.44507	3.18405	0.00910596	Abl//Ack-like//Alk//Btk29A//btl//Csk//Ddr//drl//Fak//Hipk//InR//ninaC//Nrk//otk//Pvr//Ret//Sdr//sev//Src42A//Src64B//Tie//Wsck
GO:0008092	cytoskeletal_protein_binding	Molecular Function	101	318	2416	12588	4.31232e-08	2.40553e-06	7.36529	1.65483	0.0418046	Actn//Akap200//alpha-Cat//Ank//AnxB9//Apc//aPKC//Arfip//Arpc3A//BicD//bif//Blos2//Bsg25D//BuGZ//Cam//Cdep//CG10984//CG13251//CG1674//CG18109//CG18135//CG2765//CG30183//CG5921//CG7716//CG9426//cib//ck//CLIP-190//cmet//Cp190//cpa//DAAM//DCP2//DCTN1-p150//dia//Eb1//Efa6//ens//Fhos//Frl//futsch//Girdin//Grip163//Grip71//Grip84//hts//jar//Kat60//Kebab//kel//Kif3C//Klp3A//Klp61F//l(2)gl//Lis-1//Mical//…
GO:0008047	enzyme_activator_activity	Molecular Function	80	236	2416	12588	5.10568e-08	2.72941e-06	7.29195	1.76619	0.0331126	Arf102F//Arf51F//ArfGAP3//ASPP//Bet5//Br140//bur//Cdep//CdGAPr//CenG1A//CG15611//CG17883//CG1791//CG41520//CG42795//CG43658//CG5522//CG7741//CG8155//CG8531//chif//Cks85A//cort//cv-c//CycK//CycY//Dhit//Efa6//fzr//garz//HPS1//jeb//ksr//l(2)gl//loco//mats//MEP-1//nrv1//nrv3//Orc6//pbl//PCNA2//Pdk1//PDZ-GEF//PlexA//plx//pns//PsGEF//Pura//Rab3-GEF//Rabex-5//RanGAP//RapGAP1//Ras85D//Rcc1//REG//Rgl//Rho…
GO:0001216	DNA-binding_transcription_activator_activity	Molecular Function	41	95	2416	12588	6.84236e-08	3.5115e-06	7.16479	2.24864	0.0169702	Adf1//bs//Camta//Cf2//CG12769//CG18011//CG32767//ci//da//Dif//dsx//E2f1//Eip74EF//erm//gce//gcm//grh//ham//Hand//Mef2//mld//Mrtf//Nf-YB//Nf-YC//nub//oc//onecut//opa//pan//Pdp1//pnt//Pph13//sc//sima//srp//Stat92E//Su(H)//trh//Trl//vvl//zld
GO:0003779	actin_binding	Molecular Function	49	124	2416	12588	1.11773e-07	5.51556e-06	6.95166	2.0589	0.0202815	Actn//Akap200//alpha-Cat//Arpc3A//bif//CG10984//CG1674//CG30183//CG5921//CG9426//cib//ck//CLIP-190//cpa//DAAM//DCP2//dia//Fhos//Frl//futsch//hts//jar//kel//Mical//mwh//Myo31DF//Myo61F//osp//parvin//pigs//pod1//rhea//SCAR//scra//shi//shot//sls//sn//spir//sprt//Svil//Tm1//Unc-115a//Unc-115b//Vrp1//WASp//Zasp52//Zasp66//zip
GO:0042803	protein_homodimerization_activity	Molecular Function	49	125	2416	12588	1.4997e-07	7.12635e-06	6.824	2.04242	0.0202815	alien//ase//Blos2//bru3//bun//byn//CG11263//ci//corto//Cp190//CtBP//ctp//da//dbo//Debcl//drl//Dronc//Dscam1//dsx//Fic//FoxP//fu//grh//grim//Gyc88E//Hml//hpo//Lac//Liprin-gamma//Madm//mod(mdg4)//oc//Orc6//Ork1//otk//otk2//Pph13//psq//robo2//slpr//step//svp//Syt1//Syx5//Ten-m//trbl//Trl//trp//ttk
GO:0001228	DNA-binding_transcription_activator_activity,_RNA_polymerase_II-specific	Molecular Function	40	94	2416	12588	1.56871e-07	7.18805e-06	6.80446	2.21713	0.0165563	Adf1//bs//Camta//Cf2//CG12769//CG18011//CG32767//ci//da//Dif//dsx//E2f1//Eip74EF//erm//gcm//grh//ham//Hand//Mef2//mld//Mrtf//Nf-YB//Nf-YC//nub//oc//onecut//opa//pan//Pdp1//pnt//Pph13//sc//sima//srp//Stat92E//Su(H)//trh//Trl//vvl//zld
GO:0050839	cell_adhesion_molecule_binding	Molecular Function	31	65	2416	12588	1.76999e-07	7.83067e-06	6.75203	2.4849	0.0128311	alpha-Cat//Bsg//CG17211//cindr//ck//Cont//ds//Dscam1//Dscam2//ed//Fas1//Fas2//Fas3//fred//ft//Hakai//hbs//Itgbn//mew//mys//Nrt//otk//otk2//plum//plx//Ret//rhea//rst//sas//siz//tutl
GO:0046873	metal_ion_transmembrane_transporter_activity	Molecular Function	69	200	2416	12588	1.95873e-07	8.37682e-06	6.70803	1.79754	0.0285596	Atpalpha//brv3//Ca-beta//Calx//CG10413//CG10804//CG1090//CG11155//CG12773//CG13794//CG14744//CG16868//CG33296//CG42594//CG42638//CG43066//Eaat1//eag//Ekar//Elk//foi//GlyT//Grik//Hk//Hmt-1//Ih//Irk1//Irk2//Irk3//kcc//MCU//mfrn//Mid1//Mvl//NaCP60E//NaPi-III//Ncc69//Nckx30C//Ndae1//Nha1//Nhe1//Nhe2//Nhe3//Ork1//pain//para//Pkd2//PMCA//ppk//ppk23//Prestin//pyx//SERCA//SerT//Sh//Shab//SK//slo//Task7//…
GO:0008324	cation_transmembrane_transporter_activity	Molecular Function	99	329	2416	12588	1.00796e-06	4.17165e-05	5.99656	1.56783	0.0409768	Amt//Atpalpha//ATPsynbeta//ATPsynE//ATPsynepsilonL//brv3//Ca-beta//Calx//CG10413//CG10804//CG1090//CG11155//CG12773//CG13794//CG14744//CG15270//CG1628//CG16868//CG33296//CG42260//CG42594//CG42638//CG43066//CG4743//CG5535//CG5646//CG7255//CngA//Cngl//Eaat1//eag//Ekar//Elk//foi//GlyT//Grik//Hk//Hmt-1//Ih//Irk1//Irk2//Irk3//kcc//MCU//mfrn//Mid1//Mvl//nAChRalpha4//nAChRalpha5//nAChRalpha6//nAChRalpha…
GO:0042802	identical_protein_binding	Molecular Function	53	147	2416	12588	1.08133e-06	4.33547e-05	5.96604	1.87853	0.0219371	alien//ase//Blos2//bru3//bun//byn//CG11263//ci//corto//Cp190//CtBP//ctp//da//dbo//Debcl//drl//Dronc//Dscam1//Dscam2//dsx//Fic//FoxP//fu//Gdh//grh//grim//Gyc88E//Hml//hpo//Lac//Liprin-gamma//Madm//mod(mdg4)//oc//Orc6//Ork1//otk//otk2//pasha//Pph13//psq//robo2//slpr//step//svp//Syt1//Syx5//Ten-m//tra2//trbl//Trl//trp//ttk
GO:0038023	signaling_receptor_activity	Molecular Function	119	417	2416	12588	1.73669e-06	6.75205e-05	5.76028	1.48686	0.049255	5-HT2A//5-HT2B//5-HT7//Alk//AstA-R1//AstC-R2//babo//boi//boss//btl//CapaR//CCAP-R//CCHa2-R//CG10738//CG11155//CG12290//CG32447//CG33639//CG33958//CG34357//CG42637//CG4313//Cirl//Ddr//Dh31-R//Dop1R2//Dop2R//drl//Dscam1//Eip78C//Ekar//FMRFaR//fz2//fz3//fz4//GABA-B-R1//GABA-B-R3//gce//Gli//GluRIB//GNBP3//Gr10a//Gr61a//Gr64b//Grik//Gyc32E//Gyc76C//hec//Hnf4//Hr3//Hr38//Hr39//Hr4//IA-2//InR//Ir75d//Ir…
GO:0022890	inorganic_cation_transmembrane_transporter_activity	Molecular Function	94	313	2416	12588	2.06637e-06	7.7975e-05	5.68479	1.56474	0.0389073	Amt//Atpalpha//ATPsynbeta//ATPsynE//ATPsynepsilonL//brv3//Ca-beta//Calx//CG10413//CG10804//CG1090//CG11155//CG12773//CG13794//CG14744//CG15270//CG16868//CG33296//CG42260//CG42594//CG42638//CG43066//CngA//Cngl//Eaat1//eag//Ekar//Elk//foi//GlyT//Grik//Hk//Hmt-1//Ih//Irk1//Irk2//Irk3//kcc//MCU//mfrn//Mid1//Mvl//nAChRalpha4//nAChRalpha5//nAChRalpha6//nAChRalpha7//nAChRbeta1//nAChRbeta2//NaCP60E//NaPi…
GO:0005102	signaling_receptor_binding	Molecular Function	81	265	2416	12588	4.94763e-06	0.000181366	5.3056	1.59257	0.0335265	Ack-like//Akap200//amn//Arr1//AstA//Axn//bnl//boss//btsz//CASK//Cbl//CG10359//CG17211//CG4080//CG41520//CG8642//CNPYb//csw//cta//cue//cv-2//Dab//Dad//daw//dsh//ed//fu//Galphaq//Gbp3//Gli//Gyc76C//hh//homer//Idgf3//Idgf5//Itgbn//ITP//jeb//Lam//LanA//mav//Mip//miple2//Ms//Myd88//myo//mys//Nlg3//NPF//Nplp3//Nrx-1//NT1//O-fut1//otk//pbl//plx//Pvf1//Pvf2//Pvf3//Ret//rhea//sas//Sema1a//Sema1b//Sema2a//…
GO:0005096	GTPase_activator_activity	Molecular Function	54	158	2416	12588	5.55796e-06	0.000198079	5.25508	1.78072	0.022351	ArfGAP3//Bet5//Cdep//CdGAPr//CenG1A//CG15611//CG17883//CG42795//CG43658//CG5522//CG8155//cv-c//Dhit//Efa6//garz//HPS1//l(2)gl//loco//Orc6//pbl//PDZ-GEF//PlexA//plx//pns//PsGEF//Pura//Rab3-GEF//Rabex-5//RanGAP//RapGAP1//Rcc1//Rgl//RhoGAP100F//RhoGAP16F//RhoGAP19D//RhoGAP5A//RhoGAP68F//RhoGAP71E//RhoGAP92B//RhoGEF3//RhoGEF4//RN-tre//RtGEF//Sec71//sif//siz//sky//spri//step//TBCD//Tctp//Trs23//Vav//w…
GO:0016740	transferase_activity	Molecular Function	305	1281	2416	12588	8.95383e-06	0.00031048	5.04799	1.24054	0.126242	Abl//Ack-like//Ady43A//Alk//alpha4GT2//aPKC//app//Aprt//Argk//Art7//Art8//Asator//ash1//Atg1//aurA//babo//Baldspot//beta3GalTII//betaggt-I//bin3//Br140//bsk//Btk29A//btl//C1GalTA//CaMKI//CaMKII//CASK//cbc//Cbl//Cdk2//Cdk5//Cdk7//cerv//CG10623//CG10738//CG1074//CG10877//CG10947//CG11089//CG11241//CG1129//CG11357//CG11360//CG11475//CG11596//CG12016//CG12289//CG12477//CG1317//CG13325//CG13344//CG134…
GO:0005509	calcium_ion_binding	Molecular Function	65	206	2416	12588	1.35751e-05	0.00045834	4.86726	1.64402	0.026904	Actn//alpha-Man-Ia//AnxB10//AnxB11//AnxB9//brv3//Cad96Cb//Cadps//CalpA//CalpB//CalpC//Cals//Calx//Cam//Cbl//Cbp53E//CG11377//CG12817//CG13705//CG17271//CG17593//CG17698//CG17765//CG31345//CG32237//CG5890//cue//Dap160//Dg//Dgk//ds//Duox//eys//Frq2//ft//hh//LPCAT//Lrp4//mgl//Mlc-c//Naam//Nca//para//Plc21C//PsGEF//rdgC//regucalcin//Reps//Ret//Ser//shot//smp-30//SP2353//Syt1//Syt12//Syt4//Sytalpha//S…
GO:0019199	transmembrane_receptor_protein_kinase_activity	Molecular Function	15	26	2416	12588	1.51974e-05	0.000499957	4.81823	3.00592	0.00620861	Alk//babo//btl//Ddr//drl//InR//Nrk//otk//put//Pvr//Ret//Sdr//sev//Tie//wit
GO:0019899	enzyme_binding	Molecular Function	107	384	2416	12588	1.79831e-05	0.000576806	4.74514	1.45182	0.0442881	ago//AGO1//ash1//ash2//Atg17//Axn//BicD//Blimp-1//Brms1//Cbl//cbs//CG11475//CG11700//CG12674//CG14260//CG31064//CG31244//CG3632//CG40228//CG4078//CG42673//CG42748//ci//Cka//ckn//Cks85A//corolla//csw//Cul5//CycB3//CycY//dia//drl//E(spl)m6-BFM//ex//FANCI//fmt//Frl//futsch//garz//Gbs-76A//Gmap//Golgin245//Gyc88E//hep//hid//IKKepsilon//ksr//l(2)gl//MAPk-Ak2//mats//Mbs//mbt//Mef2//Mitofilin//Mkp3//Mob…
GO:0001653	peptide_receptor_activity	Molecular Function	24	54	2416	12588	1.93644e-05	0.000605964	4.713	2.31567	0.00993377	AstA-R1//AstC-R2//CapaR//CCAP-R//CCHa2-R//CG10738//CG33639//CG33958//CG34357//Dh31-R//FMRFaR//Gyc32E//Gyc76C//hec//Lgr3//Lgr4//Lkr//mth//Pdfr//PK1-R//Proc-R//SIFaR//sNPF-R//TkR99D
GO:0019904	protein_domain_specific_binding	Molecular Function	31	78	2416	12588	2.024e-05	0.000618283	4.69379	2.07075	0.0128311	aop//Arfip//Cbl//cindr//Cp190//Dcp-1//dos//Dronc//dsh//Dys//ena//fan//Fbl6//fkh//fz2//hid//mod(mdg4)//Myd88//Nak//Ndfip//nkd//Pak//psq//Rala//RhoGAP92B//rst//sd//Tl//Trl//ttk//Vap33
GO:0004930	G_protein-coupled_receptor_activity	Molecular Function	41	117	2416	12588	3.72849e-05	0.00111248	4.42847	1.82582	0.0169702	5-HT2A//5-HT2B//5-HT7//AstA-R1//AstC-R2//boss//CapaR//CCAP-R//CCHa2-R//CG12290//CG32447//CG33639//CG4313//Cirl//Dh31-R//Dop1R2//Dop2R//FMRFaR//GABA-B-R1//GABA-B-R3//hec//Lgr3//Lgr4//Lkr//mGluR//mth//mthl10//mthl14//mthl15//mthl2//mthl4//Octbeta2R//Octbeta3R//Pdfr//PK1-R//Proc-R//Rh7//SIFaR//sNPF-R//TkR99D//TyrR
GO:0003924	GTPase_activity	Molecular Function	49	148	2416	12588	3.83833e-05	0.00111922	4.41586	1.72502	0.0202815	Arf102F//Arf51F//Arf79F//Arl2//betaTub60D//betaTub97EF//CenG1A//CG13375//CG14669//CG18528//CG30158//CG4849//CG8500//CG8641//cta//Dgp-1//eEF1alpha2//eRF3//Galphaq//Gyc88E//HBS1//mEFG1//mEFTu1//Mtl//Opa1//Rab14//Rab2//Rab26//Rab35//Rab5//Rab9D//Rab9Db//Rab9E//Rab9Fa//Rab9Fb//RabX2//RabX6//RagA-B//Rala//Rap2l//Ras64B//Ras85D//RecQ5//Rgk1//Rgk2//Rgk3//shi//sky//waw
GO:0005543	phospholipid_binding	Molecular Function	45	134	2416	12588	5.30738e-05	0.00151319	4.27512	1.74972	0.0186258	Amph//AnxB10//AnxB11//AnxB9//Arfip//Atg18b//baz//CG10237//CG10300//CG5270//CG7156//CG8176//Cralbp//dia//dsh//Efa6//IRSp53//l(2)gd1//lap//lqf//Myd88//Myo31DF//Myo61F//neur//ninaC//Nost//nwk//pbl//pinta//PsGEF//rdgB//RhoGAP92B//sau//Snx1//Snx3//snz//step//Svil//Syt1//Syt12//Syt4//Sytalpha//Sytbeta//Trpml//unc-13
GO:0003676	nucleic_acid_binding	Molecular Function	478	2149	2416	12588	5.69947e-05	0.00157456	4.24417	1.15891	0.197848	4E-T//Achl//acj6//Adar//Adat1//Adf1//AGO1//aly//Antp//aop//ap//Arc1//ase//ash2//AsnRS//AspRS-m//ATbp//Atf3//Atx-1//Atx2//Awh//B-H1//B52//bab2//baf//bam//bap//Bap170//bcd//BicC//BicD//bin3//Blimp-1//bol//bowl//br//brat//Bro//bru1//bru2//bru3//bs//bsh//BuGZ//byn//c12.1//C15//Camta//Caper//Cbp80//Cdc5//Cdep//Cf2//CG10077//CG10274//CG10431//CG10492//CG10543//CG1074//CG11263//CG11360//CG11398//CG11403…
GO:0008134	transcription_factor_binding	Molecular Function	53	166	2416	12588	5.76807e-05	0.00157456	4.23897	1.66352	0.0219371	14-3-3epsilon//alien//bin3//Bro//bs//ci//CtBP//da//DOR//Dsp1//E(bx)//E2f1//ex//exd//eya//fkh//gce//Gug//Hipk//hkb//Hr38//Jra//lilli//Met//mid//Mrtf//MTA1-like//NC2alpha//Ncoa6//nej//NFAT//noc//ovo//p53//pan//Rbfox1//rl//Rpt2//Rpt6R//sc//sd//Sirt1//Smr//Su(H)//Taf4//tai//TfIIA-L//TfIIB//tim//tll//tou//Trf//Trl
GO:0005516	calmodulin_binding	Molecular Function	19	41	2416	12588	7.0143e-05	0.00187486	4.15402	2.41451	0.00786424	CaMKI//CaMKII//Camta//CanA-14F//CanA1//CG7766//CG8475//IP3K1//IP3K2//jar//MAPk-Ak2//ninaC//Nos//Patronin//Pde1c//poe//rdgC//SK//unc-13
GO:0008289	lipid_binding	Molecular Function	59	193	2416	12588	9.11243e-05	0.00238597	4.04037	1.59278	0.0244205	Amph//AnxB10//AnxB11//AnxB9//Arfip//Atg18b//baz//CG10237//CG10300//CG10362//CG3246//CG4586//CG5270//CG7156//CG8176//CheB93b//Cralbp//cv-c//dia//dsh//Efa6//gce//GNBP3//IRSp53//l(2)gd1//lap//lqf//mGluR//MSBP//Myd88//Myo31DF//Myo61F//neur//ninaC//Nost//Npc2b//Npc2h//nwk//pbl//pinta//PsGEF//rdgB//RhoGAP92B//sau//Ser//Snx1//Snx3//snz//Start1//step//Svil//Syt1//Syt12//Syt4//Sytalpha//Sytbeta//Trpml//un…
GO:0005544	calcium-dependent_phospholipid_binding	Molecular Function	9	13	2416	12588	0.000117523	0.00301565	3.92988	3.60711	0.00372517	AnxB10//AnxB11//AnxB9//PsGEF//Syt1//Syt12//Syt4//Sytalpha//Sytbeta
GO:0004714	transmembrane_receptor_protein_tyrosine_kinase_activity	Molecular Function	12	21	2416	12588	0.000126419	0.00318032	3.89819	2.97729	0.00496689	Alk//btl//Ddr//drl//InR//Nrk//otk//Pvr//Ret//Sdr//sev//Tie
GO:0005261	cation_channel_activity	Molecular Function	52	167	2416	12588	0.000138747	0.00335952	3.85778	1.62236	0.0215232	ATPsynbeta//ATPsynE//ATPsynepsilonL//brv3//Ca-beta//CG1090//CG11155//CG15270//CG16868//CG42260//CG42594//CG42638//CngA//Cngl//eag//Ekar//Elk//Grik//Hk//Ih//Irk1//Irk2//Irk3//MCU//Mid1//nAChRalpha4//nAChRalpha5//nAChRalpha6//nAChRalpha7//nAChRbeta1//nAChRbeta2//NaCP60E//Nckx30C//Nmdar2//Ork1//pain//para//Pkd2//ppk//ppk23//pyx//Sh//Shab//SK//slo//subdued//Task7//trp//Trpm//Trpml//wtrw//zyd
GO:0051015	actin_filament_binding	Molecular Function	28	74	2416	12588	0.00013878	0.00335952	3.85767	1.97145	0.0115894	Actn//Akap200//alpha-Cat//Arpc3A//bif//CG10984//CG5921//ck//cpa//DCP2//Fhos//Frl//hts//jar//mwh//Myo31DF//Myo61F//osp//pigs//pod1//rhea//sn//Svil//Tm1//Unc-115a//Unc-115b//Vrp1//zip
GO:0046983	protein_dimerization_activity	Molecular Function	99	367	2416	12588	0.000141494	0.0033618	3.84926	1.40549	0.0409768	14-3-3epsilon//alien//ase//Blos2//bru3//bs//bun//byn//CG11263//CG13775//ci//cid//corto//Cp190//cpa//CtBP//ctp//da//dbo//Debcl//dimm//drl//Dronc//Dscam1//dsx//dysf//E(spl)mdelta-HLH//E2f1//emc//exd//Fer1//Fic//FoxP//fu//GABA-B-R1//gce//grh//grim//Gyc88E//Hand//Hey//His2Av//His3.3B//HLH4C//Hml//hpo//ItgaPS4//Itgbn//Jra//kn//lab//Lac//Liprin-gamma//Madm//Mef2//Met//mew//Mitf//mod(mdg4)//mys//NC2alph…
GO:0005267	potassium_channel_activity	Molecular Function	17	37	2416	12588	0.000191268	0.00446176	3.71836	2.39391	0.00703642	CG11155//CG42594//eag//Ekar//Elk//Grik//Hk//Ih//Irk1//Irk2//Irk3//Ork1//Sh//Shab//SK//slo//Task7
GO:0017111	nucleoside-triphosphatase_activity	Molecular Function	60	203	2416	12588	0.00022367	0.00512443	3.65039	1.53998	0.0248344	Arf102F//Arf51F//Arf79F//Arl2//betaTub60D//betaTub97EF//CenG1A//CG13375//CG14669//CG18528//CG30158//CG4849//CG8500//CG8641//ck//cmet//cta//Dgp-1//eEF1alpha2//eRF3//Galphaq//Gyc88E//HBS1//jar//Kif3C//Klp3A//Klp61F//mEFG1//mEFTu1//Mtl//Myo31DF//Myo61F//ninaC//Opa1//Prm//Rab14//Rab2//Rab26//Rab35//Rab5//Rab9D//Rab9Db//Rab9E//Rab9Fa//Rab9Fb//RabX2//RabX6//RagA-B//Rala//Rap2l//Ras64B//Ras85D//RecQ5//R…
GO:0030215	semaphorin_receptor_binding	Molecular Function	7	9	2416	12588	0.000237808	0.00535276	3.62377	4.05243	0.00289735	Gyc76C//otk//pbl//Sema1a//Sema1b//Sema2a//Sema2b
GO:0031267	small_GTPase_binding	Molecular Function	26	69	2416	12588	0.000256429	0.00564445	3.59103	1.96329	0.0107616	BicD//cbs//CG31064//dia//Frl//garz//Gmap//Golgin245//IKKepsilon//mbt//Pak//pbl//PDZ-GEF//plx//RanBPM//Rbpn-5//Rgl//RhoGAP68F//Rip11//sau//Sec15//Sec16//Sec71//Spec2//spri//tamo
GO:0004697	protein_kinase_C_activity	Molecular Function	5	5	2416	12588	0.000259566	0.00564445	3.58575	5.21026	0.00206954	aPKC//inaC//Pkc53E//Pkc98E//Pkcdelta
GO:0051020	GTPase_binding	Molecular Function	27	73	2416	12588	0.000280523	0.00599851	3.55203	1.92708	0.0111755	BicD//cbs//CG31064//dia//Frl//garz//Gmap//Golgin245//IKKepsilon//mbt//Pak//pbl//PDZ-GEF//plx//RanBPM//Rbpn-5//Rgl//RhoGAP68F//Rip11//sau//Sec15//Sec16//Sec71//Spec2//spri//tamo//Vps8
GO:0019001	guanyl_nucleotide_binding	Molecular Function	50	164	2416	12588	0.000324374	0.0068225	3.48895	1.5885	0.0206954	Arf102F//Arf51F//Arf79F//Arl2//betaTub60D//betaTub97EF//CenG1A//CG13375//CG14669//CG18528//CG30158//CG42260//CG4849//CG8500//CG8641//CngA//cta//Dgp-1//eEF1alpha2//eRF3//Galphaq//HBS1//mEFG1//mEFTu1//Mtl//Non1//Opa1//Rab14//Rab2//Rab26//Rab35//Rab5//Rab9D//Rab9Db//Rab9E//Rab9Fa//Rab9Fb//RabX2//RabX6//RagA-B//Rala//Rap2l//Ras64B//Ras85D//RecQ5//Rgk1//Rgk2//Rgk3//shi//waw
GO:0005085	guanyl-nucleotide_exchange_factor_activity	Molecular Function	28	79	2416	12588	0.000491322	0.0101672	3.30863	1.84668	0.0115894	Bet5//Cdep//CG15611//CG43658//CG5522//Efa6//garz//HPS1//pbl//PDZ-GEF//pns//PsGEF//Pura//Rab3-GEF//Rabex-5//Rcc1//Rgl//RhoGEF3//RhoGEF4//RtGEF//Sec71//sif//siz//spri//step//Tctp//Trs23//Vav
GO:0032561	guanyl_ribonucleotide_binding	Molecular Function	48	159	2416	12588	0.00054081	0.0110136	3.26695	1.57291	0.0198675	Arf102F//Arf51F//Arf79F//Arl2//betaTub60D//betaTub97EF//CenG1A//CG13375//CG14669//CG18528//CG30158//CG42260//CG4849//CG8500//CG8641//CngA//Dgp-1//eEF1alpha2//eRF3//HBS1//mEFG1//mEFTu1//Mtl//Non1//Opa1//Rab14//Rab2//Rab26//Rab35//Rab5//Rab9D//Rab9Db//Rab9E//Rab9Fa//Rab9Fb//RabX2//RabX6//RagA-B//Rala//Rap2l//Ras64B//Ras85D//RecQ5//Rgk1//Rgk2//Rgk3//shi//waw
GO:0004888	transmembrane_signaling_receptor_activity	Molecular Function	92	349	2416	12588	0.000554531	0.0110929	3.25607	1.37348	0.0380795	5-HT2A//5-HT2B//5-HT7//Alk//AstA-R1//AstC-R2//babo//boss//btl//CapaR//CCAP-R//CCHa2-R//CG11155//CG12290//CG32447//CG33639//CG4313//Cirl//Ddr//Dh31-R//Dop1R2//Dop2R//drl//Dscam1//Ekar//FMRFaR//fz2//fz3//fz4//GABA-B-R1//GABA-B-R3//GluRIB//Gr10a//Gr61a//Gr64b//Grik//hec//IA-2//InR//Lcch3//Lgr3//Lgr4//lili//Lkr//mGluR//mth//mthl10//mthl14//mthl15//mthl2//mthl4//nAChRalpha4//nAChRalpha5//nAChRalpha6//…
GO:0005249	voltage-gated_potassium_channel_activity	Molecular Function	9	15	2416	12588	0.00056598	0.0110929	3.2472	3.12616	0.00372517	eag//Elk//Hk//Ih//Irk1//Irk2//Irk3//Sh//Shab
GO:0004721	phosphoprotein_phosphatase_activity	Molecular Function	32	95	2416	12588	0.000570639	0.0110929	3.24364	1.75504	0.013245	alph//CanA-14F//CanA1//cdc14//CG10089//CG10417//CG12091//CG13197//CG3632//CG7378//csw//eya//Fcp1//flw//IA-2//janA//MKP-4//Mkp3//mop//Pdp//Pgam5-2//Phlpp//Pp1-13C//Pp1-Y2//PTP-ER//Ptp10D//Ptp4E//rdgC//ttm3//ttm50//twe//Ublcp1
GO:0008528	G_protein-coupled_peptide_receptor_activity	Molecular Function	19	47	2416	12588	0.000615105	0.0117788	3.21105	2.10628	0.00786424	AstA-R1//AstC-R2//CapaR//CCAP-R//CCHa2-R//CG33639//Dh31-R//FMRFaR//hec//Lgr3//Lgr4//Lkr//mth//Pdfr//PK1-R//Proc-R//SIFaR//sNPF-R//TkR99D
GO:0001217	DNA-binding_transcription_repressor_activity	Molecular Function	22	58	2416	12588	0.000671856	0.0126763	3.17272	1.97631	0.00910596	aop//Blimp-1//br//CG11398//CG1233//CG12391//CG12605//CG31224//CG31388//CG32767//CG43347//CG4360//chn//dsx//E2f1//esg//l(2)gd1//mid//nerfin-1//Su(H)//svp//ttk
GO:0019900	kinase_binding	Molecular Function	34	105	2416	12588	0.000872536	0.0159974	3.05922	1.68713	0.0140728	Atg17//Axn//Cbl//ci//Cka//Cks85A//csw//CycB3//CycY//drl//ex//futsch//hep//ksr//l(2)gl//MAPk-Ak2//mats//Mbs//Mitofilin//Mkp3//Mob2//Nrx-1//pan//par-6//Pi3K21B//Rack1//rl//S6kII//spri//syd//Tehao//Tm1//trbl//Tsc1
GO:0008017	microtubule_binding	Molecular Function	37	117	2416	12588	0.000872813	0.0159974	3.05908	1.64769	0.0153146	Apc//bif//Bsg25D//BuGZ//CG13251//CG18109//CG7716//CLIP-190//cmet//Cp190//DCTN1-p150//Eb1//Efa6//ens//futsch//Girdin//Grip163//Grip84//jar//Kat60//Kebab//Kif3C//Klp3A//Klp61F//Lis-1//Mink//Opa1//Patronin//pigs//pod1//scra//shi//shot//sofe//spir//tacc//toc
GO:0046872	metal_ion_binding	Molecular Function	239	1041	2416	12588	0.000899048	0.0162462	3.04622	1.19621	0.0989238	ACC//Actn//AdamTS-A//alph//alpha-Man-Ia//AnxB10//AnxB11//AnxB9//Appl//ATP8B//brat//brv3//Cad96Cb//Cadps//CAH1//CAH2//CalpA//CalpB//CalpC//Cals//Calx//Cam//Cbl//Cbp53E//cerv//CG10274//CG10431//CG10492//CG10543//CG10623//CG11162//CG11360//CG11377//CG11590//CG11695//CG12391//CG12477//CG1275//CG12817//CG1317//CG13344//CG13705//CG14641//CG14667//CG15073//CG15368//CG15531//CG15814//CG17271//CG17361//CG…
GO:0004383	guanylate_cyclase_activity	Molecular Function	8	13	2416	12588	0.000928811	0.0163242	3.03207	3.20632	0.00331126	CG10738//CG33958//CG34357//CG42637//Gyc32E//Gyc76C//Gyc88E//Gycbeta100B
GO:0004715	non-membrane_spanning_protein_tyrosine_kinase_activity	Molecular Function	8	13	2416	12588	0.000928811	0.0163242	3.03207	3.20632	0.00331126	Abl//Ack-like//Btk29A//Csk//Fak//Src42A//Src64B//Wsck
GO:0008188	neuropeptide_receptor_activity	Molecular Function	18	45	2416	12588	0.000984834	0.0169466	3.00664	2.08411	0.00745033	AstA-R1//AstC-R2//CapaR//CCAP-R//CCHa2-R//CG33639//Dh31-R//FMRFaR//hec//Lgr3//Lgr4//Lkr//Pdfr//PK1-R//Proc-R//SIFaR//sNPF-R//TkR99D
GO:0043169	cation_binding	Molecular Function	244	1067	2416	12588	0.00100324	0.0169466	2.99859	1.19148	0.100993	5-HT2A//ACC//Actn//AdamTS-A//alph//alpha-Man-Ia//AnxB10//AnxB11//AnxB9//Appl//Aprt//ATP8B//brat//brv3//Cad96Cb//Cadps//CAH1//CAH2//CalpA//CalpB//CalpC//Cals//Calx//Cam//Cbl//Cbp53E//cerv//CG10274//CG10417//CG10431//CG10492//CG10543//CG10623//CG11162//CG11360//CG11377//CG11590//CG11695//CG12391//CG12477//CG1275//CG12817//CG1317//CG13344//CG13705//CG14641//CG14667//CG15073//CG15368//CG15531//CG1581…
GO:0022857	transmembrane_transporter_activity	Molecular Function	176	743	2416	12588	0.00100385	0.0169466	2.99833	1.23419	0.0728477	ABCB7//Amt//Atet//Atpalpha//ATPsynbeta//ATPsynE//ATPsynepsilonL//Best4//brv3//Ca-beta//Calx//CG10019//CG10413//CG10804//CG1090//CG11155//CG12194//CG12531//CG12773//CG13384//CG13743//CG13794//CG13907//CG14540//CG14606//CG14621//CG14691//CG14744//CG15270//CG1628//CG16700//CG16868//CG1724//CG17646//CG30345//CG3036//CG31213//CG31272//CG31321//CG3164//CG31792//CG32053//CG33296//CG34120//CG3638//CG3649…
GO:0005525	GTP_binding	Molecular Function	46	155	2416	12588	0.00104197	0.0173617	2.98214	1.54627	0.0190397	Arf102F//Arf51F//Arf79F//Arl2//betaTub60D//betaTub97EF//CenG1A//CG13375//CG14669//CG18528//CG30158//CG4849//CG8500//CG8641//Dgp-1//eEF1alpha2//eRF3//HBS1//mEFG1//mEFTu1//Mtl//Non1//Opa1//Rab14//Rab2//Rab26//Rab35//Rab5//Rab9D//Rab9Db//Rab9E//Rab9Fa//Rab9Fb//RabX2//RabX6//RagA-B//Rala//Rap2l//Ras64B//Ras85D//RecQ5//Rgk1//Rgk2//Rgk3//shi//waw
GO:0017147	Wnt-protein_binding	Molecular Function	9	16	2416	12588	0.00107382	0.0176281	2.96907	2.93077	0.00372517	drl//fz2//fz3//fz4//otk//otk2//por//Swim//wls
GO:0016462	pyrophosphatase_activity	Molecular Function	64	232	2416	12588	0.00108544	0.0176281	2.96439	1.43731	0.0264901	Arf102F//Arf51F//Arf79F//Arl2//betaTub60D//betaTub97EF//bur//CenG1A//CG13375//CG14669//CG18528//CG30158//CG4849//CG8500//CG8641//ck//cmet//cta//DCP2//Dgp-1//eEF1alpha2//eRF3//Fitm//Galphaq//Gyc88E//HBS1//jar//Kif3C//Klp3A//Klp61F//mEFG1//mEFTu1//Mtl//Myo31DF//Myo61F//ninaC//NTPase//Opa1//Prm//Rab14//Rab2//Rab26//Rab35//Rab5//Rab9D//Rab9Db//Rab9E//Rab9Fa//Rab9Fb//RabX2//RabX6//RagA-B//Rala//Rap2l/…
GO:0019901	protein_kinase_binding	Molecular Function	29	87	2416	12588	0.00122057	0.0195749	2.91344	1.73675	0.0120033	Atg17//Axn//Cbl//ci//Cka//Cks85A//csw//CycB3//CycY//drl//hep//l(2)gl//MAPk-Ak2//mats//Mbs//Mitofilin//Mkp3//Mob2//Nrx-1//par-6//Rack1//rl//S6kII//spri//syd//Tehao//Tm1//trbl//Tsc1
GO:0004114	3',5'-cyclic-nucleotide_phosphodiesterase_activity	Molecular Function	5	6	2416	12588	0.00130872	0.0207295	2.88315	4.34189	0.00206954	dnc//Pde11//Pde1c//Pde6//Pde8
GO:0004115	3',5'-cyclic-AMP_phosphodiesterase_activity	Molecular Function	4	4	2416	12588	0.00135422	0.0211101	2.86831	5.21026	0.00165563	dnc//Pde11//Pde1c//Pde8
GO:0001227	DNA-binding_transcription_repressor_activity,_RNA_polymerase_II-specific	Molecular Function	21	57	2416	12588	0.00136566	0.0211101	2.86466	1.91957	0.00869205	aop//Blimp-1//CG11398//CG1233//CG12391//CG12605//CG31224//CG31388//CG32767//CG43347//CG4360//chn//dsx//E2f1//esg//l(2)gd1//mid//nerfin-1//Su(H)//svp//ttk
GO:0015075	ion_transmembrane_transporter_activity	Molecular Function	138	570	2416	12588	0.00142539	0.0217711	2.84607	1.26143	0.0571192	Amt//Atpalpha//ATPsynbeta//ATPsynE//ATPsynepsilonL//Best4//brv3//Ca-beta//Calx//CG10019//CG10413//CG10804//CG1090//CG11155//CG12531//CG12773//CG13384//CG13743//CG13794//CG13907//CG14540//CG14744//CG15270//CG1628//CG16700//CG16868//CG1724//CG32053//CG33296//CG3638//CG42260//CG42594//CG42638//CG43066//CG4743//CG4991//CG5404//CG5535//CG5646//CG6901//CG7255//CG8034//CngA//Cngl//Dic1//Dic2//Dic4//Eaat…
GO:0001786	phosphatidylserine_binding	Molecular Function	7	11	2416	12588	0.00151552	0.0223998	2.81944	3.31562	0.00289735	PsGEF//snz//Syt1//Syt12//Syt4//Sytalpha//Sytbeta
GO:0019003	GDP_binding	Molecular Function	7	11	2416	12588	0.00151552	0.0223998	2.81944	3.31562	0.00289735	CG13375//CG30158//CG8500//Rala//Rap2l//Ras64B//Ras85D
GO:0030674	protein-macromolecule_adaptor_activity	Molecular Function	32	100	2416	12588	0.00151893	0.0223998	2.81846	1.66728	0.013245	Ank//aph-1//Bet1//BicD//cal1//CG18745//ckn//cm//csw//dsh//gammaSnap1//hep//insc//koi//ksr//mbf1//milt//Myd88//pigs//pod1//Rack1//rb//Sec22//slmb//sn//Snap25//stnB//syd//Syx13//Syx17//Syx5//wap
GO:0019207	kinase_regulator_activity	Molecular Function	28	85	2416	12588	0.00179704	0.0262001	2.74544	1.71632	0.0115894	ASPP//Atg13//Atg17//CG11523//CG14505//CG1791//CG41520//chif//CkIIbeta//Cks85A//CycB3//CycE//CycK//CycY//Elp3//jeb//ksr//l(2)gl//mats//mnb//Pdk1//Pi3K21B//Pka-R2//Pli//Ras85D//Socs16D//Socs44A//trbl
GO:0015491	cation:cation_antiporter_activity	Molecular Function	9	17	2416	12588	0.00189503	0.0273183	2.72238	2.75838	0.00372517	Calx//CG1090//CG14744//Nckx30C//Nha1//Nhe1//Nhe2//Nhe3//zyd
GO:0022843	voltage-gated_cation_channel_activity	Molecular Function	13	30	2416	12588	0.00209263	0.0298316	2.67931	2.25778	0.00538079	Ca-beta//CG16868//eag//Elk//Hk//Ih//Irk1//Irk2//Irk3//NaCP60E//Nmdar2//Sh//Shab
GO:0004879	nuclear_receptor_activity	Molecular Function	11	24	2416	12588	0.0026735	0.0376934	2.57292	2.38804	0.00455298	Eip78C//gce//Hnf4//Hr3//Hr38//Hr39//Hr4//Met//ss//svp//tll
GO:0015631	tubulin_binding	Molecular Function	42	145	2416	12588	0.00278107	0.0387838	2.55579	1.50918	0.0173841	Apc//bif//Blos2//Bsg25D//BuGZ//CG13251//CG18109//CG7716//CLIP-190//cmet//Cp190//DCTN1-p150//Eb1//Efa6//ens//futsch//Girdin//Grip163//Grip71//Grip84//jar//Kat60//Kebab//Kif3C//Klp3A//Klp61F//Lis-1//Mink//mlt//Opa1//Patronin//pigs//pod1//Sas-4//scra//shi//shot//sofe//spir//tacc//TBCD//toc
GO:0008083	growth_factor_activity	Molecular Function	10	21	2416	12588	0.0029439	0.040181	2.53108	2.48108	0.00413907	bnl//daw//mav//miple2//myo//NT1//Pvf1//Pvf2//Pvf3//ths
GO:0030371	translation_repressor_activity	Molecular Function	10	21	2416	12588	0.0029439	0.040181	2.53108	2.48108	0.00413907	bam//bcd//brat//elav//msi//orb//Paip2//smg//Sxl//Unr
GO:0098631	cell_adhesion_mediator_activity	Molecular Function	7	12	2416	12588	0.00303587	0.0410003	2.51772	3.03932	0.00289735	Bsg//Cont//Dscam1//Dscam2//Fas2//Nrt//tutl
GO:0036002	pre-mRNA_binding	Molecular Function	9	18	2416	12588	0.00314921	0.0420878	2.5018	2.60513	0.00372517	CG14641//ps//Sxl//tra//tra2//U2af38//U2af50//Ythdc1//Ythdf
GO:0000900	translation_repressor_activity,_mRNA_regulatory_element_binding	Molecular Function	8	15	2416	12588	0.00321757	0.0425582	2.49247	2.77881	0.00331126	bam//elav//msi//orb//Paip2//smg//Sxl//Unr
GO:0005215	transporter_activity	Molecular Function	183	796	2416	12588	0.00332751	0.0435632	2.47788	1.19784	0.075745	ABCB7//Amt//Atet//ATP8B//Atpalpha//ATPsynbeta//ATPsynE//ATPsynepsilonL//Best4//brv3//Ca-beta//Calx//CG10019//CG10300//CG10413//CG10804//CG1090//CG11155//CG12004//CG12194//CG12531//CG12773//CG13384//CG13743//CG13794//CG13907//CG14540//CG14606//CG14621//CG14691//CG14744//CG15270//CG1628//CG16700//CG16868//CG1724//CG17646//CG30345//CG3036//CG31213//CG31272//CG31321//CG3164//CG31792//CG32053//CG33296…
GO:0030295	protein_kinase_activator_activity	Molecular Function	12	28	2416	12588	0.00344829	0.0446885	2.4624	2.23297	0.00496689	ASPP//CG1791//CG41520//chif//Cks85A//CycK//CycY//jeb//ksr//mats//Pdk1//Ras85D
GO:0004112	cyclic-nucleotide_phosphodiesterase_activity	Molecular Function	5	7	2416	12588	0.00385306	0.0479949	2.41419	3.72162	0.00206954	dnc//Pde11//Pde1c//Pde6//Pde8
GO:0005227	calcium_activated_cation_channel_activity	Molecular Function	5	7	2416	12588	0.00385306	0.0479949	2.41419	3.72162	0.00206954	CG15270//pain//SK//slo//subdued
GO:0030374	nuclear_receptor_coactivator_activity	Molecular Function	5	7	2416	12588	0.00385306	0.0479949	2.41419	3.72162	0.00206954	CG10555//DOR//tai//tna//vls
GO:0044325	ion_channel_binding	Molecular Function	5	7	2416	12588	0.00385306	0.0479949	2.41419	3.72162	0.00206954	Ank//eag//Fife//Hk//Rim
GO:0030234	enzyme_regulator_activity	Molecular Function	89	358	2416	12588	0.0043674	0.0538786	2.35978	1.29529	0.0368377	Acp24A4//ArfGAP3//axo//Bet5//bur//Cam//Cdep//CdGAPr//CenG1A//CG15611//CG17883//CG32809//CG42713//CG42795//CG43658//CG43703//CG5522//CG8066//CG8155//CG8531//cort//cv-c//Dhit//Efa6//fat-spondin//fzr//garz//Hasp//HPS1//Hsc70-5//l(2)gl//loco//Mbs//Mcr//MEP-1//nrv1//nrv3//Orc6//pbl//PDZ-GEF//PlexA//plx//pns//PsGEF//Pura//Rab3-GEF//Rabex-5//RanGAP//RapGAP1//Rcc1//Reck//REG//Rgl//RhoGAP100F//RhoGAP16F//…
GO:0004725	protein_tyrosine_phosphatase_activity	Molecular Function	17	47	2416	12588	0.00472076	0.057139	2.32599	1.88456	0.00703642	cdc14//CG10089//CG13197//CG3632//CG7378//csw//eya//IA-2//MKP-4//Mkp3//mop//PTP-ER//Ptp10D//Ptp4E//ttm3//ttm50//twe
GO:0017022	myosin_binding	Molecular Function	17	47	2416	12588	0.00472076	0.057139	2.32599	1.88456	0.00703642	aPKC//Cam//CG18135//CG2765//ck//CLIP-190//Eb1//jar//Kat60//l(2)gl//milt//Mlc-c//scra//seq//smg//Socs16D//zip
GO:0019209	kinase_activator_activity	Molecular Function	12	29	2416	12588	0.00486921	0.058385	2.31254	2.15597	0.00496689	ASPP//CG1791//CG41520//chif//Cks85A//CycK//CycY//jeb//ksr//mats//Pdk1//Ras85D
GO:0000149	SNARE_binding	Molecular Function	18	51	2416	12588	0.00498885	0.0586741	2.302	1.83892	0.00745033	Bet1//cpx//gammaSnap1//l(2)gl//lap//PsGEF//Slh//Snap25//Snapin//Syt1//Syt12//Syt4//Sytalpha//Sytbeta//Syx13//Syx17//Syx5//unc-13
GO:0004712	protein_serine|threonine|tyrosine_kinase_activity	Molecular Function	6	10	2416	12588	0.00512198	0.0586741	2.29056	3.12616	0.00248344	aurA//hep//Mkk4//mnb//Mps1//Pkc53E
GO:0022821	potassium_ion_antiporter_activity	Molecular Function	6	10	2416	12588	0.00512198	0.0586741	2.29056	3.12616	0.00248344	CG1090//Nckx30C//Nhe1//Nhe2//Nhe3//zyd
GO:0022848	acetylcholine-gated_cation-selective_channel_activity	Molecular Function	6	10	2416	12588	0.00512198	0.0586741	2.29056	3.12616	0.00248344	nAChRalpha4//nAChRalpha5//nAChRalpha6//nAChRalpha7//nAChRbeta1//nAChRbeta2
GO:0098632	cell-cell_adhesion_mediator_activity	Molecular Function	6	10	2416	12588	0.00512198	0.0586741	2.29056	3.12616	0.00248344	Bsg//Cont//Dscam1//Dscam2//Fas2//tutl
GO:0015085	calcium_ion_transmembrane_transporter_activity	Molecular Function	20	59	2416	12588	0.00535624	0.0602474	2.27114	1.76619	0.00827815	brv3//Ca-beta//Calx//CG1090//CG14744//CG16868//CG42638//MCU//Mid1//Nckx30C//pain//Pkd2//PMCA//Prestin//pyx//SERCA//trp//Trpml//wtrw//zyd
GO:0030594	neurotransmitter_receptor_activity	Molecular Function	20	59	2416	12588	0.00535624	0.0602474	2.27114	1.76619	0.00827815	5-HT2A//5-HT2B//5-HT7//boss//CG11155//CG12290//Dop1R2//Dop2R//Ekar//GluRIB//Grik//Lcch3//nAChRalpha4//nAChRalpha5//nAChRalpha6//nAChRalpha7//nAChRbeta1//nAChRbeta2//Nmdar2//pHCl-1
GO:0004016	adenylate_cyclase_activity	Molecular Function	7	13	2416	12588	0.00549411	0.0602474	2.2601	2.80553	0.00289735	Ac13E//Ac3//Ac78C//ACXA//ACXC//CG43373//rut
GO:0005178	integrin_binding	Molecular Function	7	13	2416	12588	0.00549411	0.0602474	2.2601	2.80553	0.00289735	CG17211//Itgbn//mys//plx//Ret//rhea//sas
GO:0016922	nuclear_receptor_binding	Molecular Function	7	13	2416	12588	0.00549411	0.0602474	2.2601	2.80553	0.00289735	alien//DOR//E(bx)//Gug//Hr38//Smr//tai
GO:0015379	potassium:chloride_symporter_activity	Molecular Function	4	5	2416	12588	0.00573283	0.0607869	2.24163	4.16821	0.00165563	CG10413//CG12773//kcc//Ncc69
GO:0015385	sodium:proton_antiporter_activity	Molecular Function	4	5	2416	12588	0.00573283	0.0607869	2.24163	4.16821	0.00165563	Nha1//Nhe1//Nhe2//Nhe3
GO:0045499	chemorepellent_activity	Molecular Function	4	5	2416	12588	0.00573283	0.0607869	2.24163	4.16821	0.00165563	Sema1a//Sema1b//Sema2a//Sema2b
GO:0070300	phosphatidic_acid_binding	Molecular Function	4	5	2416	12588	0.00573283	0.0607869	2.24163	4.16821	0.00165563	baz//dsh//rdgB//sau
GO:0044877	protein-containing_complex_binding	Molecular Function	74	293	2416	12588	0.00588908	0.0619319	2.22995	1.3159	0.0306291	Actn//Akap200//alpha-Cat//Ank//AnxB9//Arpc3A//babo//BicD//bif//CG10984//CG17211//CG5921//CG7414//CG8176//ck//clu//cort//cpa//cta//DCP2//DCTN1-p150//Ddr//Fhos//Frl//fs(1)h//fzr//Galphaq//His2Av//HSPC300//hts//Itgbn//jar//Lis-1//loqs//mIF3//mwh//Myo31DF//Myo61F//mys//Nak//Nrk//orb//osp//p53//Patronin//pigs//plx//pod1//put//Rack1//Ret//rhea//sas//SCAR//Sec61alpha//Slh//sn//sog//Srp68//Su(z)12//Svil/…
GO:0140297	DNA-binding_transcription_factor_binding	Molecular Function	22	68	2416	12588	0.00673414	0.0702431	2.17172	1.68567	0.00910596	alien//bin3//bs//ci//CtBP//DOR//E(bx)//ex//exd//gce//Gug//Hr38//lilli//Mrtf//MTA1-like//nej//noc//p53//pan//Smr//Su(H)//tai
GO:0005242	inward_rectifier_potassium_channel_activity	Molecular Function	3	3	2416	12588	0.00706293	0.0713522	2.15102	5.21026	0.00124172	Irk1//Irk2//Irk3
GO:0005520	insulin-like_growth_factor_binding	Molecular Function	3	3	2416	12588	0.00706293	0.0713522	2.15102	5.21026	0.00124172	cmpy//Lgr3//Sdr
GO:0017002	activin-activated_receptor_activity	Molecular Function	3	3	2416	12588	0.00706293	0.0713522	2.15102	5.21026	0.00124172	babo//put//wit
GO:0042799	histone_methyltransferase_activity_(H4-K20_specific)	Molecular Function	3	3	2416	12588	0.00706293	0.0713522	2.15102	5.21026	0.00124172	ash1//Hmt4-20//PR-Set7
GO:0004722	protein_serine|threonine_phosphatase_activity	Molecular Function	17	49	2416	12588	0.00761095	0.0762879	2.11856	1.80764	0.00703642	alph//CanA-14F//CanA1//cdc14//CG10417//CG12091//CG3632//Fcp1//flw//Pdp//Phlpp//Pp1-13C//Pp1-Y2//rdgC//ttm3//ttm50//Ublcp1
GO:0019905	syntaxin_binding	Molecular Function	11	27	2416	12588	0.00795369	0.0791053	2.09943	2.1227	0.00455298	Bet1//cpx//gammaSnap1//l(2)gl//Slh//Snap25//Syt1//Syt12//Sytalpha//Sytbeta//unc-13
GO:0022804	active_transmembrane_transporter_activity	Molecular Function	55	211	2416	12588	0.00836024	0.0822273	2.07778	1.35813	0.0227649	ABCB7//Atet//Atpalpha//Calx//CG10413//CG10804//CG1090//CG12773//CG13794//CG14621//CG14744//CG17646//CG31213//CG3164//CG31792//CG33296//CG34120//CG43066//CG5404//CG5687//CG8908//CG9657//Dic1//Dic2//Dic4//Eaat1//GlyT//Hmt-1//kcc//MCU//MRP//Mvl//NaPi-III//Ncc69//Nckx30C//Ndae1//Nha1//Nhe1//Nhe2//Nhe3//PMCA//Prestin//SERCA//SerT//Slc45-1//SLC5A11//Vha100-4//Vha13//Vha16-1//Vha16-5//Vha55//Vha68-1//Vh…
GO:0030546	signaling_receptor_activator_activity	Molecular Function	33	115	2416	12588	0.00863638	0.0822273	2.06367	1.49512	0.0136589	amn//AstA//bnl//boss//CG1791//CG41520//daw//Gbp3//hh//ITP//jeb//mav//Mip//miple2//Ms//myo//NPF//Nplp3//NT1//Pvf1//Pvf2//Pvf3//Sema1a//Sema1b//Sema2a//Sema2b//Ser//ths//Tk//upd1//upd3//Wnt5//wry
GO:0004683	calmodulin-dependent_protein_kinase_activity	Molecular Function	5	8	2416	12588	0.00865213	0.0822273	2.06288	3.25642	0.00206954	CaMKI//CaMKII//MAPk-Ak2//PEK//Strn-Mlck
GO:0005229	intracellular_calcium_activated_chloride_channel_activity	Molecular Function	5	8	2416	12588	0.00865213	0.0822273	2.06288	3.25642	0.00206954	CG14540//CG15270//CG3638//subdued//tty
GO:0008143	poly(A)_binding	Molecular Function	5	8	2416	12588	0.00865213	0.0822273	2.06288	3.25642	0.00206954	CG4612//Ddx1//Pabp2//ssx//Sxl
GO:0031208	POZ_domain_binding	Molecular Function	5	8	2416	12588	0.00865213	0.0822273	2.06288	3.25642	0.00206954	Cp190//mod(mdg4)//psq//Trl//ttk
GO:0005217	intracellular_ligand-gated_ion_channel_activity	Molecular Function	6	11	2416	12588	0.00944974	0.0884964	2.02458	2.84196	0.00248344	CG42260//CG42638//CngA//Cngl//Trpm//Trpml
GO:0043015	gamma-tubulin_binding	Molecular Function	6	11	2416	12588	0.00944974	0.0884964	2.02458	2.84196	0.00248344	Blos2//CG18109//CG7716//Grip163//Grip71//Grip84
GO:0005044	scavenger_receptor_activity	Molecular Function	9	21	2416	12588	0.010958	0.101877	1.96027	2.23297	0.00372517	bark//CG10345//CG31741//Corin//crq//ninaD//pes//santa-maria//teq
GO:0045182	translation_regulator_activity	Molecular Function	29	100	2416	12588	0.011389	0.105123	1.94351	1.51098	0.0120033	bam//bcd//bol//brat//CG13124//CG4849//CG6094//CG7414//CNBP//Dgp-1//eEF1alpha2//eIF3d1//eIF3d2//eIF4A//eIF4E7//elav//eRF3//Gcn2//mEFG1//mEFTu1//mIF3//msi//mxt//orb//Paip2//PEK//smg//Sxl//Unr
GO:1901981	phosphatidylinositol_phosphate_binding	Molecular Function	22	71	2416	12588	0.0116395	0.106668	1.93407	1.61445	0.00910596	Arfip//Atg18b//CG10237//CG10300//CG5270//Cralbp//dia//lap//Myd88//Myo31DF//Myo61F//neur//nwk//pbl//pinta//sau//Snx1//Snx3//snz//step//Svil//Trpml
GO:0048018	receptor_ligand_activity	Molecular Function	31	110	2416	12588	0.0139459	0.126898	1.85555	1.46835	0.0128311	amn//AstA//bnl//boss//daw//Gbp3//hh//ITP//jeb//mav//Mip//miple2//Ms//myo//NPF//Nplp3//NT1//Pvf1//Pvf2//Pvf3//Sema1a//Sema1b//Sema2a//Sema2b//Ser//ths//Tk//upd1//upd3//Wnt5//wry
GO:0015297	antiporter_activity	Molecular Function	16	48	2416	12588	0.0143042	0.127262	1.84454	1.73675	0.00662252	Calx//CG1090//CG14621//CG14744//CG5404//Dic1//Dic2//Dic4//Nckx30C//Ndae1//Nha1//Nhe1//Nhe2//Nhe3//Prestin//zyd
GO:0015293	symporter_activity	Molecular Function	19	60	2416	12588	0.0143952	0.127262	1.84178	1.64992	0.00786424	CG10413//CG10804//CG12773//CG13794//CG33296//CG43066//CG5687//CG9657//Eaat1//GlyT//kcc//Mvl//NaPi-III//Ncc69//Ndae1//SerT//Slc45-1//SLC5A11//Vmat
GO:0008093	cytoskeletal_anchor_activity	Molecular Function	4	6	2416	12588	0.014581	0.127262	1.83621	3.47351	0.00165563	Ank//BicD//insc//pigs
GO:0030507	spectrin_binding	Molecular Function	4	6	2416	12588	0.014581	0.127262	1.83621	3.47351	0.00165563	Ank//AnxB9//CG5921//Patronin
GO:0042813	Wnt-activated_receptor_activity	Molecular Function	4	6	2416	12588	0.014581	0.127262	1.83621	3.47351	0.00165563	drl//fz2//fz3//fz4
GO:0051864	histone_demethylase_activity_(H3-K36_specific)	Molecular Function	4	6	2416	12588	0.014581	0.127262	1.83621	3.47351	0.00165563	Jarid2//Kdm2//Kdm4A//Kdm4B
GO:0005216	ion_channel_activity	Molecular Function	63	254	2416	12588	0.0154142	0.133625	1.81208	1.29231	0.0260762	ATPsynbeta//ATPsynE//ATPsynepsilonL//Best4//brv3//Ca-beta//CG1090//CG11155//CG14540//CG15270//CG16868//CG3638//CG42260//CG42594//CG42638//CngA//Cngl//eag//Ekar//Elk//GluRIB//GPHR//Grik//Hk//Ih//Ir75d//Ir93a//Irk1//Irk2//Irk3//Lcch3//MCU//Mid1//nAChRalpha4//nAChRalpha5//nAChRalpha6//nAChRalpha7//nAChRbeta1//nAChRbeta2//NaCP60E//Nckx30C//Nmdar2//Ork1//pain//para//pHCl-1//Pkd2//porin//ppk//ppk23//py…
GO:0019955	cytokine_binding	Molecular Function	6	12	2416	12588	0.0158636	0.135687	1.7996	2.60513	0.00248344	cmpy//cv-2//put//sog//Tl//wit
GO:0045296	cadherin_binding	Molecular Function	6	12	2416	12588	0.0158636	0.135687	1.7996	2.60513	0.00248344	alpha-Cat//ck//ds//ft//Hakai//siz
GO:0061778	intracellular_chloride_channel_activity	Molecular Function	5	9	2416	12588	0.0164108	0.139437	1.78487	2.89459	0.00206954	CG14540//CG15270//CG3638//subdued//tty
GO:0004197	cysteine-type_endopeptidase_activity	Molecular Function	13	37	2416	12588	0.0165195	0.139438	1.782	1.83063	0.00538079	CalpA//CalpB//CalpC//Dcp-1//Dronc//faf//PIG-K//puf//sol//Sse//Strica//Usp1//Usp30
GO:0015267	channel_activity	Molecular Function	66	269	2416	12588	0.0169699	0.142303	1.77032	1.27835	0.0273179	ATPsynbeta//ATPsynE//ATPsynepsilonL//Best4//brv3//Ca-beta//CG1090//CG11155//CG14540//CG15270//CG16868//CG3638//CG42260//CG42594//CG42638//CngA//Cngl//Drip//eag//Ekar//Elk//GluRIB//GPHR//Grik//Hk//Ih//Inx2//Inx3//Ir75d//Ir93a//Irk1//Irk2//Irk3//Lcch3//MCU//Mid1//nAChRalpha4//nAChRalpha5//nAChRalpha6//nAChRalpha7//nAChRbeta1//nAChRbeta2//NaCP60E//Nckx30C//Nmdar2//Ork1//pain//para//pHCl-1//Pkd2//por…
GO:0030276	clathrin_binding	Molecular Function	10	26	2416	12588	0.0175365	0.146099	1.75606	2.00395	0.00413907	BicD//lap//lqf//PsGEF//stnB//Syt1//Syt12//Syt4//Sytalpha//Sytbeta
GO:0005546	phosphatidylinositol-4,5-bisphosphate_binding	Molecular Function	8	19	2416	12588	0.018279	0.151303	1.73805	2.1938	0.00331126	dia//lap//Myd88//Myo31DF//Myo61F//nwk//snz//Svil
GO:0035091	phosphatidylinositol_binding	Molecular Function	26	91	2416	12588	0.019326	0.158944	1.71386	1.48865	0.0107616	Arfip//Atg18b//baz//CG10237//CG10300//CG5270//CG7156//Cralbp//dia//lap//Myd88//Myo31DF//Myo61F//neur//ninaC//nwk//pbl//pinta//rdgB//sau//Snx1//Snx3//snz//step//Svil//Trpml
GO:0003824	catalytic_activity	Molecular Function	788	3886	2416	12588	0.020907	0.169808	1.67971	1.05653	0.326159	5PtaseI//Abl//Ac13E//Ac3//Ac78C//ACC//Ace//Ack-like//ACXA//ACXC//AdamTS-A//Adar//Adat1//Adgf-E//Ady43A//AGO1//alien//Alk//alph//alpha-Est10//alpha-Est3//alpha-Est9//alpha-Man-Ia//alpha-Man-IIb//alpha4GT2//amon//AMPdeam//aPKC//app//Aprt//Arc42//Arf102F//Arf51F//Arf79F//Argk//ArgRS//Arl2//Art7//Art8//ARY//Asator//ash1//AsnRS//AsnS//Asph//AspRS-m//Atg1//Atg7//ATPsynbeta//ATPsynE//ATPsynepsilonL//aur…
GO:0003712	transcription_coregulator_activity	Molecular Function	46	180	2416	12588	0.0210134	0.169808	1.6775	1.33151	0.0190397	acj6//Ada2a//alien//Bro//Camta//CG10555//CG13287//CG13293//CG14718//CG1894//CG3815//CoRest//CtBP//Ddx1//DOR//emc//exd//eya//Gug//Hcf//HDAC1//Kdm2//lgs//lilli//mam//mbf1//MED1//MED15//MED20//MED24//MED26//mnb//mof//Mrtf//MTA1-like//mute//NC2alpha//nej//Pax//Sin3A//Sirt1//Smr//tai//tna//trr//vls
GO:0003727	single-stranded_RNA_binding	Molecular Function	14	42	2416	12588	0.0211992	0.169808	1.67368	1.73675	0.0057947	AGO1//CG4612//CNBP//Ddx1//elav//fne//how//nxf2//Pabp2//Rbp6//ssx//Sxl//U2af38//U2af50
GO:0005262	calcium_channel_activity	Molecular Function	15	46	2416	12588	0.0213573	0.169808	1.67045	1.699	0.00620861	brv3//Ca-beta//CG1090//CG16868//CG42638//MCU//Mid1//Nckx30C//pain//Pkd2//pyx//trp//Trpml//wtrw//zyd
GO:0008138	protein_tyrosine|serine|threonine_phosphatase_activity	Molecular Function	7	16	2416	12588	0.0214411	0.169808	1.66875	2.27949	0.00289735	cdc14//CG10089//CG13197//CG3632//CG7378//MKP-4//Mkp3
GO:0008187	poly-pyrimidine_tract_binding	Molecular Function	7	16	2416	12588	0.0214411	0.169808	1.66875	2.27949	0.00289735	elav//fne//Rbp6//ssx//Sxl//U2af38//U2af50
GO:0015081	sodium_ion_transmembrane_transporter_activity	Molecular Function	28	101	2416	12588	0.0232507	0.176333	1.63356	1.44443	0.0115894	Atpalpha//Calx//CG10804//CG1090//CG11155//CG13794//CG14744//CG33296//CG43066//Eaat1//Ekar//GlyT//Grik//NaCP60E//NaPi-III//Ncc69//Nckx30C//Ndae1//Nha1//Nhe1//Nhe2//Nhe3//para//ppk//ppk23//SerT//Vmat//zyd
GO:0000064	L-ornithine_transmembrane_transporter_activity	Molecular Function	3	4	2416	12588	0.024189	0.176333	1.61638	3.9077	0.00124172	CG1628//CG5535//CG7255
GO:0001640	adenylate_cyclase_inhibiting_G_protein-coupled_glutamate_receptor_activity	Molecular Function	3	4	2416	12588	0.024189	0.176333	1.61638	3.9077	0.00124172	boss//CG32447//mGluR
GO:0003680	minor_groove_of_adenine-thymine-rich_DNA_binding	Molecular Function	3	4	2416	12588	0.024189	0.176333	1.61638	3.9077	0.00124172	bab2//D1//HmgD
GO:0004723	calcium-dependent_protein_serine|threonine_phosphatase_activity	Molecular Function	3	4	2416	12588	0.024189	0.176333	1.61638	3.9077	0.00124172	CanA-14F//CanA1//rdgC
GO:0005172	vascular_endothelial_growth_factor_receptor_binding	Molecular Function	3	4	2416	12588	0.024189	0.176333	1.61638	3.9077	0.00124172	Pvf1//Pvf2//Pvf3
GO:0005221	intracellular_cyclic_nucleotide_activated_cation_channel_activity	Molecular Function	3	4	2416	12588	0.024189	0.176333	1.61638	3.9077	0.00124172	CG42260//CngA//Cngl
GO:0015386	potassium:proton_antiporter_activity	Molecular Function	3	4	2416	12588	0.024189	0.176333	1.61638	3.9077	0.00124172	Nhe1//Nhe2//Nhe3
GO:0032454	histone_demethylase_activity_(H3-K9_specific)	Molecular Function	3	4	2416	12588	0.024189	0.176333	1.61638	3.9077	0.00124172	Jarid2//Kdm4A//Kdm4B
GO:0035014	phosphatidylinositol_3-kinase_regulator_activity	Molecular Function	3	4	2416	12588	0.024189	0.176333	1.61638	3.9077	0.00124172	Pi3K21B//Socs16D//Socs44A
GO:0046935	1-phosphatidylinositol-3-kinase_regulator_activity	Molecular Function	3	4	2416	12588	0.024189	0.176333	1.61638	3.9077	0.00124172	Pi3K21B//Socs16D//Socs44A
GO:0047555	3',5'-cyclic-GMP_phosphodiesterase_activity	Molecular Function	3	4	2416	12588	0.024189	0.176333	1.61638	3.9077	0.00124172	Pde11//Pde1c//Pde6
GO:0072320	volume-sensitive_chloride_channel_activity	Molecular Function	3	4	2416	12588	0.024189	0.176333	1.61638	3.9077	0.00124172	CG14540//CG3638//tty
GO:1990380	Lys48-specific_deubiquitinase_activity	Molecular Function	3	4	2416	12588	0.024189	0.176333	1.61638	3.9077	0.00124172	CG14142//CG7332//Usp2
GO:0005231	excitatory_extracellular_ligand-gated_ion_channel_activity	Molecular Function	6	13	2416	12588	0.0247517	0.178407	1.60639	2.40474	0.00248344	nAChRalpha4//nAChRalpha5//nAChRalpha6//nAChRalpha7//nAChRbeta1//nAChRbeta2
GO:0008239	dipeptidyl-peptidase_activity	Molecular Function	6	13	2416	12588	0.0247517	0.178407	1.60639	2.40474	0.00248344	CG11034//CG11626//CG2493//CG3744//CG45002//ome
GO:0061629	RNA_polymerase_II-specific_DNA-binding_transcription_factor_binding	Molecular Function	13	39	2416	12588	0.0258741	0.185455	1.58714	1.73675	0.00538079	alien//bin3//DOR//E(bx)//Gug//Hr38//lilli//MTA1-like//nej//p53//Smr//Su(H)//tai
GO:0008234	cysteine-type_peptidase_activity	Molecular Function	25	89	2416	12588	0.0263748	0.187993	1.57881	1.46356	0.0103477	alien//CalpA//CalpB//CalpC//CG14142//CG3251//CG7222//CG7332//CYLD//Dcp-1//Dronc//faf//l(3)72Dp//PIG-K//puf//sol//Sse//Strica//Swim//trbd//Usp1//Usp2//Usp30//Usp32//Usp8
GO:0017124	SH3_domain_binding	Molecular Function	5	10	2416	12588	0.0276995	0.193144	1.55753	2.60513	0.00206954	Cbl//cindr//ena//Pak//RhoGAP92B
GO:0036122	BMP_binding	Molecular Function	5	10	2416	12588	0.0276995	0.193144	1.55753	2.60513	0.00206954	cmpy//cv-2//put//sog//wit
GO:0042043	neurexin_family_protein_binding	Molecular Function	5	10	2416	12588	0.0276995	0.193144	1.55753	2.60513	0.00206954	btsz//CASK//Gli//Nlg3//Nrx-1
GO:0051011	microtubule_minus-end_binding	Molecular Function	5	10	2416	12588	0.0276995	0.193144	1.55753	2.60513	0.00206954	CG18109//CG7716//Grip163//Grip84//Patronin
GO:0004143	diacylglycerol_kinase_activity	Molecular Function	4	7	2416	12588	0.028885	0.196082	1.53933	2.97729	0.00165563	CG31140//CG34384//Dgk//rdgA
GO:0004198	calcium-dependent_cysteine-type_endopeptidase_activity	Molecular Function	4	7	2416	12588	0.028885	0.196082	1.53933	2.97729	0.00165563	CalpA//CalpB//CalpC//sol
GO:0015299	solute:proton_antiporter_activity	Molecular Function	4	7	2416	12588	0.028885	0.196082	1.53933	2.97729	0.00165563	Nha1//Nhe1//Nhe2//Nhe3
GO:0030165	PDZ_domain_binding	Molecular Function	4	7	2416	12588	0.028885	0.196082	1.53933	2.97729	0.00165563	fz2//nkd//Rala//rst
GO:0030296	protein_tyrosine_kinase_activator_activity	Molecular Function	4	7	2416	12588	0.028885	0.196082	1.53933	2.97729	0.00165563	ASPP//CG1791//CG41520//jeb
GO:0019887	protein_kinase_regulator_activity	Molecular Function	22	77	2416	12588	0.0297315	0.200766	1.52678	1.48865	0.00910596	ASPP//Atg13//Atg17//CG1791//CG41520//chif//CkIIbeta//Cks85A//CycB3//CycE//CycK//CycY//Elp3//jeb//ksr//l(2)gl//mats//mnb//Pdk1//Pka-R2//Ras85D//trbl
GO:0018024	histone-lysine_N-methyltransferase_activity	Molecular Function	10	28	2416	12588	0.0300092	0.20158	1.52275	1.86081	0.00413907	ash1//G9a//gpp//ham//Hmt4-20//NSD//PR-Set7//Set2//Su(z)12//trr
GO:0051219	phosphoprotein_binding	Molecular Function	7	17	2416	12588	0.0305401	0.204078	1.51513	2.1454	0.00289735	14-3-3epsilon//Cbl//csw//hwt//Pi3K21B//Set2//slmb
GO:0042054	histone_methyltransferase_activity	Molecular Function	12	36	2416	12588	0.0316451	0.210249	1.49969	1.73675	0.00496689	Art8//ash1//G9a//gpp//ham//Hmt4-20//NSD//PR-Set7//Set2//Su(z)12//trr//upSET
GO:0004843	thiol-dependent_deubiquitinase	Molecular Function	13	40	2416	12588	0.0317913	0.210249	1.49769	1.69334	0.00538079	CG14142//CG3251//CG7222//CG7332//CYLD//faf//puf//trbd//Usp1//Usp2//Usp30//Usp32//Usp8
GO:0008227	G_protein-coupled_amine_receptor_activity	Molecular Function	8	21	2416	12588	0.0343673	0.211864	1.46386	1.98486	0.00331126	5-HT2A//5-HT2B//5-HT7//Dop1R2//Dop2R//Octbeta2R//Octbeta3R//TyrR
GO:0000146	microfilament_motor_activity	Molecular Function	6	14	2416	12588	0.0364269	0.211864	1.43858	2.23297	0.00248344	ck//jar//Myo31DF//Myo61F//ninaC//zip
GO:0001591	dopamine_neurotransmitter_receptor_activity,_coupled_via_Gi|Go	Molecular Function	2	2	2416	12588	0.0368244	0.211864	1.43386	5.21026	0.000827815	CG12290//Dop2R
GO:0001641	group_II_metabotropic_glutamate_receptor_activity	Molecular Function	2	2	2416	12588	0.0368244	0.211864	1.43386	5.21026	0.000827815	CG32447//mGluR
GO:0004064	arylesterase_activity	Molecular Function	2	2	2416	12588	0.0368244	0.211864	1.43386	5.21026	0.000827815	Hmu//Ssl2
GO:0004104	cholinesterase_activity	Molecular Function	2	2	2416	12588	0.0368244	0.211864	1.43386	5.21026	0.000827815	Ace//alpha-Est9
GO:0004341	gluconolactonase_activity	Molecular Function	2	2	2416	12588	0.0368244	0.211864	1.43386	5.21026	0.000827815	regucalcin//smp-30
GO:0004694	eukaryotic_translation_initiation_factor_2alpha_kinase_activity	Molecular Function	2	2	2416	12588	0.0368244	0.211864	1.43386	5.21026	0.000827815	Gcn2//PEK
GO:0004735	pyrroline-5-carboxylate_reductase_activity	Molecular Function	2	2	2416	12588	0.0368244	0.211864	1.43386	5.21026	0.000827815	P5cr//P5cr-2
GO:0004820	glycine-tRNA_ligase_activity	Molecular Function	2	2	2416	12588	0.0368244	0.211864	1.43386	5.21026	0.000827815	GlyRS//ProRS-m
GO:0004830	tryptophan-tRNA_ligase_activity	Molecular Function	2	2	2416	12588	0.0368244	0.211864	1.43386	5.21026	0.000827815	TrpRS//TrpRS-m
GO:0008191	metalloendopeptidase_inhibitor_activity	Molecular Function	2	2	2416	12588	0.0368244	0.211864	1.43386	5.21026	0.000827815	Reck//Timp
GO:0008349	MAP_kinase_kinase_kinase_kinase_activity	Molecular Function	2	2	2416	12588	0.0368244	0.211864	1.43386	5.21026	0.000827815	hppy//msn
GO:0008519	ammonium_transmembrane_transporter_activity	Molecular Function	2	2	2416	12588	0.0368244	0.211864	1.43386	5.21026	0.000827815	Amt//Rh50
GO:0008534	oxidized_purine_nucleobase_lesion_DNA_N-glycosylase_activity	Molecular Function	2	2	2416	12588	0.0368244	0.211864	1.43386	5.21026	0.000827815	Ogg1//RpS3
GO:0008545	JUN_kinase_kinase_activity	Molecular Function	2	2	2416	12588	0.0368244	0.211864	1.43386	5.21026	0.000827815	hep//Mkk4
GO:0015086	cadmium_ion_transmembrane_transporter_activity	Molecular Function	2	2	2416	12588	0.0368244	0.211864	1.43386	5.21026	0.000827815	Hmt-1//Mvl
GO:0015106	bicarbonate_transmembrane_transporter_activity	Molecular Function	2	2	2416	12588	0.0368244	0.211864	1.43386	5.21026	0.000827815	Ndae1//Prestin
GO:0016362	activin_receptor_activity,_type_II	Molecular Function	2	2	2416	12588	0.0368244	0.211864	1.43386	5.21026	0.000827815	put//wit
GO:0016844	strictosidine_synthase_activity	Molecular Function	2	2	2416	12588	0.0368244	0.211864	1.43386	5.21026	0.000827815	Hmu//Ssl2
GO:0035612	AP-2_adaptor_complex_binding	Molecular Function	2	2	2416	12588	0.0368244	0.211864	1.43386	5.21026	0.000827815	CG8176//Nak
GO:0038062	protein_tyrosine_kinase_collagen_receptor_activity	Molecular Function	2	2	2416	12588	0.0368244	0.211864	1.43386	5.21026	0.000827815	Ddr//Nrk
GO:0042056	chemoattractant_activity	Molecular Function	2	2	2416	12588	0.0368244	0.211864	1.43386	5.21026	0.000827815	bnl//Pvf2
GO:0043559	insulin_binding	Molecular Function	2	2	2416	12588	0.0368244	0.211864	1.43386	5.21026	0.000827815	ImpL2//InR
GO:0043560	insulin_receptor_substrate_binding	Molecular Function	2	2	2416	12588	0.0368244	0.211864	1.43386	5.21026	0.000827815	InR//Pi3K21B
GO:0046972	histone_acetyltransferase_activity_(H4-K16_specific)	Molecular Function	2	2	2416	12588	0.0368244	0.211864	1.43386	5.21026	0.000827815	CG1894//mof
GO:0047485	protein_N-terminus_binding	Molecular Function	2	2	2416	12588	0.0368244	0.211864	1.43386	5.21026	0.000827815	papi//sbr
GO:0051378	serotonin_binding	Molecular Function	2	2	2416	12588	0.0368244	0.211864	1.43386	5.21026	0.000827815	5-HT2A//SerT
GO:0070976	TIR_domain_binding	Molecular Function	2	2	2416	12588	0.0368244	0.211864	1.43386	5.21026	0.000827815	Myd88//Tl
GO:0035591	signaling_adaptor_activity	Molecular Function	7	18	2416	12588	0.0419075	0.238966	1.37771	2.02621	0.00289735	ckn//csw//dsh//hep//ksr//Myd88//syd
GO:1904315	transmitter-gated_ion_channel_activity_involved_in_regulation_of_postsynaptic_membrane_potential	Molecular Function	7	18	2416	12588	0.0419075	0.238966	1.37771	2.02621	0.00289735	Grik//nAChRalpha4//nAChRalpha5//nAChRalpha6//nAChRalpha7//nAChRbeta1//nAChRbeta2
GO:0001221	transcription_coregulator_binding	Molecular Function	5	11	2416	12588	0.0429077	0.240396	1.36746	2.3683	0.00206954	mid//ovo//sd//tai//tll
GO:0005328	neurotransmitter:sodium_symporter_activity	Molecular Function	5	11	2416	12588	0.0429077	0.240396	1.36746	2.3683	0.00206954	CG10804//CG13794//CG33296//CG43066//GlyT
GO:0008266	poly(U)_RNA_binding	Molecular Function	5	11	2416	12588	0.0429077	0.240396	1.36746	2.3683	0.00206954	elav//fne//Rbp6//ssx//Sxl
GO:0051018	protein_kinase_A_binding	Molecular Function	5	11	2416	12588	0.0429077	0.240396	1.36746	2.3683	0.00206954	Akap200//CG11523//CG14505//SCAR//spoon
GO:0008028	monocarboxylic_acid_transmembrane_transporter_activity	Molecular Function	12	38	2416	12588	0.0472584	0.26362	1.32552	1.64535	0.00496689	CG10019//CG13794//CG13907//CG33296//CG8034//Eaat1//Indy//Mpc1//out//Prestin//Sln//VGlut
GO:0008270	zinc_ion_binding	Molecular Function	112	505	2416	12588	0.0481778	0.267585	1.31715	1.15554	0.0463576	AdamTS-A//brat//CAH1//CAH2//Cbl//cerv//CG10274//CG10431//CG10492//CG10543//CG10623//CG11360//CG11695//CG12391//CG12477//CG1317//CG13344//CG14667//CG15073//CG15368//CG15814//CG17361//CG17803//CG18764//CG2790//CG2889//CG2926//CG30431//CG3097//CG31365//CG31388//CG31642//CG32369//CG34375//CG3526//CG3918//CG4080//CG4250//CG44002//CG45050//CG5516//CG6106//CG6168//CG6752//CG6923//CG8388//CG8564//CG8910/…
GO:0001784	phosphotyrosine_residue_binding	Molecular Function	4	8	2416	12588	0.0491179	0.269309	1.30876	2.60513	0.00165563	Cbl//csw//hwt//Pi3K21B
GO:0008013	beta-catenin_binding	Molecular Function	4	8	2416	12588	0.0491179	0.269309	1.30876	2.60513	0.00165563	alpha-Cat//Apc//Axn//Hipk
GO:0032036	myosin_heavy_chain_binding	Molecular Function	4	8	2416	12588	0.0491179	0.269309	1.30876	2.60513	0.00165563	Cam//CLIP-190//Mlc-c//seq
GO:0008483	transaminase_activity	Molecular Function	6	15	2416	12588	0.0511074	0.271647	1.29152	2.08411	0.00248344	CG11241//CG1640//CG8745//Gabat//Gfat2//Got1
GO:0001222	transcription_corepressor_binding	Molecular Function	3	5	2416	12588	0.0518734	0.271647	1.28506	3.12616	0.00124172	mid//sd//tll
GO:0004675	transmembrane_receptor_protein_serine|threonine_kinase_activity	Molecular Function	3	5	2416	12588	0.0518734	0.271647	1.28506	3.12616	0.00124172	babo//put//wit
GO:0004948	calcitonin_receptor_activity	Molecular Function	3	5	2416	12588	0.0518734	0.271647	1.28506	3.12616	0.00124172	Dh31-R//hec//Pdfr
GO:0004952	dopamine_neurotransmitter_receptor_activity	Molecular Function	3	5	2416	12588	0.0518734	0.271647	1.28506	3.12616	0.00124172	CG12290//Dop1R2//Dop2R
GO:0008273	calcium,_potassium:sodium_antiporter_activity	Molecular Function	3	5	2416	12588	0.0518734	0.271647	1.28506	3.12616	0.00124172	CG1090//Nckx30C//zyd
GO:0008568	microtubule-severing_ATPase_activity	Molecular Function	3	5	2416	12588	0.0518734	0.271647	1.28506	3.12616	0.00124172	CG10793//Fign//Kat60
GO:0030297	transmembrane_receptor_protein_tyrosine_kinase_activator_activity	Molecular Function	3	5	2416	12588	0.0518734	0.271647	1.28506	3.12616	0.00124172	CG1791//CG41520//jeb
GO:0043225	ATPase-coupled_inorganic_anion_transmembrane_transporter_activity	Molecular Function	3	5	2416	12588	0.0518734	0.271647	1.28506	3.12616	0.00124172	MRP//Nha1//Prestin
GO:0046975	histone_methyltransferase_activity_(H3-K36_specific)	Molecular Function	3	5	2416	12588	0.0518734	0.271647	1.28506	3.12616	0.00124172	ash1//NSD//Set2
GO:0070573	metallodipeptidase_activity	Molecular Function	3	5	2416	12588	0.0518734	0.271647	1.28506	3.12616	0.00124172	CG44837//CG5282//CG6154
GO:1902936	phosphatidylinositol_bisphosphate_binding	Molecular Function	14	47	2416	12588	0.0536109	0.279605	1.27075	1.55199	0.0057947	Atg18b//CG10237//CG10300//Cralbp//dia//lap//Myd88//Myo31DF//Myo61F//nwk//pinta//snz//Svil//Trpml
GO:0004033	aldo-keto_reductase_(NADP)_activity	Molecular Function	7	19	2416	12588	0.0556909	0.289277	1.25422	1.91957	0.00289735	ARY//CG11200//CG2064//CG2070//CG3842//CG6083//Hk
GO:0003713	transcription_coactivator_activity	Molecular Function	21	78	2416	12588	0.0596192	0.308433	1.22461	1.40276	0.00869205	Ada2a//Bro//CG10555//CtBP//DOR//exd//eya//Hcf//lgs//mam//mbf1//MED20//mnb//Mrtf//MTA1-like//NC2alpha//nej//tai//tna//trr//vls
GO:0001046	core_promoter_sequence-specific_DNA_binding	Molecular Function	5	12	2416	12588	0.0622249	0.319338	1.20604	2.17094	0.00206954	NC2alpha//Pbp45//TAF1B//Trf//trr
GO:0005432	calcium:sodium_antiporter_activity	Molecular Function	5	12	2416	12588	0.0622249	0.319338	1.20604	2.17094	0.00206954	Calx//CG1090//CG14744//Nckx30C//zyd
GO:0016706	2-oxoglutarate-dependent_dioxygenase_activity	Molecular Function	14	48	2416	12588	0.0628169	0.321092	1.20192	1.51966	0.0057947	Asph//CG18231//CG31016//CG34041//CG34345//CG5321//CG9698//Jarid2//Kdm2//Kdm4A//Kdm4B//PH4alphaSG2//Plod//Tet
GO:0008276	protein_methyltransferase_activity	Molecular Function	17	61	2416	12588	0.0637639	0.324639	1.19543	1.45204	0.00703642	Art7//Art8//ash1//CG10947//CG11475//G9a//gpp//ham//Hmt4-20//NSD//Pcmt//PR-Set7//Set2//ste14//Su(z)12//trr//upSET
GO:0101005	deubiquitinase_activity	Molecular Function	13	44	2416	12588	0.0651949	0.330613	1.18579	1.5394	0.00538079	CG14142//CG3251//CG7222//CG7332//CYLD//faf//puf//trbd//Usp1//Usp2//Usp30//Usp32//Usp8
GO:0042562	hormone_binding	Molecular Function	6	16	2416	12588	0.0689071	0.348062	1.16174	1.95385	0.00248344	gce//ImpL2//InR//mgl//MSBP//Pdfr
GO:0016279	protein-lysine_N-methyltransferase_activity	Molecular Function	11	36	2416	12588	0.0695375	0.349869	1.15778	1.59203	0.00455298	ash1//CG10947//G9a//gpp//ham//Hmt4-20//NSD//PR-Set7//Set2//Su(z)12//trr
GO:0003714	transcription_corepressor_activity	Molecular Function	15	53	2416	12588	0.0698658	0.350148	1.15574	1.4746	0.00620861	acj6//alien//CG13287//CG13293//CG3815//CoRest//CtBP//emc//Gug//HDAC1//MTA1-like//NC2alpha//Sin3A//Sirt1//Smr
GO:0005326	neurotransmitter_transmembrane_transporter_activity	Molecular Function	8	24	2416	12588	0.0728994	0.362519	1.13728	1.73675	0.00331126	CG10804//CG13794//CG33296//CG43066//cpx//GlyT//Tk//VGlut
GO:0070851	growth_factor_receptor_binding	Molecular Function	8	24	2416	12588	0.0728994	0.362519	1.13728	1.73675	0.00331126	bnl//ed//Idgf3//Idgf5//Pvf1//Pvf2//Pvf3//ths
GO:0046332	SMAD_binding	Molecular Function	4	9	2416	12588	0.0752837	0.371496	1.1233	2.31567	0.00165563	Dad//eIF4A//Smox//Snoo
GO:0052650	NADP-retinol_dehydrogenase_activity	Molecular Function	4	9	2416	12588	0.0752837	0.371496	1.1233	2.31567	0.00165563	CG11200//CG2064//CG2070//CG3842
GO:0016791	phosphatase_activity	Molecular Function	45	191	2416	12588	0.0757943	0.372583	1.12036	1.22755	0.0186258	5PtaseI//alph//CanA-14F//CanA1//cdc14//CG10089//CG10417//CG11475//CG12091//CG13197//CG15739//CG15743//CG15771//CG3632//CG6656//CG6707//CG7378//CG9801//cN-IIIB//csw//eya//Fcp1//FIG4//flw//IA-2//janA//Mipp1//MKP-4//Mkp3//mop//NT5E-2//NTPase//Pdp//Pgam5-2//Phlpp//Pp1-13C//Pp1-Y2//PTP-ER//Ptp10D//Ptp4E//rdgC//ttm3//ttm50//twe//Ublcp1
GO:0005230	extracellular_ligand-gated_ion_channel_activity	Molecular Function	13	45	2416	12588	0.0762167	0.372907	1.11795	1.50519	0.00538079	CG11155//Ekar//GluRIB//Grik//Lcch3//nAChRalpha4//nAChRalpha5//nAChRalpha6//nAChRalpha7//nAChRbeta1//nAChRbeta2//Nmdar2//pHCl-1
GO:0003730	mRNA_3'-UTR_binding	Molecular Function	16	58	2416	12588	0.0764415	0.372907	1.11667	1.43731	0.00662252	bam//bcd//bol//brat//bru1//bru2//how//Imp//orb//Rbfox1//smg//sqd//ssx//Sxl//Tis11//Unr
GO:0046914	transition_metal_ion_binding	Molecular Function	151	708	2416	12588	0.0768259	0.373362	1.11449	1.11123	0.0625	AdamTS-A//alph//Appl//brat//CAH1//CAH2//Cbl//cerv//CG10274//CG10431//CG10492//CG10543//CG10623//CG11162//CG11360//CG11590//CG11695//CG12391//CG12477//CG1317//CG13344//CG14667//CG15073//CG15368//CG15531//CG15814//CG17361//CG17803//CG18231//CG18764//CG2790//CG2889//CG2926//CG30431//CG3097//CG31016//CG31365//CG31388//CG31642//CG32369//CG34345//CG34375//CG3526//CG3918//CG4080//CG4250//CG44002//CG4505…
GO:0038024	cargo_receptor_activity	Molecular Function	11	37	2416	12588	0.0824973	0.393673	1.08356	1.549	0.00455298	bark//CG10345//CG31741//CG9308//Corin//crq//ninaD//p24-2//pes//santa-maria//teq
GO:0003678	DNA_helicase_activity	Molecular Function	10	33	2416	12588	0.0854082	0.393673	1.0685	1.57887	0.00413907	CG11403//CG4078//Irbp//obe//Pif1//rec//RecQ4//RecQ5//rin//Suv3
GO:0019903	protein_phosphatase_binding	Molecular Function	10	33	2416	12588	0.0854082	0.393673	1.0685	1.57887	0.00413907	CG31244//CG3632//CG42748//ckn//corolla//fmt//Gbs-76A//PNUTS//ZAP3//Zasp66
GO:0003951	NAD+_kinase_activity	Molecular Function	5	13	2416	12588	0.0856457	0.393673	1.06729	2.00395	0.00206954	CG31140//CG34384//Dgk//rdgA//Sk2
GO:0008374	O-acyltransferase_activity	Molecular Function	9	29	2416	12588	0.0879644	0.393673	1.05569	1.61698	0.00372517	CG8112//ChAT//CRAT//Dhap-at//LPCAT//mdy//mino//nes//PIG-Wb
GO:0004983	neuropeptide_Y_receptor_activity	Molecular Function	3	6	2416	12588	0.0891657	0.393673	1.0498	2.60513	0.00124172	Lkr//SIFaR//sNPF-R
GO:0005078	MAP-kinase_scaffold_activity	Molecular Function	3	6	2416	12588	0.0891657	0.393673	1.0498	2.60513	0.00124172	hep//ksr//syd
GO:0015459	potassium_channel_regulator_activity	Molecular Function	3	6	2416	12588	0.0891657	0.393673	1.0498	2.60513	0.00124172	CG4928//Hk//Slip1
GO:0016889	endodeoxyribonuclease_activity,_producing_3'-phosphomonoesters	Molecular Function	3	6	2416	12588	0.0891657	0.393673	1.0498	2.60513	0.00124172	mei-W68//mus81//slx1
GO:0030332	cyclin_binding	Molecular Function	3	6	2416	12588	0.0891657	0.393673	1.0498	2.60513	0.00124172	ago//Cdk2//Eip63E
GO:0034237	protein_kinase_A_regulatory_subunit_binding	Molecular Function	3	6	2416	12588	0.0891657	0.393673	1.0498	2.60513	0.00124172	Akap200//SCAR//spoon
GO:0051019	mitogen-activated_protein_kinase_binding	Molecular Function	3	6	2416	12588	0.0891657	0.393673	1.0498	2.60513	0.00124172	MAPk-Ak2//Mkp3//S6kII
GO:0070840	dynein_complex_binding	Molecular Function	3	6	2416	12588	0.0891657	0.393673	1.0498	2.60513	0.00124172	BicD//DCTN1-p150//Lis-1
GO:0080025	phosphatidylinositol-3,5-bisphosphate_binding	Molecular Function	3	6	2416	12588	0.0891657	0.393673	1.0498	2.60513	0.00124172	Atg18b//snz//Trpml
GO:0097200	cysteine-type_endopeptidase_activity_involved_in_execution_phase_of_apoptosis	Molecular Function	3	6	2416	12588	0.0891657	0.393673	1.0498	2.60513	0.00124172	Dcp-1//Dronc//Strica
GO:0019213	deacetylase_activity	Molecular Function	6	17	2416	12588	0.0898346	0.393673	1.04656	1.83892	0.00248344	Cda4//HDAC1//HDAC4//HDAC6//Notum//Sirt1
GO:0008066	glutamate_receptor_activity	Molecular Function	8	25	2416	12588	0.0899007	0.393673	1.04624	1.66728	0.00331126	boss//CG11155//CG32447//Ekar//GluRIB//Grik//mGluR//Nmdar2
GO:0004402	histone_acetyltransferase_activity	Molecular Function	7	21	2416	12588	0.0907784	0.393673	1.04202	1.73675	0.00289735	Br140//CG1894//CG7379//Gcn5//mof//Naa60//nej
GO:0008201	heparin_binding	Molecular Function	7	21	2416	12588	0.0907784	0.393673	1.04202	1.73675	0.00289735	Appl//miple2//PlexA//Pvf1//robo1//sas//Sema1a
GO:0004307	ethanolaminephosphotransferase_activity	Molecular Function	2	3	2416	12588	0.0963472	0.393673	1.01616	3.47351	0.000827815	CG33116//CG7149
GO:0004500	dopamine_beta-monooxygenase_activity	Molecular Function	2	3	2416	12588	0.0963472	0.393673	1.01616	3.47351	0.000827815	CG5235//Tbh
GO:0004534	5'-3'_exoribonuclease_activity	Molecular Function	2	3	2416	12588	0.0963472	0.393673	1.01616	3.47351	0.000827815	pcm//Rat1
GO:0004706	JUN_kinase_kinase_kinase_activity	Molecular Function	2	3	2416	12588	0.0963472	0.393673	1.01616	3.47351	0.000827815	slpr//Tak1
GO:0004850	uridine_phosphorylase_activity	Molecular Function	2	3	2416	12588	0.0963472	0.393673	1.01616	3.47351	0.000827815	CG3788//CG6330
GO:0004965	G_protein-coupled_GABA_receptor_activity	Molecular Function	2	3	2416	12588	0.0963472	0.393673	1.01616	3.47351	0.000827815	GABA-B-R1//GABA-B-R3
GO:0005222	intracellular_cAMP-activated_cation_channel_activity	Molecular Function	2	3	2416	12588	0.0963472	0.393673	1.01616	3.47351	0.000827815	CG42260//CngA
GO:0005223	intracellular_cGMP-activated_cation_channel_activity	Molecular Function	2	3	2416	12588	0.0963472	0.393673	1.01616	3.47351	0.000827815	CG42260//CngA
GO:0005335	serotonin:sodium_symporter_activity	Molecular Function	2	3	2416	12588	0.0963472	0.393673	1.01616	3.47351	0.000827815	SerT//Vmat
GO:0005381	iron_ion_transmembrane_transporter_activity	Molecular Function	2	3	2416	12588	0.0963472	0.393673	1.01616	3.47351	0.000827815	mfrn//Mvl
GO:0005452	inorganic_anion_exchanger_activity	Molecular Function	2	3	2416	12588	0.0963472	0.393673	1.01616	3.47351	0.000827815	Ndae1//Prestin
GO:0008140	cAMP_response_element_binding_protein_binding	Molecular Function	2	3	2416	12588	0.0963472	0.393673	1.01616	3.47351	0.000827815	ci//nej
GO:0008226	tyramine_receptor_activity	Molecular Function	2	3	2416	12588	0.0963472	0.393673	1.01616	3.47351	0.000827815	Dop1R2//TyrR
GO:0015181	arginine_transmembrane_transporter_activity	Molecular Function	2	3	2416	12588	0.0963472	0.393673	1.01616	3.47351	0.000827815	CG5535//CG7255
GO:0015189	L-lysine_transmembrane_transporter_activity	Molecular Function	2	3	2416	12588	0.0963472	0.393673	1.01616	3.47351	0.000827815	CG5535//CG7255
GO:0015269	calcium-activated_potassium_channel_activity	Molecular Function	2	3	2416	12588	0.0963472	0.393673	1.01616	3.47351	0.000827815	SK//slo
GO:0030553	cGMP_binding	Molecular Function	2	3	2416	12588	0.0963472	0.393673	1.01616	3.47351	0.000827815	CG42260//CngA
GO:0030621	U4_snRNA_binding	Molecular Function	2	3	2416	12588	0.0963472	0.393673	1.01616	3.47351	0.000827815	Snup//U4-U6-60K
GO:0030942	endoplasmic_reticulum_signal_peptide_binding	Molecular Function	2	3	2416	12588	0.0963472	0.393673	1.01616	3.47351	0.000827815	Srp14//Srp68
GO:0033149	FFAT_motif_binding	Molecular Function	2	3	2416	12588	0.0963472	0.393673	1.01616	3.47351	0.000827815	fan//Vap33
GO:0033192	calmodulin-dependent_protein_phosphatase_activity	Molecular Function	2	3	2416	12588	0.0963472	0.393673	1.01616	3.47351	0.000827815	CanA-14F//CanA1
GO:0034513	box_H|ACA_snoRNA_binding	Molecular Function	2	3	2416	12588	0.0963472	0.393673	1.01616	3.47351	0.000827815	CG4038//NHP2
GO:0035174	histone_serine_kinase_activity	Molecular Function	2	3	2416	12588	0.0963472	0.393673	1.01616	3.47351	0.000827815	aurA//JIL-1
GO:0043325	phosphatidylinositol-3,4-bisphosphate_binding	Molecular Function	2	3	2416	12588	0.0963472	0.393673	1.01616	3.47351	0.000827815	nwk//snz
GO:0047184	1-acylglycerophosphocholine_O-acyltransferase_activity	Molecular Function	2	3	2416	12588	0.0963472	0.393673	1.01616	3.47351	0.000827815	LPCAT//nes
GO:0048185	activin_binding	Molecular Function	2	3	2416	12588	0.0963472	0.393673	1.01616	3.47351	0.000827815	babo//put
GO:0070700	BMP_receptor_binding	Molecular Function	2	3	2416	12588	0.0963472	0.393673	1.01616	3.47351	0.000827815	cv-2//Dad
GO:0070854	myosin_VI_heavy_chain_binding	Molecular Function	2	3	2416	12588	0.0963472	0.393673	1.01616	3.47351	0.000827815	Cam//CLIP-190
GO:1990050	phosphatidic_acid_transfer_activity	Molecular Function	2	3	2416	12588	0.0963472	0.393673	1.01616	3.47351	0.000827815	prel//rdgB
GO:1990247	N6-methyladenosine-containing_RNA_binding	Molecular Function	2	3	2416	12588	0.0963472	0.393673	1.01616	3.47351	0.000827815	Ythdc1//Ythdf
GO:1990525	BIR_domain_binding	Molecular Function	2	3	2416	12588	0.0963472	0.393673	1.01616	3.47351	0.000827815	Dcp-1//hid
GO:0004812	aminoacyl-tRNA_ligase_activity	Molecular Function	11	38	2416	12588	0.0968539	0.394487	1.01388	1.50823	0.00455298	ArgRS//AsnRS//AspRS-m//GlyRS//LysRS//MetRS-m//PheRS-m//ProRS-m//Slimp//TrpRS//TrpRS-m
GO:0007275	multicellular_organism_development	Biological Process	781	2568	2545	12844	1.1842e-47	4.4384e-44	46.9266	1.53486	0.306876	14-3-3epsilon//140up//5-HT2A//ab//Abl//acj6//Ack-like//Act5C//AdamTS-A//Adf1//ago//AGO1//alien//Alk//alph//alpha-Cat//alpha-Man-Ia//amn//amon//Amph//amx//ana1//Antp//AnxB9//aop//ap//Apc//aPKC//app//Appl//Arf102F//Arf51F//Arf79F//ArfGAP3//Arl2//ase//ash1//ash2//ast//AstA//Atf3//Atg1//Atg13//Atg17//Atg7//Atpalpha//Atx-1//Atx2//aurA//Awh//Axn//B-H1//B4//bab2//babo//bam//bap//Bap170//bark//baz//bcd//…
GO:0007399	nervous_system_development	Biological Process	413	1099	2545	12844	8.12251e-47	1.52216e-43	46.0903	1.89655	0.162279	14-3-3epsilon//ab//Abl//acj6//Adf1//ago//Alk//amn//amon//Amph//amx//ana1//Antp//aop//ap//Apc//aPKC//app//Appl//Arl2//ase//ash2//ast//Atf3//Atg1//Atpalpha//Atx2//aurA//Awh//B-H1//babo//baz//beat-Ib//beat-Ic//beat-Va//betaTub60D//bif//bnl//boi//boss//br//brat//Bsg//bsh//bsk//btl//BuGZ//bun//bur//bwa//C1GalTA//Ca-beta//CalpA//CalpB//Cam//caps//Cbl//CdGAPr//Cdk5//ced-6//CG10431//CG11398//CG12004//CG1…
GO:0023052	signaling	Biological Process	447	1251	2545	12844	4.44563e-44	5.55408e-41	43.3521	1.80328	0.175639	14-3-3epsilon//5-HT2A//5-HT2B//5-HT7//5PtaseI//Abl//Ac13E//Ac3//Ac78C//Ace//Ack-like//ACXA//ACXC//Alk//amn//amx//Ank//aop//aph-1//aPKC//Arf102F//Arf51F//Arf79F//Arl2//AstA//AstA-R1//AstC-R2//Atpalpha//axo//B52//babo//bcd//be//bif//Blos1//bnl//boi//boss//brp//bsk//Btk29A//btl//BuGZ//Ca-beta//Cadps//Calx//Cam//CaMKII//CanA-14F//CanA1//CapaR//CASK//Cbl//CCAP-R//CCHa2-R//Cdep//CdGAPr//Cdk2//Cdk5//CG1…
GO:0009653	anatomical_structure_morphogenesis	Biological Process	542	1623	2545	12844	6.15188e-44	5.76431e-41	43.211	1.68536	0.212967	14-3-3epsilon//5-HT2A//ab//Abl//ACC//acj6//Ack-like//Act5C//Act88F//Actn//AdamTS-A//ago//AGO1//alien//Alk//alph//alpha-Cat//amon//Amph//amx//aop//ap//Apc//aPKC//app//Appl//Arf51F//Arf79F//ArfGAP3//ase//ash2//ast//Atg1//Atg13//Atg17//Atg7//Atpalpha//Atx-1//Atx2//aurA//Axn//B-H1//bab2//babo//bam//bap//Bap170//baz//beat-Ib//beat-Ic//beat-Va//betaTub60D//BicD//bif//bnl//boi//boss//bowl//br//bru1//BRW…
GO:0007154	cell_communication	Biological Process	463	1321	2545	12844	3.52513e-43	2.64244e-40	42.4528	1.76885	0.181925	14-3-3epsilon//5-HT2A//5-HT2B//5-HT7//5PtaseI//Abl//Ac13E//Ac3//Ac78C//Ace//Ack-like//ACXA//ACXC//Alk//amn//amx//Ank//aop//aph-1//aPKC//Arf102F//Arf51F//Arf79F//Arl2//AstA//AstA-R1//AstC-R2//Atg1//Atg17//Atg7//Atpalpha//axo//B52//babo//bcd//be//bif//Blos1//bnl//boi//boss//brp//bsk//Btk29A//btl//BuGZ//Ca-beta//Cadps//Calx//Cam//CaMKII//CanA-14F//CanA1//CapaR//CASK//Cbl//CCAP-R//CCHa2-R//Cdep//CdGA…
GO:0022008	neurogenesis	Biological Process	349	898	2545	12844	6.44858e-43	4.02821e-40	42.1905	1.96138	0.137132	14-3-3epsilon//ab//Abl//acj6//ago//Alk//amn//amon//Amph//amx//ana1//Antp//aop//ap//Apc//aPKC//app//Appl//Arl2//ase//ash2//ast//Atg1//Atx2//aurA//Awh//B-H1//babo//baz//beat-Ib//beat-Ic//beat-Va//betaTub60D//bif//bnl//boi//boss//br//brat//Bsg//bsh//bsk//btl//BuGZ//bun//bur//Ca-beta//CalpA//CalpB//Cam//caps//Cbl//CdGAPr//Cdk5//ced-6//CG10431//CG11398//CG12004//CG6701//CG8668//chif//chinmo//chn//ci//…
GO:0030154	cell_differentiation	Biological Process	574	1769	2545	12844	2.04174e-42	1.09321e-39	41.69	1.63756	0.22554	14-3-3epsilon//ab//Abl//acj6//Ack-like//Act5C//Act88F//Actn//ago//AGO1//Akap200//alien//Alk//alpha-Cat//aly//amn//amon//Amph//amx//ana1//Antp//aop//ap//Apc//aPKC//app//Appl//Arf51F//Arl2//arx//ase//ash1//ash2//ast//Atg1//Atg13//Atg17//Atg7//Atx2//aurA//Awh//Axn//B-H1//B9d2//babo//baf//bam//bap//baz//bcd//beat-Ib//beat-Ic//beat-Va//betaTub60D//BicC//BicD//bif//Blimp-1//bnl//boi//boss//BoYb//br//br…
GO:0048699	generation_of_neurons	Biological Process	330	848	2545	12844	1.24918e-40	5.85243e-38	39.9034	1.96395	0.129666	14-3-3epsilon//ab//Abl//acj6//ago//Alk//amon//Amph//amx//ana1//Antp//aop//ap//Apc//aPKC//app//Appl//Arl2//ase//ash2//ast//Atg1//Atx2//aurA//Awh//B-H1//babo//baz//beat-Ib//beat-Ic//beat-Va//betaTub60D//bif//boi//boss//br//brat//Bsg//bsh//bsk//btl//BuGZ//bun//bur//Ca-beta//CalpA//CalpB//Cam//caps//Cbl//CdGAPr//Cdk5//ced-6//CG10431//CG11398//CG12004//CG6701//CG8668//chif//chinmo//chn//ci//ck//Cka//c…
GO:0048856	anatomical_structure_development	Biological Process	861	3031	2545	12844	8.77691e-40	3.6551e-37	39.0567	1.43361	0.33831	14-3-3epsilon//140up//5-HT2A//ab//Abl//ACC//acj6//Ack-like//Act5C//Act88F//Actn//AdamTS-A//Adf1//ago//AGO1//Akap200//alien//Alk//alph//alpha-Cat//alpha-Man-Ia//aly//amn//amon//Amph//amx//ana1//Antp//AnxB9//aop//ap//Apc//aPKC//app//Appl//Arf102F//Arf51F//Arf79F//ArfGAP3//Arl2//arx//ase//ash1//ash2//ast//AstA//Atf3//Atg1//Atg13//Atg17//Atg7//Atpalpha//Atx-1//Atx2//aurA//Awh//Axn//B-H1//B4//B9d2//ba…
GO:0032502	developmental_process	Biological Process	899	3217	2545	12844	8.45641e-39	3.16946e-36	38.0728	1.41033	0.353242	14-3-3epsilon//140up//5-HT2A//ab//Abl//ACC//acj6//Ack-like//Act5C//Act88F//Actn//ACXA//ACXC//AdamTS-A//Adf1//ago//AGO1//Akap200//alien//Alk//alph//alpha-Cat//alpha-Man-Ia//aly//amn//amon//Amph//amx//ana1//Antp//AnxB9//aop//ap//Apc//aPKC//app//Appl//Arf102F//Arf51F//Arf79F//ArfGAP3//Arl2//arx//ase//ash1//ash2//ast//AstA//Atf3//Atg1//Atg13//Atg17//Atg7//Atpalpha//Atx-1//Atx2//aurA//Awh//Axn//B-H1//…
GO:0048513	animal_organ_development	Biological Process	441	1291	2545	12844	9.10161e-38	3.10117e-35	37.0409	1.72395	0.173281	14-3-3epsilon//ab//Abl//AdamTS-A//ago//Alk//alph//amon//Amph//Antp//AnxB9//aop//ap//Apc//aPKC//app//Appl//Arf102F//Arf51F//Arf79F//ArfGAP3//ase//ash2//ast//Atg17//Atpalpha//Atx-1//Atx2//Awh//Axn//B-H1//B4//bab2//babo//bap//Bap170//baz//betaggt-I//bnl//boi//boss//bowl//br//brat//Bro//BRWD3//bs//bsh//bsk//Btk29A//btl//btsz//bun//bwa//Bx//Bx42//byn//C15//Cam//caps//Cbl//ced-6//CG1129//CG11617//CG133…
GO:0030182	neuron_differentiation	Biological Process	292	736	2545	12844	1.16425e-37	3.63633e-35	36.934	2.00225	0.114735	14-3-3epsilon//ab//Abl//acj6//Alk//amon//Amph//ana1//aop//ap//app//Appl//ash2//ast//Atg1//Atx2//Awh//B-H1//babo//baz//beat-Ib//beat-Ic//beat-Va//betaTub60D//bif//boi//boss//br//brat//Bsg//bsh//bsk//BuGZ//bun//bur//Ca-beta//CalpA//CalpB//Cam//caps//Cbl//CdGAPr//Cdk5//ced-6//CG10431//CG11398//CG12004//CG6701//CG8668//chif//chinmo//chn//ci//ck//ckn//Con//Cont//csw//ct//CycE//da//DAAM//Dab//dac//Dad/…
GO:0050793	regulation_of_developmental_process	Biological Process	276	681	2545	12844	1.62811e-37	4.69396e-35	36.7883	2.04538	0.108448	14-3-3epsilon//Abl//Adf1//ago//Alk//alph//Antp//aop//Apc//APC10//aPKC//Arf79F//Arfip//ase//Atg1//Atg13//Atg7//aurA//bab2//babo//babos//bam//baz//bif//br//brat//Bro//bru1//BRWD3//bsk//btl//btsz//bun//Bx//C1GalTA//Cals//CaMKII//CASK//Cdk5//CG13001//CG13559//chn//ci//Cka//Csk//csw//cta//ctp//Cul5//cv-c//CycE//Cyp6t3//DAAM//Dab//Dad//Dap160//dar1//daw//dbo//DCTN1-p150//DCTN3-p24//dia//Dif//dlg1//Dlic…
GO:0007165	signal_transduction	Biological Process	368	1048	2545	12844	5.2454e-34	1.40427e-31	33.2802	1.77214	0.144597	14-3-3epsilon//5-HT2A//5-HT2B//5-HT7//5PtaseI//Ac13E//Ac3//Ac78C//Ack-like//ACXA//ACXC//Alk//amn//Ank//aop//aph-1//aPKC//Arf79F//AstA//AstA-R1//AstC-R2//B52//babo//bcd//bif//bnl//boi//boss//bsk//Btk29A//btl//BuGZ//Ca-beta//Calx//Cam//CanA-14F//CanA1//CapaR//Cbl//CCAP-R//CCHa2-R//Cdep//CdGAPr//Cdk2//Cdk5//CG10359//CG10362//CG10738//CG11155//CG12290//CG13375//CG14669//CG15814//CG17698//CG1791//CG30…
GO:0009888	tissue_development	Biological Process	380	1100	2545	12844	2.00616e-33	5.01272e-31	32.6976	1.74343	0.149312	14-3-3epsilon//ab//Abl//Ack-like//ago//alien//Alk//alph//alpha-Cat//amx//AnxB9//aop//ap//Apc//aPKC//app//ase//ash2//ast//Atx-1//Awh//Axn//B-H1//B4//bab2//babo//bap//Bap170//baz//betaggt-I//BicC//bnl//boi//bowl//br//bs//bsk//Btk29A//btl//btsz//bun//Bx//Bx42//byn//C15//CalpB//caps//CASK//Cbl//Cf2//CG12716//CG13366//CG17211//CG1943//CG34417//CG43658//CG44245//CG4945//CG5890//CHES-1-like//chif//chinm…
GO:0048468	cell_development	Biological Process	466	1454	2545	12844	3.26299e-32	7.64355e-30	31.4864	1.61746	0.183104	14-3-3epsilon//ab//Abl//acj6//Act5C//Act88F//Actn//AGO1//Akap200//alien//Alk//alpha-Cat//aly//amn//Amph//ana1//Antp//aop//ap//Apc//aPKC//Appl//arx//ash1//ash2//Atg1//Atg13//Atg17//Atg7//Atx2//aurA//Axn//B9d2//babo//baf//bam//baz//bcd//beat-Ib//beat-Ic//beat-Va//betaTub60D//BicC//BicD//bif//boss//BoYb//br//brat//bru1//BRWD3//Bsg//bsk//Btk29A//btl//BuGZ//bun//bur//C1GalTA//Ca-beta//CalpA//CalpB//Ca…
GO:0009887	animal_organ_morphogenesis	Biological Process	295	792	2545	12844	3.60702e-32	7.95242e-30	31.4429	1.87979	0.115914	AdamTS-A//Alk//alph//amon//Amph//aop//ap//aPKC//app//Arf51F//Arf79F//ArfGAP3//ase//ash2//ast//Atg17//Atpalpha//Atx-1//Atx2//Axn//B-H1//bab2//babo//Bap170//bnl//boi//boss//bowl//br//BRWD3//bs//bsk//Btk29A//btl//btsz//bun//Bx//byn//C15//Cam//caps//Cbl//CG13366//CG43658//chn//ci//cindr//ck//Cont//corto//csw//ct//CtBP//ctp//Cul5//cv-2//cv-c//CycE//da//Dab//dac//Dad//daw//DCAF12//DCTN1-p150//Dg//dia//…
GO:0019222	regulation_of_metabolic_process	Biological Process	694	2421	2545	12844	7.71758e-32	1.60697e-29	31.1125	1.4467	0.272692	14-3-3epsilon//4E-T//ab//Achl//acj6//Acp24A4//Ada2a//Adar//Adf1//ago//AGO1//alien//Alk//aly//Antp//aop//ap//Apc//Arf79F//arx//ase//ash1//ash2//ASPP//AstA//ATbp//Atf3//Atg1//Atg13//Atg17//Atg7//Atx-1//Atx2//aurA//Awh//Axn//axo//B-H1//B52//bab2//babo//bam//bap//Bap170//bcd//BicC//bin3//Blimp-1//bnl//bol//bowl//br//brat//Brd8//Brms1//Bro//bru1//bru2//bru3//BRWD3//bs//bsh//bsk//btl//bun//bur//bwa//Bx…
GO:0031323	regulation_of_cellular_metabolic_process	Biological Process	642	2208	2545	12844	4.92131e-31	9.70794e-29	30.3079	1.4674	0.252259	14-3-3epsilon//4E-T//ab//acj6//Acp24A4//Ada2a//Adf1//ago//AGO1//alien//Alk//aly//Antp//aop//ap//arx//ase//ash1//ash2//ASPP//AstA//ATbp//Atf3//Atg1//Atg13//Atg17//Atg7//Atx-1//Atx2//aurA//Awh//Axn//axo//B-H1//B52//bab2//babo//bam//bap//Bap170//bcd//BicC//bin3//Blimp-1//bnl//bol//bowl//br//brat//Brms1//Bro//bru1//bru2//bru3//BRWD3//bs//bsh//bsk//btl//bun//bur//Bx//byn//C15//Camta//Cand1//Caper//cbc…
GO:0080090	regulation_of_primary_metabolic_process	Biological Process	612	2082	2545	12844	7.70118e-31	1.4432e-28	30.1134	1.48349	0.240472	14-3-3epsilon//4E-T//ab//acj6//Acp24A4//Ada2a//Adf1//ago//AGO1//alien//Alk//aly//Antp//aop//ap//Apc//arx//ase//ash1//ash2//ASPP//AstA//ATbp//Atf3//Atg1//Atg13//Atg17//Atx-1//Atx2//aurA//Awh//Axn//axo//B-H1//B52//bab2//babo//bam//bap//Bap170//bcd//BicC//bin3//Blimp-1//bnl//bol//bowl//br//brat//Brms1//Bro//bru1//bru2//bru3//BRWD3//bs//bsh//bun//bur//bwa//Bx//byn//C15//Camta//Cand1//Caper//cbc//Cbl/…
GO:0060429	epithelium_development	Biological Process	350	1020	2545	12844	4.93627e-30	8.81007e-28	29.3066	1.73173	0.137525	14-3-3epsilon//ab//Abl//Ack-like//ago//alien//alph//alpha-Cat//AnxB9//aop//ap//Apc//aPKC//app//ase//ash2//ast//Atx-1//Awh//Axn//B-H1//B4//bab2//babo//Bap170//baz//betaggt-I//BicC//bnl//boi//bowl//br//bs//bsk//Btk29A//btl//btsz//bun//Bx//Bx42//byn//C15//CalpB//caps//CASK//Cbl//Cf2//CG12716//CG13366//CG17211//CG1943//CG43658//CG5890//CHES-1-like//chif//chinmo//ci//CIAPIN1//cindr//ck//Cka//colt//cor…
GO:0048666	neuron_development	Biological Process	231	584	2545	12844	1.62675e-29	2.77139e-27	28.7887	1.99623	0.0907662	14-3-3epsilon//ab//Abl//acj6//Alk//Amph//ana1//ap//Appl//ash2//Atg1//Atx2//babo//baz//beat-Ib//beat-Ic//beat-Va//betaTub60D//bif//boss//br//Bsg//bsk//BuGZ//bur//Ca-beta//CalpA//CalpB//Cam//caps//CdGAPr//Cdk5//ced-6//CG10431//CG11398//CG12004//CG6701//CG8668//chif//chinmo//chn//ci//ckn//Con//Cont//csw//ct//DAAM//Dab//dac//Dad//daw//Dcp-1//DCTN1-p150//Dg//Dif//DIP2//Dlic//dnc//dos//dpr12//drl//Dron…
GO:0035295	tube_development	Biological Process	275	763	2545	12844	2.75846e-27	4.49508e-25	26.5593	1.81895	0.108055	14-3-3epsilon//Act5C//ago//Alk//alph//Antp//AnxB9//ap//Apc//aPKC//app//ase//ash2//ast//Atx-1//Awh//Axn//B-H1//B4//bab2//babo//Bap170//baz//betaggt-I//bnl//boi//bowl//bs//bsk//Btk29A//btl//btsz//Bx//Bx42//byn//C15//caps//Cbl//CG13366//CG17211//CG1943//CG43658//CG5890//CHES-1-like//chinmo//ci//ck//corto//cpa//csw//ct//CtBP//ctp//cv-2//cv-c//da//dac//Dad//dan//daw//DCTN1-p150//Dg//dlg1//Dlic//Dll//d…
GO:0000902	cell_morphogenesis	Biological Process	211	534	2545	12844	6.46323e-27	1.00934e-24	26.1896	1.99413	0.0829077	14-3-3epsilon//ab//Abl//ACC//acj6//Alk//alpha-Cat//ap//aPKC//Appl//ash2//Atg1//babo//baz//beat-Ib//beat-Ic//beat-Va//betaTub60D//bif//bnl//br//Bsg//bsk//BuGZ//bur//Cam//caps//CdGAPr//Cdk5//CG10431//CG11398//CG6701//chif//chn//ci//ckn//colt//Cont//cpa//ct//cta//cv-c//DAAM//Dab//dac//Dad//daw//DCTN1-p150//Dg//dia//DIP2//Dlic//dnc//drl//Dronc//Dscam1//Dscam2//dsh//dsx//dysc//ena//erm//esg//exex//eya…
GO:0010468	regulation_of_gene_expression	Biological Process	517	1774	2545	12844	1.41222e-24	2.11721e-22	23.8501	1.47079	0.203143	14-3-3epsilon//4E-T//ab//Achl//acj6//Ada2a//Adar//Adf1//AGO1//alien//aly//Antp//aop//ap//Arf79F//arx//ase//ash1//ash2//ATbp//Atf3//Atx-1//Atx2//Awh//B-H1//B52//bab2//bam//bap//Bap170//bcd//BicC//bin3//Blimp-1//bnl//bol//bowl//br//brat//Brd8//Brms1//Bro//bru1//bru2//bru3//BRWD3//bs//bsh//bsk//bun//Bx//byn//C15//CaMKII//Camta//Caper//cbc//Cbp80//Cdc5//Cdk2//Cdk5//Cdk7//Cf2//CG10077//CG10274//CG1043…
GO:0032879	regulation_of_localization	Biological Process	205	534	2545	12844	2.72083e-24	3.92218e-22	23.5653	1.93743	0.0805501	Abl//Akap200//aop//Apc//aPKC//Arf79F//Atf3//ATP8B//aurA//BicD//bnl//brat//bsk//Ca-beta//Cadps//Cam//CaMKII//CapaR//CASK//Cbl//CG13712//CG14275//CG31676//CG42638//CG44774//CG4928//CG9338//cindr//cmpy//cpx//crok//crq//dimm//Dscam1//dsh//Dyb//Dys//dysc//eag//Elp3//ena//enc//ens//Fhos//Fife//Frq2//ft//fu//Fur2//garz//gcm//Gli//Glut1//gw//hemo//hep//Herc4//hh//Hip14//Hk//homer//IA-2//Ih//ImpL2//inaC//…
GO:0002009	morphogenesis_of_an_epithelium	Biological Process	232	634	2545	12844	4.53793e-24	6.29932e-22	23.3431	1.84676	0.0911591	Abl//Ack-like//ago//alien//alph//alpha-Cat//aop//ap//aPKC//app//ase//ash2//ast//Atx-1//Axn//B-H1//bab2//babo//Bap170//baz//bnl//bowl//bs//bsk//Btk29A//btl//btsz//Bx//byn//C15//caps//Cbl//CG13366//CG17211//CG43658//ck//Cka//corto//csw//ct//cta//ctp//cv-2//cv-c//Dab//dac//Dad//daw//DCTN1-p150//Dg//dlg1//Dll//ds//dsh//Duox//Dys//dysf//ed//Eip63E//EloB//emc//ena//esg//ewg//eya//Fas2//Fhos//fkh//flw//…
GO:0031175	neuron_projection_development	Biological Process	180	452	2545	12844	1.65128e-23	2.21036e-21	22.7822	2.00977	0.0707269	14-3-3epsilon//ab//Abl//acj6//Alk//ap//Appl//ash2//Atg1//babo//beat-Ib//beat-Ic//beat-Va//betaTub60D//bif//br//Bsg//bsk//BuGZ//bur//Cam//caps//CdGAPr//Cdk5//CG10431//CG11398//CG6701//chif//chn//ci//ckn//Con//Cont//ct//DAAM//Dab//dac//Dad//daw//DCTN1-p150//Dg//DIP2//Dlic//dnc//drl//Dronc//Dscam1//Dscam2//dsh//dsx//dysc//ena//erm//exex//eya//Fas1//Fas2//Fas3//fend//Frl//fru//fs(1)h//futsch//fz2//Ga…
GO:0051252	regulation_of_RNA_metabolic_process	Biological Process	417	1370	2545	12844	1.72569e-23	2.23031e-21	22.763	1.53613	0.163851	14-3-3epsilon//ab//acj6//Ada2a//Adf1//AGO1//alien//aly//Antp//aop//ap//arx//ase//ash1//ash2//ATbp//Atf3//Atx-1//Awh//B-H1//B52//bab2//bap//Bap170//bcd//bin3//Blimp-1//bol//bowl//br//Brms1//Bro//bru1//bru2//bru3//BRWD3//bs//bsh//bun//Bx//byn//C15//Camta//Caper//cbc//Cdc5//Cdk5//Cdk7//Cf2//CG10274//CG10431//CG10543//CG10555//CG11360//CG11398//CG11456//CG11560//CG11617//CG11695//CG12054//CG12129//CG…
GO:0048812	neuron_projection_morphogenesis	Biological Process	172	426	2545	12844	2.8308e-23	3.53661e-21	22.5481	2.03766	0.0675835	14-3-3epsilon//ab//Abl//acj6//Alk//ap//Appl//ash2//Atg1//babo//beat-Ib//beat-Ic//beat-Va//betaTub60D//bif//br//Bsg//bsk//BuGZ//bur//Cam//caps//CdGAPr//Cdk5//CG10431//CG11398//CG6701//chif//chn//ci//ckn//Cont//ct//DAAM//Dab//dac//Dad//daw//DCTN1-p150//Dg//DIP2//Dlic//dnc//drl//Dronc//Dscam1//Dscam2//dsh//dsx//dysc//ena//erm//exex//eya//Fas1//Fas2//Fas3//fend//Frl//fru//fs(1)h//futsch//fz2//Galphaq…
GO:0009987	cellular_process	Biological Process	1877	8444	2545	12844	2.58519e-22	3.11922e-20	21.5875	1.12183	0.737525	14-3-3epsilon//5-HT2A//5-HT2B//5-HT7//5PtaseI//ab//ABCB7//Abl//Ac13E//Ac3//Ac78C//ACC//Ace//acj6//Ack-like//Act5C//Act88F//Actn//ACXA//ACXC//Ada2a//AdamTS-A//Adar//Adat1//Adf1//Adgf-E//Ady43A//ago//AGO1//Akap200//alien//Alk//alph//alpha-Cat//alpha-Man-Ia//alpha-Man-IIb//alpha4GT2//aly//amn//amon//AMPdeam//Amph//Amt//amx//ana1//Ank//anne//Antp//AnxB9//aop//ap//Apc//APC10//aph-1//aPKC//app//Appl//A…
GO:0048667	cell_morphogenesis_involved_in_neuron_differentiation	Biological Process	169	423	2545	12844	2.66315e-22	3.11922e-20	21.5746	2.01632	0.0664047	14-3-3epsilon//ab//Abl//acj6//Alk//ap//ash2//Atg1//babo//baz//beat-Ib//beat-Ic//beat-Va//betaTub60D//bif//br//Bsg//bsk//BuGZ//bur//Cam//caps//CdGAPr//Cdk5//CG10431//CG11398//CG6701//chif//chn//ci//ckn//Cont//ct//DAAM//Dab//dac//Dad//daw//DCTN1-p150//Dg//DIP2//Dlic//dnc//drl//Dronc//Dscam1//Dscam2//dsh//dsx//dysc//ena//erm//exex//eya//Fas1//Fas2//Fas3//fend//Frl//fru//fs(1)h//futsch//fz2//Galphaq/…
GO:0007166	cell_surface_receptor_signaling_pathway	Biological Process	146	354	2545	12844	6.21751e-21	7.06159e-19	20.2064	2.08143	0.0573674	Ack-like//Alk//aop//aph-1//babo//bcd//bnl//boi//boss//bsk//btl//CG10738//CG11155//CG12290//CG1791//CG32447//CG33958//CG34357//CG41520//ci//Cirl//ckn//crq//csw//Dad//daw//Ddr//Debcl//Dh31-R//Dif//Dop1R2//Dop2R//dos//drl//dsh//Duox//Ekar//fkh//flw//fu//fz2//fz3//fz4//GluRIB//Gp150//grh//Grik//Gyc32E//Gyc76C//HDAC4//hec//hep//hh//homer//ics//inaE//InR//Itgbn//jeb//kek6//ksr//kuz//lgs//mam//mav//mGlu…
GO:0045165	cell_fate_commitment	Biological Process	130	303	2545	12844	1.58568e-20	1.74798e-18	19.7998	2.16528	0.0510806	14-3-3epsilon//AGO1//amon//amx//Antp//aop//ap//Apc//aPKC//Arl2//ase//ast//aurA//babo//bap//baz//BicD//Blimp-1//boss//br//brat//bsh//btl//byn//Cbl//CG9849//CkIIalpha//clu//cpa//csw//CtBP//Cul5//CycE//da//dac//daw//DCTN1-p150//dlg1//dos//drosha//E(spl)m6-BFM//eas//emc//enc//esg//Fur2//fz2//GATAd//gcm//gl//grh//grn//H15//ham//Hey//hh//hkb//how//hpo//hts//insc//inv//jar//jeb//Jra//kn//Kr//ksr//kuz//l…
GO:0040011	locomotion	Biological Process	231	666	2545	12844	1.77576e-20	1.90158e-18	19.7506	1.75045	0.0907662	14-3-3epsilon//ab//Abl//acj6//AdamTS-A//Alk//alpha-Cat//ana1//aop//ap//Apc//B9d2//babo//baz//beat-Ib//beat-Ic//beat-Va//betaTub60D//BicC//bif//bnl//br//Bsg//bsk//btl//bun//bur//byn//CalpB//Cam//caps//CASK//Cby//CdGAPr//Cdk5//CG10543//CG6330//chif//cindr//Cka//ckn//Con//Cont//Csk//csw//ct//cta//DAAM//Dab//dac//Dad//daw//Dg//DIP2//dlg1//Dlg5//drl//Dscam1//Dscam2//dsh//dsx//dysc//dysf//ena//erm//esg…
GO:0045595	regulation_of_cell_differentiation	Biological Process	124	284	2545	12844	2.10357e-20	2.19005e-18	19.677	2.20351	0.048723	ago//Alk//alph//Antp//aop//Apc//APC10//aPKC//Arf79F//ase//aurA//bab2//babo//bam//bif//brat//bru1//BRWD3//bsk//btl//bun//C1GalTA//CG13001//chn//ci//Cka//csw//ctp//CycE//DAAM//Dab//Dap160//dar1//daw//DCTN1-p150//dsh//E(spl)mdelta-HLH//ed//erm//esg//ex//eya//Fas2//Fhos//G9a//gcm//grh//HDAC1//hdc//He//heix//Hey//hh//hpo//Hs3st-B//InR//IntS8//kn//Kr//l(2)gl//lbl//Lis-1//lqf//Mbs//mbt//Mical//mid//mnb/…
GO:0030030	cell_projection_organization	Biological Process	231	670	2545	12844	4.19728e-20	4.25173e-18	19.377	1.74	0.0907662	14-3-3epsilon//ab//Abl//acj6//Alk//ana1//ap//app//Appl//ash2//Atg1//B9d2//babo//beat-Ib//beat-Ic//beat-Va//betaTub60D//bif//bnl//br//Bsg//bsk//btl//bug//BuGZ//bur//Cam//caps//Cby//cdc14//CdGAPr//Cdk5//CG10431//CG11398//CG11760//CG13251//CG13999//CG42366//CG6652//CG6701//CG7568//chif//chn//ci//ck//ckn//Con//Cont//ct//ctp//DAAM//Dab//dac//Dad//daw//DCTN1-p150//Dg//DIP2//Dlic//dnc//drl//Dronc//ds//D…
GO:0006935	chemotaxis	Biological Process	119	274	2545	12844	2.11207e-19	2.08316e-17	18.6753	2.19184	0.0467583	14-3-3epsilon//ab//Abl//acj6//Alk//ap//babo//beat-Ib//beat-Ic//beat-Va//betaTub60D//bif//bnl//Bsg//bsk//bur//Cam//caps//CdGAPr//Cdk5//chif//ckn//Con//Cont//ct//DAAM//Dab//dac//Dad//daw//Dg//DIP2//drl//Dscam1//Dscam2//dsh//dsx//dysc//ena//erm//eya//Fas1//Fas2//Fas3//fend//fru//fz2//Galphaq//gcm//gogo//grn//Gyc76C//HDAC1//hep//hh//Hmgcr//hts//InR//jeb//jing//Kr//kuz//LanA//Lis-1//lola//mew//Mical//…
GO:0009791	post-embryonic_development	Biological Process	225	655	2545	12844	2.24481e-19	2.15732e-17	18.6488	1.73362	0.0884086	AdamTS-A//alph//amon//ap//Apc//app//ash2//ast//AstA//Atg1//Atg13//Atg17//Atg7//Atx-1//Axn//B-H1//bab2//babo//Bap170//Blimp-1//bowl//br//BRWD3//bs//bsk//btsz//Bx//C15//Cam//caps//Cbl//CG1129//CG13366//CG43658//CG9518//CG9521//CG9522//chn//Cht2//cib//ck//corto//ct//ctp//cv-2//cv-c//Cyp311a1//Cyp6t3//dac//Dad//daw//DCAF12//Dg//Dif//dlg1//Dll//Dronc//drosha//ds//dsh//Duox//Dys//dysf//E(bx)//E2f1//ed/…
GO:0007444	imaginal_disc_development	Biological Process	208	591	2545	12844	2.47293e-19	2.31714e-17	18.6068	1.77619	0.0817289	14-3-3epsilon//alph//AnxB9//ap//Apc//app//ash2//ast//Atx-1//Awh//Axn//B-H1//B4//bab2//babo//Bap170//bnl//boi//bowl//bs//bsk//Btk29A//btl//Bx//Bx42//C15//Cbl//CG13366//CG1943//CG43658//CG5890//chinmo//ci//ck//corto//cpa//csw//ct//CtBP//ctp//cv-2//cv-c//dac//Dad//dan//daw//Dg//dlg1//Dll//drl//ds//dsh//Dsp1//dsx//Duox//Dys//dysf//ed//EloB//emc//esg//ewg//eya//Fas2//Fhos//flw//fng//frtz//ft//fu//fz2/…
GO:0035239	tube_morphogenesis	Biological Process	197	553	2545	12844	5.132e-19	4.6914e-17	18.2897	1.79785	0.0774067	Act5C//ago//alph//ap//aPKC//app//ase//ash2//ast//Atx-1//Axn//B-H1//bab2//babo//Bap170//baz//bnl//bowl//bs//bsk//btl//btsz//Bx//byn//C15//caps//Cbl//CG13366//CG17211//CG43658//ck//corto//ct//ctp//cv-2//cv-c//dac//Dad//daw//DCTN1-p150//Dg//dlg1//Dlic//Dll//ds//dsh//Duox//Dys//dysf//ed//EloB//emc//esg//ewg//eya//Fas2//Fhos//fkh//flw//fng//foi//frtz//ft//fz2//fzr//garz//Gclc//Gli//grh//Gug//gus//Gyc7…
GO:0060562	epithelial_tube_morphogenesis	Biological Process	184	507	2545	12844	8.68601e-19	7.75123e-17	18.0612	1.83157	0.0722986	ago//alph//ap//aPKC//app//ase//ash2//ast//Atx-1//Axn//B-H1//bab2//babo//Bap170//baz//bnl//bowl//bs//bsk//btl//Bx//byn//C15//caps//Cbl//CG13366//CG17211//CG43658//ck//corto//ct//ctp//cv-2//cv-c//dac//Dad//daw//Dg//dlg1//Dll//ds//dsh//Duox//Dys//dysf//ed//EloB//emc//esg//ewg//eya//Fas2//Fhos//fkh//flw//fng//foi//frtz//ft//fz2//fzr//Gclc//Gli//Gug//gus//Gyc76C//hdc//hep//hh//hid//Hipk//how//Hs3st-B/…
GO:0042330	taxis	Biological Process	141	353	2545	12844	9.22972e-19	8.04488e-17	18.0348	2.01584	0.0554028	14-3-3epsilon//ab//Abl//acj6//Alk//ap//babo//beat-Ib//beat-Ic//beat-Va//betaTub60D//bif//bnl//br//Bsg//bsk//bur//Cam//caps//CdGAPr//Cdk5//CG10543//CG6330//chif//Cka//ckn//Con//Cont//ct//DAAM//Dab//dac//Dad//daw//Dg//DIP2//dlg1//drl//Dscam1//Dscam2//dsh//dsx//dysc//ena//erm//esg//eya//Fas1//Fas2//Fas3//fend//fru//fz2//Galphaq//gcm//gogo//grn//Gyc76C//HDAC1//hep//hh//Hipk//Hmgcr//hts//InR//jeb//jin…
GO:0006357	regulation_of_transcription_by_RNA_polymerase_II	Biological Process	287	907	2545	12844	1.18696e-18	1.01108e-16	17.9256	1.59693	0.11277	ab//acj6//Ada2a//Adf1//aly//Antp//aop//ap//ase//ash2//ATbp//Atf3//Awh//B-H1//B52//bab2//bap//bcd//Blimp-1//bowl//br//Brms1//Bro//BRWD3//bs//bsh//bun//byn//C15//Camta//Cdc5//Cdk7//Cf2//CG10274//CG10431//CG10543//CG10555//CG11398//CG11456//CG11617//CG11695//CG12054//CG1233//CG12391//CG12605//CG12769//CG13609//CG14667//CG15073//CG17803//CG18011//CG18764//CG1894//CG30431//CG31224//CG31365//CG31388//C…
GO:0006355	regulation_of_transcription,_DNA-templated	Biological Process	362	1216	2545	12844	1.54578e-18	1.28747e-16	17.8109	1.50241	0.14224	14-3-3epsilon//ab//acj6//Ada2a//Adf1//AGO1//alien//aly//Antp//aop//ap//arx//ase//ash1//ash2//ATbp//Atf3//Atx-1//Awh//B-H1//B52//bab2//bap//Bap170//bcd//bin3//Blimp-1//bowl//br//Brms1//Bro//BRWD3//bs//bsh//bun//Bx//byn//C15//Camta//Cdc5//Cdk5//Cdk7//Cf2//CG10274//CG10431//CG10543//CG10555//CG11398//CG11456//CG11560//CG11617//CG11695//CG12054//CG12129//CG1233//CG12391//CG12605//CG12769//CG13287//CG…
GO:0009966	regulation_of_signal_transduction	Biological Process	259	798	2545	12844	1.87794e-18	1.53012e-16	17.7263	1.63798	0.101768	14-3-3epsilon//Akap200//Alk//alph//amx//aop//Apc//aPKC//Arr1//Atg1//Axn//bam//betaggt-I//BRWD3//bur//Cam//Camta//CanA1//Cbl//Cby//Cdk2//CG11523//CG14182//CG14505//CG15611//CG43658//CG5522//CG7650//ci//Cka//CkIIalpha//cmpy//Cnot4//cpa//Csk//CtBP//Cul5//cv-2//cv-c//CycE//CycY//CYLD//Dab//Dad//Dap160//daw//dlg1//Dlg5//dnc//dos//ds//E(bx)//E(spl)m6-BFM//Eaat1//ed//Efa6//eIF4A//Eip63E//EloB//erm//Ets9…
GO:0002165	instar_larval_or_pupal_development	Biological Process	202	582	2545	12844	4.97569e-18	3.96785e-16	17.3031	1.75162	0.0793713	AdamTS-A//alph//amon//ap//Apc//app//ash2//ast//AstA//Atg1//Atg13//Atg17//Atg7//Atx-1//Axn//B-H1//bab2//babo//Bap170//Blimp-1//bowl//br//BRWD3//bs//bsk//btsz//Bx//C15//Cam//caps//Cbl//CG13366//CG43658//CG9518//CG9521//CG9522//Cht2//cib//ck//corto//ct//ctp//cv-2//cv-c//Cyp311a1//Cyp6t3//dac//Dad//daw//DCAF12//Dg//Dif//dlg1//Dll//Dronc//drosha//ds//dsh//Duox//Dys//dysf//E(bx)//ed//Eip63E//Eip74EF//E…
GO:0007411	axon_guidance	Biological Process	110	255	2545	12844	9.21908e-18	7.19856e-16	17.0353	2.17703	0.043222	14-3-3epsilon//ab//Abl//acj6//Alk//ap//babo//beat-Ib//beat-Ic//beat-Va//betaTub60D//bif//Bsg//bsk//bur//Cam//caps//CdGAPr//Cdk5//chif//ckn//Cont//DAAM//Dab//dac//Dad//daw//Dg//DIP2//drl//Dscam1//Dscam2//dsh//dsx//dysc//ena//erm//eya//Fas1//Fas2//Fas3//fend//fru//fz2//Galphaq//gcm//gogo//grn//Gyc76C//hep//hts//InR//jeb//jing//Kr//kuz//LanA//Lis-1//lola//mew//Mical//mid//Mp//mud//mys//nerfin-1//Net…
GO:0007409	axonogenesis	Biological Process	127	316	2545	12844	2.88621e-17	2.20765e-15	16.5397	2.02829	0.0499018	14-3-3epsilon//ab//Abl//acj6//Alk//ap//Atg1//babo//beat-Ib//beat-Ic//beat-Va//betaTub60D//bif//Bsg//bsk//bur//Cam//caps//CdGAPr//Cdk5//chif//ckn//Cont//DAAM//Dab//dac//Dad//daw//DCTN1-p150//Dg//DIP2//Dlic//dnc//drl//Dscam1//Dscam2//dsh//dsx//dysc//ena//erm//exex//eya//Fas1//Fas2//Fas3//fend//Frl//fru//futsch//fz2//Galphaq//Gclc//gcm//gogo//grn//Gyc76C//hep//hts//InR//jeb//jing//Kr//kuz//LanA//Lip…
GO:0061564	axon_development	Biological Process	130	328	2545	12844	4.62388e-17	3.46606e-15	16.335	2.00024	0.0510806	14-3-3epsilon//ab//Abl//acj6//Alk//ap//Atg1//babo//beat-Ib//beat-Ic//beat-Va//betaTub60D//bif//Bsg//bsk//bur//Cam//caps//CdGAPr//Cdk5//chif//ckn//Con//Cont//DAAM//Dab//dac//Dad//daw//DCTN1-p150//Dg//DIP2//Dlic//dnc//drl//Dscam1//Dscam2//dsh//dsx//dysc//ena//erm//exex//eya//Fas1//Fas2//Fas3//fend//Frl//fru//futsch//fz2//Galphaq//Gclc//gcm//gogo//grn//Gyc76C//hep//hts//InR//jeb//jing//Kr//kuz//LanA…
GO:0051960	regulation_of_nervous_system_development	Biological Process	97	219	2545	12844	9.85239e-17	7.24054e-15	16.0065	2.23532	0.0381139	Abl//ago//Antp//aop//aPKC//Arfip//ase//aurA//babo//bif//brat//btl//bun//Cals//Cka//Dad//Dap160//dar1//daw//dbo//DCTN1-p150//dlg1//dsh//E(spl)mdelta-HLH//ed//ena//erm//ewg//Fak//Fsn//G9a//gcm//grh//HDAC1//hdc//Hey//hh//hpo//Hs3st-B//InR//insc//Itgbn//Kr//l(2)gl//LanA//Liprin-gamma//Lis-1//mid//mnb//Mob2//mr//nub//nwk//Octbeta2R//Pak//Patr-1//Pi3K92E//PlexA//plum//pnt//Rae1//Rcc1//RhoGAP68F//RhoGAP…
GO:0007267	cell-cell_signaling	Biological Process	128	326	2545	12844	1.95753e-16	1.41093e-14	15.7083	1.98155	0.0502947	5-HT2A//5-HT2B//5-HT7//Abl//Ace//amx//Arf102F//Arf51F//Arf79F//Arl2//Atpalpha//be//Blos1//boss//brp//Ca-beta//Cadps//CaMKII//CASK//CG12290//CG31642//CG3526//CG5541//ChAT//Cirl//CkIIalpha//comt//cpx//cv-c//dah//DCTN1-p150//dlg1//dnc//Dop1R2//Dop2R//drl//dsh//Dyb//Dys//Eaat1//Ekar//Fife//flw//FoxK//Frq2//Fsn//fz2//fz3//fz4//GABA-B-R1//GABA-B-R3//gammaSnap1//Gli//Grik//gsb//Gycbeta100B//HDAC6//hh//H…
GO:0051049	regulation_of_transport	Biological Process	123	310	2545	12844	2.99308e-16	2.11661e-14	15.5239	2.00242	0.0483301	Abl//Apc//Arf79F//BicD//brat//Ca-beta//Cadps//Cam//CapaR//CASK//Cbl//CG14275//CG31676//CG4928//CG9338//cindr//cmpy//cpx//crok//crq//dimm//Dyb//Dys//dysc//eag//Fife//Frq2//fu//Fur2//garz//gcm//Glut1//hemo//Hip14//Hk//homer//IA-2//Ih//inaC//InR//Irk1//Irk2//Irk3//jar//Klp61F//l(2)gl//lap//lilli//Lst//mgl//mnb//mop//Mvl//Nak//nemy//Neto//neur//NFAT//nrv1//Nrx-1//O-fut1//p53//Pde6//PGRP-LE//PK1-R//Pk…
GO:0007552	metamorphosis	Biological Process	174	499	2545	12844	7.06582e-16	4.9042e-14	15.1508	1.75979	0.0683694	alph//ap//app//ash2//ast//Atg1//Atg13//Atg17//Atg7//Atx-1//Axn//B-H1//bab2//babo//Bap170//bowl//br//BRWD3//bs//bsk//Bx//C15//Cam//Cbl//CG13366//CG43658//ck//corto//ct//ctp//cv-2//cv-c//dac//Dad//daw//DCAF12//Dg//Dif//dlg1//Dll//Dronc//drosha//ds//dsh//Duox//Dys//dysf//ed//Eip63E//Eip74EF//EloB//emc//esg//ewg//eya//Fas2//Fhos//fkh//flw//fng//frtz//ft//fz2//fzr//Gclc//Gli//Gug//gus//hdc//hep//hh//h…
GO:0050804	modulation_of_chemical_synaptic_transmission	Biological Process	72	147	2545	12844	1.49757e-15	1.02052e-13	14.8246	2.47188	0.0282908	Alk//Arc1//Atg1//BicD//boss//brp//BTBD9//Cals//CaMKII//CASK//Cbp53E//CG11155//CG14275//CG31676//CG32447//CG9338//comt//cpx//crok//Csk//cv-c//Dcp-1//Dg//Dyb//Dys//dysc//Eaat1//Ekar//Fas2//Fbxl4//Fife//FMRFaR//Frq2//Galphaq//Gli//Grik//gsb//Ih//jeb//kek6//mGluR//mr//Nadsyn//nemy//Neto//NFAT//Nlg3//Nrx-1//NT1//Pi3K92E//Plc21C//Rim//rl//Rpt6R//Sap47//Sh//Shab//shi//sky//slo//Slob//Snap25//Snapin//Src…
GO:0007560	imaginal_disc_morphogenesis	Biological Process	151	420	2545	12844	3.38192e-15	2.26347e-13	14.4708	1.81443	0.059332	alph//ap//app//ash2//ast//Atx-1//Axn//B-H1//bab2//babo//Bap170//bowl//bs//bsk//Bx//C15//Cbl//CG13366//CG43658//ck//corto//ct//ctp//cv-2//cv-c//dac//Dad//daw//Dg//dlg1//Dll//ds//dsh//Duox//Dys//dysf//ed//EloB//emc//esg//ewg//eya//Fas2//Fhos//flw//fng//frtz//ft//fz2//fzr//Gclc//Gli//Gug//gus//hep//hh//hid//Hipk//how//Hs3st-B//ics//ImpE2//inv//jar//jing//Jra//kn//ksr//l(2)gd1//lbl//lgs//Lim1//LIMK1/…
GO:0009790	embryo_development	Biological Process	191	572	2545	12844	3.6787e-15	2.41891e-13	14.4343	1.68519	0.0750491	5-HT2A//Abl//Ack-like//AGO1//alph//alpha-Cat//amx//Antp//aop//Apc//aPKC//ase//ash1//Axn//bap//baz//bcd//betaggt-I//bowl//bsk//Btk29A//btsz//Bx42//byn//Cen//CHES-1-like//chn//ci//Cka//Cp190//csw//ct//cta//cv-c//CycB3//Dab//Dad//DCP2//Ddx1//Dg//dia//dlg1//dos//Dronc//dsh//Eb1//ed//Eip63E//elav//emc//ena//exd//faf//fkh//fs(1)h//fu//fz2//gcm//gd//glo//Grip71//gsb//Gug//gus//gw//H15//Hakai//Hand//HDAC…
GO:0045664	regulation_of_neuron_differentiation	Biological Process	47	79	2545	12844	9.59698e-15	6.20163e-13	14.0179	3.0025	0.0184676	Alk//alph//aop//Arf79F//BRWD3//bsk//CG13001//csw//ctp//Dab//ed//erm//Fas2//HDAC1//hdc//InR//IntS8//lbl//Mbs//mbt//Mical//mnb//mop//Nct//nerfin-1//neur//Nf-YB//oc//omd//p53//PDZ-GEF//Pi3K92E//pnt//Ras85D//rl//S6kII//sdk//Sec71//sina//slmb//Src42A//Src64B//ss//sv//tinc//ttk//Vmat
GO:0007423	sensory_organ_development	Biological Process	173	508	2545	12844	1.053e-14	6.6892e-13	13.9776	1.71868	0.0679764	ab//Abl//Alk//amon//Amph//aop//aPKC//Arf102F//Arf51F//Arf79F//ArfGAP3//ase//ast//Atx2//Awh//B-H1//babo//bnl//boi//boss//br//Bro//btl//bun//Bx//C15//Cam//Cbl//chn//ci//cindr//ck//CkIIalpha//csw//CtBP//ctp//Cul5//CycE//Cyp303a1//da//Dab//dac//dan//daw//DCTN1-p150//dos//Dronc//ds//dsh//dsx//dysc//E(spl)m6-BFM//E(spl)mdelta-HLH//Eb1//ed//Efa6//emc//ena//ex//exd//eya//eys//faf//Fas2//fng//fred//Frl//f…
GO:0048638	regulation_of_developmental_growth	Biological Process	98	239	2545	12844	2.93092e-14	1.83085e-12	13.533	2.06938	0.0385069	Abl//ago//Arfip//babo//bif//brat//btl//btsz//CaMKII//CASK//Cdk5//Csk//Cul5//Cyp6t3//Dad//dar1//dbo//dlg1//dsh//dysc//ena//ewg//ex//Fak//Fas2//fkh//Fsn//ft//futsch//hid//Hipk//Hr4//HSPC300//InR//Itgbn//Kat60//kuz//l(2)gl//LanA//Lgr3//lig//Liprin-gamma//mbt//mnb//Mob2//mr//Nos//Nsf2//nwk//Octbeta2R//p53//Pak//Patr-1//pcm//Pdk1//Pi3K92E//plum//Rabex-5//Rae1//Ras85D//Rassf//RASSF8//RhoGAP68F//RhoGAP9…
GO:0007417	central_nervous_system_development	Biological Process	116	305	2545	12844	7.2632e-14	4.4627e-12	13.1389	1.91942	0.0455796	ab//Abl//ago//Antp//ap//Apc//Appl//ase//ash2//babo//brat//bsh//bsk//bun//bwa//C1GalTA//ced-6//CG6083//chinmo//cib//CkIIbeta//cold//Cont//csw//ct//CycE//DAAM//dac//dan//dimm//Dll//drl//Dronc//drosha//Dscam1//E2f1//eas//elav//esg//ewg//exd//exex//eya//Fas2//foi//Frl//fru//gcm//grh//grim//gsb//hh//hkb//Hr3//HSPC300//jing//kn//kune//kuz//l(3)neo38//lab//Lam//Lis-1//lms//loco//loqs//mam//mbf1//mbt//mi…
GO:0035556	intracellular_signal_transduction	Biological Process	140	393	2545	12844	8.16272e-14	4.9345e-12	13.0882	1.79783	0.0550098	14-3-3epsilon//5PtaseI//Ac13E//Ac3//Ac78C//ACXA//ACXC//amn//aPKC//Arf79F//B52//bsk//Btk29A//BuGZ//Ca-beta//Cam//CanA-14F//CanA1//Cdep//CdGAPr//Cdk5//CG10362//CG10738//CG17698//CG31140//CG33958//CG34357//CG34384//CG42260//CG42366//CG42450//CG42637//CG42638//CG43373//CG8485//CG8500//CHES-1-like//CngA//Cngl//cta//cv-c//Debcl//Dgk//Dif//dnc//dsh//fu//fwd//Gadd45//Gcn2//gpp//gus//Gyc32E//Gyc76C//Gyc88…
GO:0001654	eye_development	Biological Process	145	412	2545	12844	8.82185e-14	5.18892e-12	13.0544	1.77616	0.0569745	Abl//Alk//amon//Amph//aop//aPKC//Arf102F//Arf51F//Arf79F//ArfGAP3//ast//Atx2//Awh//B-H1//babo//bnl//boi//boss//br//Bro//btl//bun//Cam//Cbl//chn//ci//cindr//CkIIalpha//csw//CycE//Dab//dac//dan//daw//DCTN1-p150//dos//Dronc//ds//dsh//dysc//E(spl)mdelta-HLH//Efa6//emc//ena//ex//exd//eya//eys//faf//Fas2//fng//fred//Frl//ft//Fur2//fzr//gl//Gp150//grh//Gug//hbs//hh//Hipk//hpo//Hs3st-B//jeb//Jra//Kr//ksr…
GO:0007389	pattern_specification_process	Biological Process	179	542	2545	12844	8.92648e-14	5.18892e-12	13.0493	1.66673	0.070334	14-3-3epsilon//AGO1//Antp//AnxB9//ap//Apc//aPKC//app//ash2//Atx-1//Axn//B-H1//baz//bcd//BicD//boi//boss//bowl//brat//bsk//Bx//CalpA//Cbl//Cf2//CG1943//CG5890//ci//ck//CkIIalpha//CkIIbeta//corto//crm//csw//ct//CtBP//Cul5//cv-2//dac//Dad//dan//DCP2//Dg//dlg1//Dll//dos//ds//dsh//Dsp1//Dys//dysf//E(spl)mdelta-HLH//EloB//emc//ena//enc//exd//faf//flw//fng//fred//Frl//fs(1)h//ft//fu//fz2//gammaSnap1//gc…
GO:0048749	compound_eye_development	Biological Process	138	386	2545	12844	8.99892e-14	5.18892e-12	13.0458	1.80428	0.054224	Abl//Alk//amon//Amph//aop//aPKC//Arf102F//Arf51F//Arf79F//ArfGAP3//ast//Atx2//Awh//B-H1//babo//bnl//boi//boss//br//Bro//btl//bun//Cam//Cbl//chn//ci//cindr//CkIIalpha//csw//CycE//Dab//dac//dan//daw//DCTN1-p150//dos//Dronc//ds//dsh//dysc//E(spl)mdelta-HLH//Efa6//emc//ena//ex//eya//eys//faf//fng//fred//Frl//ft//Fur2//fzr//gl//Gp150//grh//hbs//hh//Hipk//hpo//Hs3st-B//jeb//Jra//Kr//ksr//l(2)gd1//l(2)g…
GO:0040008	regulation_of_growth	Biological Process	117	312	2545	12844	1.77246e-13	1.00654e-11	12.7514	1.89253	0.0459725	14-3-3epsilon//Abl//ago//Alk//Arfip//Atg1//babo//bam//bif//brat//btl//btsz//bun//CaMKII//CASK//Cdk5//cmpy//Csk//Cul5//Cyp6t3//Dad//dar1//dbo//dlg1//dsh//dysc//ena//ewg//ex//Fak//Fas2//fkh//Fsn//ft//futsch//Hcf//hid//Hipk//hppy//Hr4//HSPC300//InR//Itgbn//Kat60//kuz//l(2)gl//LanA//Lgr3//lig//Liprin-gamma//mbt//mnb//Mob2//mop//mr//Nipped-B//Nos//Nsf2//nwk//Octbeta2R//p53//Paip2//Pak//Patr-1//pcm//Pd…
GO:0099536	synaptic_signaling	Biological Process	98	247	2545	12844	3.30521e-13	1.84894e-11	12.4808	2.00236	0.0385069	5-HT2A//5-HT2B//5-HT7//Abl//Ace//Arf102F//Arf51F//Arf79F//Arl2//Atpalpha//be//Blos1//boss//brp//Ca-beta//Cadps//CaMKII//CASK//CG12290//CG31642//CG3526//CG5541//ChAT//Cirl//comt//cpx//cv-c//dah//DCTN1-p150//dlg1//dnc//Dop1R2//Dop2R//Dyb//Dys//Eaat1//Ekar//Fife//Frq2//Fsn//gammaSnap1//Gli//Grik//gsb//Gycbeta100B//HDAC6//Hip14//inaE//kcc//lap//Lcch3//mth//nAChRalpha4//nAChRalpha5//nAChRalpha6//nAChR…
GO:0050803	regulation_of_synapse_structure_or_activity	Biological Process	82	193	2545	12844	3.85464e-13	2.12459e-11	12.414	2.14422	0.03222	Abl//Arfip//Atg1//Atx2//babo//brat//btl//Cals//CaMKII//CASK//Cdk5//CG11155//Cul5//Dad//daw//dbo//Dg//dlg1//dysc//Ekar//ena//ewg//Fak//Fas2//Fsn//futsch//Grik//gsb//HSPC300//Itgbn//Kat60//LanA//Liprin-gamma//mav//mnb//Mob2//mr//myo//mys//ND-20//Nrx-1//Nsf2//nwk//Octbeta2R//Pak//Patr-1//Pi3K92E//plum//put//Rab2//Rab5//Rae1//RhoGAP68F//RhoGAP92B//RtGEF//S6kII//scb//scrib//sgg//Sh//Shab//shi//sif//si…
GO:0006468	protein_phosphorylation	Biological Process	102	262	2545	12844	4.4134e-13	2.39731e-11	12.3552	1.96477	0.0400786	Abl//Ack-like//Alk//aPKC//Asator//Atg1//aurA//babo//bsk//Btk29A//btl//Cam//CaMKI//CaMKII//CASK//Cdk2//Cdk5//Cdk7//CG10738//CG17698//CG31145//CG34357//CG42366//CG42637//CG4839//CG4945//CG7156//CG8485//CG9886//CkIIalpha//CkIIbeta//Csk//Ddr//drl//Eip63E//Fak//fu//Gcn2//Gyc32E//Gyc76C//hep//Hipk//hpo//hppy//IKKbeta//IKKepsilon//inaC//InR//JIL-1//ksr//l(2)efl//LIMK1//lok//Madm//MAPk-Ak2//mbt//Mkk4//mn…
GO:0048640	negative_regulation_of_developmental_growth	Biological Process	49	91	2545	12844	5.27387e-13	2.82378e-11	12.2779	2.71749	0.0192534	Abl//ago//bif//btl//Csk//Dad//dbo//dlg1//ena//ewg//ex//Fak//fkh//Fsn//ft//Itgbn//l(2)gl//LanA//Lgr3//lig//Liprin-gamma//Mob2//mr//nwk//Patr-1//plum//Rabex-5//Rae1//RASSF8//RtGEF//scb//scrib//Sdr//Sema1a//Sema1b//Sema2a//Sema2b//sgg//SkpA//Src42A//Src64B//Syp//Tao//Tl//trbl//Tsc1//Ube3a//WASp//Ythdf
GO:0007431	salivary_gland_development	Biological Process	57	117	2545	12844	1.77807e-12	9.3862e-11	11.7501	2.45868	0.0223969	AdamTS-A//Atg17//br//BRWD3//Btk29A//btsz//Cam//caps//ctp//DCAF12//dia//Dif//drl//Dronc//drosha//dsh//Eip74EF//exd//eya//Fhos//fkh//fz2//garz//gsb//Gyc76C//hdc//hid//hkb//IP3K2//jeb//l(2)gl//MED24//mew//Mtl//mys//NetB//Pak//pan//PH4alphaSG2//Pvf1//Pvf2//Pvr//raw//robo1//robo2//sage//scb//Ser//shi//Src42A//Src64B//srp//Strica//trh//unc-5//Wnt5//zip
GO:0050890	cognition	Biological Process	74	171	2545	12844	1.81037e-12	9.42396e-11	11.7422	2.18398	0.0290766	2mit//Abl//Adf1//AGO1//amn//aPKC//Appl//Atx2//be//Blos1//brp//bs//bsk//Btk29A//CaMKII//CanA1//CASK//CenG1A//CG1910//CG4612//CG5541//CrebB//dikar//dnc//Dop2R//drl//eag//eas//Fas2//FoxP//futsch//G9a//Gld2//HDAC4//lilli//MCU//mGluR//mil//mld//mnb//Mob2//mol//nemy//neur//Nipped-B//Nmdar2//Nrx-1//Pkc98E//Ptp10D//Ptr//Rbfox1//Rgk1//rut//S6kII//Sap47//scb//scrib//sgg//Sh//shi//simj//spoon//Src64B//ss//S…
GO:0001751	compound_eye_photoreceptor_cell_differentiation	Biological Process	75	175	2545	12844	2.31134e-12	1.1867e-10	11.6361	2.1629	0.0294695	Alk//amon//Amph//aop//ast//Atx2//B-H1//babo//boi//boss//br//bun//Cam//Cbl//csw//Dab//dac//daw//DCTN1-p150//dos//dsh//dysc//E(spl)mdelta-HLH//emc//ex//eya//eys//Fur2//gl//grh//hbs//hh//hpo//jeb//Jra//ksr//l(2)gl//Lis-1//lola//mbl//mbt//Mob2//msi//myo//nej//Nf-YA//noc//Nrk//oc//PDZ-GEF//PIG-V//pnt//Pph13//put//Rala//Ras85D//RhoGAP100F//rin//Rip11//rl//rno//ru//S//scrib//seq//sev//sina//Smox//SP2353…
GO:0007010	cytoskeleton_organization	Biological Process	186	588	2545	12844	2.40161e-12	1.21638e-10	11.6195	1.59642	0.0730845	14-3-3epsilon//Ack-like//Act88F//Actn//ana1//Apc//aPKC//Arf51F//Arl2//Arpc3A//aurA//B9d2//baz//betaTub60D//betaTub97EF//BicC//BicD//brp//bru1//BRWD3//Bsg//Bsg25D//Btk29A//btsz//BuGZ//Cam//cbs//Cby//CCDC53//cdc14//Cep97//CG10793//CG10984//CG13366//CG18109//CG30183//CG34417//CG43658//CG7568//CG7716//cib//cid//cindr//ck//CLIP-190//cpa//cta//ctp//cv-c//DAAM//DCP2//DCTN1-p150//Dg//dgt5//dia//dlg1//Dli…
GO:0001745	compound_eye_morphogenesis	Biological Process	113	309	2545	12844	3.13398e-12	1.55081e-10	11.5039	1.84558	0.0444008	Alk//amon//Amph//aop//aPKC//Arf51F//Arf79F//ArfGAP3//ast//Atx2//B-H1//babo//bnl//boi//boss//br//btl//bun//Cam//Cbl//chn//ci//cindr//csw//CycE//Dab//dac//daw//DCTN1-p150//dos//ds//dsh//dysc//E(spl)mdelta-HLH//Efa6//emc//ex//eya//eys//faf//fng//fred//Frl//ft//Fur2//fzr//gl//grh//hbs//hh//hpo//Hs3st-B//jeb//Jra//ksr//l(2)gl//Lam//Lis-1//lola//M6//mbl//mbt//Mitf//Mob2//msi//Mtl//myo//nej//Nf-YA//Nhe2…
GO:0048598	embryonic_morphogenesis	Biological Process	98	255	2545	12844	3.14464e-12	1.55081e-10	11.5024	1.93954	0.0385069	5-HT2A//Abl//Ack-like//alph//alpha-Cat//amx//aop//aPKC//ase//bap//baz//bowl//bsk//Btk29A//btsz//byn//Cka//ct//cta//cv-c//Dab//Dad//dlg1//Dronc//dsh//ed//emc//ena//fkh//gd//Hakai//hep//hid//hkb//InR//Inx2//Inx3//jar//jeb//Jra//kkv//Kr//l(2)gl//Lac//mam//Mbs//Mcr//Mmp1//msn//Mtl//mys//nst//Pak//pan//par-6//pbl//pcm//PDZ-GEF//pim//Pkn//pnt//Prosalpha6//put//Pvf1//Pvr//Rab5//Ras85D//raw//rhea//RhoGAP…
GO:0007611	learning_or_memory	Biological Process	73	170	2545	12844	4.04144e-12	1.96719e-10	11.3935	2.16714	0.0286837	2mit//Abl//Adf1//AGO1//amn//aPKC//Appl//Atx2//be//Blos1//brp//bs//bsk//Btk29A//CaMKII//CanA1//CASK//CenG1A//CG1910//CG4612//CG5541//CrebB//dikar//dnc//Dop2R//drl//eag//eas//Fas2//FoxP//futsch//G9a//Gld2//HDAC4//lilli//MCU//mGluR//mil//mld//mnb//Mob2//mol//nemy//neur//Nipped-B//Nmdar2//Nrx-1//Pkc98E//Ptp10D//Rbfox1//Rgk1//rut//S6kII//Sap47//scb//scrib//sgg//Sh//shi//simj//spoon//Src64B//ss//Stat92…
GO:0042592	homeostatic_process	Biological Process	167	517	2545	12844	5.06778e-12	2.43513e-10	11.2952	1.63019	0.0656189	ABCB7//amon//anne//Arf79F//Arr1//Atf3//Atg1//Atg13//Atg17//Atpalpha//Atx-1//babo//boss//bun//Calx//Cam//Cbp53E//CG10362//CG10413//CG1090//CG12773//CG14717//CG14744//CG4078//CG42638//CG4586//CG7194//CG7430//CG8112//chif//cold//comt//Csk//cue//Culd//cv-c//CYLD//daw//Debcl//Dg//dhd//Dop1R2//Drip//dsh//Dys//dysc//esg//Fbl6//Fhos//Fitm//FMRFaR//foi//fz2//Galphaq//gl//Glut1//GPHR//hep//hll//Hnf4//hppy/…
GO:0048663	neuron_fate_commitment	Biological Process	47	90	2545	12844	6.76214e-12	3.20816e-10	11.1699	2.63553	0.0184676	amon//aop//ast//babo//boss//br//bsh//Cbl//csw//CycE//da//dac//daw//dos//emc//Fur2//fz2//gl//grh//Hey//hpo//Jra//ksr//l(2)gl//lola//mam//mid//msi//myo//nej//noc//oc//PDZ-GEF//pnt//put//Rala//Ras85D//rin//rl//ru//S//scrib//sev//sina//Smox//svp//ttk
GO:0007435	salivary_gland_morphogenesis	Biological Process	48	93	2545	12844	7.0656e-12	3.31023e-10	11.1509	2.60478	0.0188605	AdamTS-A//Atg17//br//BRWD3//Btk29A//btsz//Cam//caps//ctp//DCAF12//dia//Dif//drl//Dronc//drosha//dsh//Eip74EF//eya//Fhos//fkh//fz2//gsb//Gyc76C//hdc//hid//hkb//IP3K2//jeb//l(2)gl//MED24//mew//Mtl//Pak//pan//PH4alphaSG2//Pvf1//Pvf2//Pvr//raw//Ser//shi//Src42A//Src64B//srp//Strica//trh//Wnt5//zip
GO:0042325	regulation_of_phosphorylation	Biological Process	79	192	2545	12844	7.55284e-12	3.49482e-10	11.1219	2.07653	0.0310413	Alk//ash2//ASPP//Atg13//Atg17//bnl//btl//Cbl//Cdk7//CG1791//CG30291//CG41520//CG6005//chif//chinmo//Cks85A//CycB3//CycE//CycK//CycY//Dad//Dap160//daw//Ddr//Dg//drl//Gadd45//hep//hpo//hppy//ics//InR//jeb//ksr//l(2)gl//mats//mav//mbt//Mkk4//MKP-4//Mkp3//mri//msn//myo//Nrk//p53//Pak//par-6//Pdk1//Pi3K21B//Pi3K92E//Pka-R2//PTP-ER//Pvf1//Pvr//Rab3-GEF//Rack1//Ras85D//Ret//sev//sgg//shi//Slik//slpr//So…
GO:0007424	open_tracheal_system_development	Biological Process	97	255	2545	12844	8.16463e-12	3.73183e-10	11.0881	1.91975	0.0381139	AdamTS-A//ago//aPKC//Atpalpha//bark//baz//Blimp-1//bnl//bs//Btk29A//btl//btsz//Cad96Cb//caps//ci//cold//colt//crok//csw//ct//cv-c//DAAM//DCTN1-p150//dia//Dlic//ds//dsh//dysf//ed//esg//Fas2//foi//ft//garz//Gasp//Gli//grh//Gyc76C//Hakai//hdc//hh//hid//IKKepsilon//InR//jing//kkv//ksr//kune//Lac//Lam//LanA//mbf1//Mcr//mew//Mipp1//Mkp3//Mmp1//Mrtf//mys//noc//Np//Nsf2//Oaz//pan//par-6//pck//pnt//Ptp10D…
GO:0035220	wing_disc_development	Biological Process	139	411	2545	12844	8.60117e-12	3.884e-10	11.0654	1.70681	0.0546169	14-3-3epsilon//AnxB9//ap//app//ash2//ast//Atx-1//Axn//babo//Bap170//boi//bowl//bs//Bx//Cbl//CG13366//CG1943//CG5890//ci//ck//corto//cpa//ct//CtBP//ctp//cv-2//cv-c//Dad//daw//Dg//Dll//ds//dsh//Duox//Dys//ed//EloB//emc//esg//Fhos//flw//fng//frtz//ft//fu//fz2//G9a//gammaSnap1//Gclc//Gli//Gug//gus//hh//Hipk//how//Hs3st-B//ics//inv//Irk1//Irk2//Irk3//jing//kn//ksr//l(2)gd1//lgs//lilli//LIMK1//mam//mav…
GO:0016310	phosphorylation	Biological Process	131	381	2545	12844	9.50483e-12	4.24097e-10	11.0221	1.73524	0.0514735	Abl//Ack-like//Ady43A//Alk//aPKC//Argk//Asator//Atg1//aurA//babo//bsk//Btk29A//btl//Cam//CaMKI//CaMKII//CASK//cbc//Cdk2//Cdk5//Cdk7//CG10738//CG12016//CG12289//CG1344//CG17698//CG2846//CG30274//CG31140//CG31145//CG34357//CG34384//CG3544//CG42366//CG42637//CG4839//CG4945//CG6218//CG7059//CG7156//CG7328//CG7362//CG8298//CG8485//CG9541//CG9886//CkIIalpha//CkIIbeta//Csk//Ddr//Dgk//dlg1//drl//eas//Eip…
GO:0048592	eye_morphogenesis	Biological Process	116	326	2545	12844	1.26319e-11	5.56991e-10	10.8985	1.79578	0.0455796	Alk//amon//Amph//aop//aPKC//Arf51F//Arf79F//ArfGAP3//ast//Atx2//B-H1//babo//bnl//boi//boss//br//btl//bun//Cam//Cbl//chn//ci//cindr//csw//CycE//Dab//dac//daw//DCTN1-p150//dos//ds//dsh//dysc//E(spl)mdelta-HLH//Efa6//emc//ex//eya//eys//faf//Fas2//fng//fred//Frl//ft//Fur2//fzr//gl//grh//hbs//hh//hpo//Hs3st-B//jeb//Jra//ksr//l(2)gl//Lam//Lis-1//lola//M6//mbl//mbt//Mitf//Mob2//msi//Mtl//myo//nej//Nf-YA…
GO:0045893	positive_regulation_of_transcription,_DNA-templated	Biological Process	164	512	2545	12844	1.6903e-11	7.36655e-10	10.772	1.61654	0.0644401	acj6//Ada2a//Adf1//aly//Antp//ap//ase//ash1//ash2//ATbp//bap//Bap170//bcd//bowl//br//Brms1//Bro//bs//Bx//byn//C15//Camta//Cdk7//Cf2//CG10543//CG10555//CG11560//CG12054//CG12769//CG13609//CG15073//CG18011//CG1894//CG3071//CG32767//CG3347//CG40228//CG8388//CG8944//chn//ci//CrebB//CtBP//CycK//da//dar1//Dif//dimm//Dll//DOR//dsx//dysf//E(bx)//E2f1//Eip74EF//Eip93F//erm//esg//exd//eya//fkh//fs(1)h//gce…
GO:0007268	chemical_synaptic_transmission	Biological Process	91	237	2545	12844	1.99455e-11	8.5926e-10	10.7002	1.93778	0.0357564	5-HT2A//5-HT2B//5-HT7//Abl//Ace//Arf102F//Arf51F//Arf79F//Arl2//Atpalpha//be//Blos1//boss//brp//Ca-beta//Cadps//CaMKII//CASK//CG12290//CG5541//ChAT//Cirl//comt//cpx//cv-c//DCTN1-p150//dlg1//dnc//Dop1R2//Dop2R//Dys//Eaat1//Ekar//Fife//Frq2//Fsn//gammaSnap1//Gli//Grik//gsb//HDAC6//Hip14//kcc//lap//Lcch3//mth//nAChRalpha4//nAChRalpha5//nAChRalpha6//nAChRalpha7//nAChRbeta1//nAChRbeta2//nej//Neto//Nlg…
GO:0007623	circadian_rhythm	Biological Process	47	93	2545	12844	3.06417e-11	1.30506e-09	10.5137	2.55051	0.0184676	Ac3//Ac78C//Adar//Akap200//Atx2//B4//BTBD9//Bx//CkIIalpha//CkIIbeta//CrebB//dlg1//dnc//dysc//e//emc//gl//gw//Hk//Ih//InR//Irk1//ITP//jet//Mef2//Mid1//mnb//nej//Nipped-B//NPF//Ork1//Pdfr//Pdp1//Pka-R2//Rh7//rut//S6kII//sgg//Sik3//slmb//slo//tim//to//tyf//Ube3a//unc79//upd1
GO:0016477	cell_migration	Biological Process	103	282	2545	12844	3.14621e-11	1.32494e-09	10.5022	1.84332	0.0404715	14-3-3epsilon//ab//Abl//AdamTS-A//alpha-Cat//aop//Apc//baz//BicC//bnl//bsk//btl//bun//byn//CalpB//caps//CASK//cindr//Csk//csw//cta//Dad//Dlg5//dsh//dysf//ena//esg//ex//faf//Fhos//foi//Frl//fz2//fzr//gus//Hakai//hep//hh//hkb//Hmgcr//how//hpo//inaC//Itgbn//jar//jeb//jing//kel//ksr//kuz//lbl//Lis-1//mew//mod(mdg4)//Mrtf//Mtl//mwh//mys//nej//nes//NetB//opa//Pak//par-6//pbl//PDZ-GEF//Pi3K92E//pnt//Ppc…
GO:0001754	eye_photoreceptor_cell_differentiation	Biological Process	75	183	2545	12844	3.21049e-11	1.33699e-09	10.4934	2.06834	0.0294695	Alk//amon//Amph//aop//ast//Atx2//B-H1//babo//boi//boss//br//bun//Cam//Cbl//csw//Dab//dac//daw//DCTN1-p150//dos//dsh//dysc//E(spl)mdelta-HLH//emc//ex//eya//eys//Fur2//gl//grh//hbs//hh//hpo//jeb//Jra//ksr//l(2)gl//Lis-1//lola//mbl//mbt//Mob2//msi//myo//nej//Nf-YA//noc//Nrk//oc//PDZ-GEF//PIG-V//pnt//Pph13//put//Rala//Ras85D//RhoGAP100F//rin//Rip11//rl//rno//ru//S//scrib//seq//sev//sina//Smox//SP2353…
GO:0007613	memory	Biological Process	57	124	2545	12844	3.49005e-11	1.43744e-09	10.4572	2.31988	0.0223969	2mit//Adf1//amn//aPKC//Appl//Atx2//be//brp//bs//bsk//CaMKII//CanA1//CASK//CenG1A//CG1910//CG4612//CG5541//CrebB//dikar//dnc//Dop2R//drl//eas//Fas2//G9a//Gld2//HDAC4//MCU//mGluR//mil//mld//Mob2//mol//nemy//neur//Nipped-B//Nmdar2//Pkc98E//Ptp10D//Rbfox1//Rgk1//rut//scb//scrib//shi//spoon//Src64B//ss//Stat92E//Su(H)//svr//Syn//Tbh//teq//Ube3a//upd1//wnd
GO:0048736	appendage_development	Biological Process	125	365	2545	12844	3.87716e-11	1.57952e-09	10.4115	1.72834	0.0491159	ap//app//ash2//ast//Atx-1//Axn//babo//Bap170//bowl//bs//Bx//C15//Cbl//CG43658//ck//corto//ct//ctp//cv-2//cv-c//dac//Dad//dan//daw//Dg//Dll//drl//ds//dsh//Duox//Dys//dysf//ed//EloB//emc//Fhos//flw//fng//frtz//ft//fz2//Gclc//Gli//Gug//hh//hid//Hipk//how//Hs3st-B//ics//inv//jing//kn//ksr//l(2)gd1//lbl//lgs//Lim1//LIMK1//mam//mav//Mbs//mew//Mkp3//Mrtf//Mtl//mwh//myo//net//neur//Nost//nub//ovo//Pak//p…
GO:0030334	regulation_of_cell_migration	Biological Process	45	88	2545	12844	4.8107e-11	1.93876e-09	10.3178	2.58073	0.0176817	aop//bnl//bsk//Cbl//CG44774//Dscam1//ena//Fhos//Gli//hep//hh//InR//Kat60//kuz//LanA//msn//mys//pbl//Pi3K92E//PlexA//Pvf1//Pvf2//Pvf3//Pvr//Rap2l//robo1//robo2//scb//Sema1a//Sema1b//Sema2a//Sema2b//sima//Sin3A//slmb//spri//Stam//stl//tai//ths//Tie//ttk//unc-5//vir//zip
GO:0048737	imaginal_disc-derived_appendage_development	Biological Process	123	362	2545	12844	9.95841e-11	3.97065e-09	10.0018	1.71478	0.0483301	ap//app//ash2//ast//Atx-1//Axn//babo//Bap170//bowl//bs//Bx//C15//Cbl//CG43658//ck//corto//ct//ctp//cv-2//cv-c//dac//Dad//dan//daw//Dg//Dll//drl//ds//dsh//Duox//Dys//dysf//ed//EloB//emc//Fhos//flw//fng//frtz//ft//fz2//Gclc//Gli//Gug//hh//hid//Hipk//how//Hs3st-B//ics//inv//jing//kn//ksr//l(2)gd1//lbl//lgs//Lim1//LIMK1//mam//mav//Mbs//mew//Mkp3//Mrtf//Mtl//mwh//myo//net//neur//Nost//ovo//Pak//pan//p…
[truncated: 1,220 more rows]

## Sheet: 13 downregualted miRNA targets
miRNA	Seqname	GeneSymbol	Type	Total	Context+	Structure	Energy	6mer-1a	6mer	7mer-1a	7mer-m8	8mer-1a	8mer-1u	Imperfect	UTR Length
dme-miR-286-3p	FBtr0081907	CG11760	Coding	1	-0.322	140	-12.81	0	0	0	0	1	0	0	1323
dme-miR-286-3p	FBtr0335492	gcm	Coding	1	-0.262	159	-14.01	0	0	0	1	0	0	0	505
dme-miR-286-3p	FBtr0110984	CG14042	Coding	3	-1.159	454	-61.36	0	0	0	1	2	0	0	1993
dme-miR-286-3p	FBtr0305652	su(w[a])	Coding	1	-0.115	140	-15.06	0	0	0	1	0	0	0	2833
dme-miR-286-3p	FBtr0305651	su(w[a])	Coding	1	-0.115	140	-15.06	0	0	0	1	0	0	0	2609
[truncated: 4,994 more rows]

## Sheet: GO terms_13 downregualted miRNA
Column "ID" stands for the ID of gene ontology term
[truncated: 1,704 more rows]
