# Supplementary material for: Age-related ceRNA networks in adult Drosophila ageing
Source: Front Genet. 2023 Feb 28;14:1096902. doi: 10.3389/fgene.2023.1096902 (PMC10012872; doi:10.3389/fgene.2023.1096902)
Supplement: Supplementary file 13 [file DataSheet2.xlsx]

## Sheet: CircRNAs
ID	7 day_readcount	42 day_readcount	log2FoldChange	pval	padj	significant
dme_circ_0009372	0	8.49312	-4.5034	0.0076346	0.55412	TRUE
dme_circ_0006619	6.21444	0	4.3746	0.010954	0.55412	TRUE
dme_circ_0006708	0	7.07221	-4.2791	0.012415	0.55412	TRUE
dme_circ_0004259	0	6.72852	-4.2083	0.014401	0.55412	TRUE
dme_circ_0009500	5.1182	0	4.0543	0.021183	0.55412	TRUE
dme_circ_0009514	0	5.89121	-4.0161	0.021197	0.55412	TRUE
dme_circ_0002070	0	5.48754	-3.9032	0.026301	0.55412	TRUE
dme_circ_0006334	0	5.42757	-3.8925	0.026799	0.55412	TRUE
dme_circ_0008173	0	5.39758	-3.881	0.027405	0.55412	TRUE
dme_circ_0010408	0	5.30761	-3.8118	0.031385	0.55412	TRUE
dme_circ_0003891	4.56034	0	3.8065	0.033572	0.55412	TRUE
dme_circ_0010310	4.56034	0	3.8065	0.033572	0.55412	TRUE
dme_circ_0000626	0	5.08388	-3.7656	0.03384	0.55412	TRUE
dme_circ_0011075	0	5.11387	-3.7618	0.03415	0.55412	TRUE
dme_circ_0010134	35.3475	77.2869	-1.1067	0.039466	0.55412	TRUE
dme_circ_0006913	7.90752	0.867305	2.7169	0.042802	0.55412	TRUE
dme_circ_0008383	1.11573	9.27046	-2.6054	0.043863	0.55412	TRUE
dme_circ_0003904	0	4.65023	-3.5948	0.045349	0.55412	TRUE
dme_circ_0008175	0	4.68021	-3.5948	0.045412	0.55412	TRUE
dme_circ_0006956	0	4.62024	-3.5884	0.045804	0.55412	TRUE
dme_circ_0005030	0	4.59025	-3.5765	0.046714	0.55412	TRUE
dme_circ_0006667	0	4.59025	-3.5765	0.046714	0.55412	TRUE
dme_circ_0009667	0	4.56026	-3.559	0.048096	0.55412	TRUE
dme_circ_0010536	0	4.56026	-3.559	0.048096	0.55412	TRUE
dme_circ_0009358	149.692	251.403	-0.74476	0.0024809	0.55412	FALSE
dme_circ_0004404	146.072	224.698	-0.61768	0.020721	0.55412	FALSE
dme_circ_0004843	280.858	200.223	0.48662	0.02228	0.55412	FALSE
dme_circ_0008406	261.676	185.151	0.49711	0.026911	0.55412	FALSE
dme_circ_0010498	134.014	80.1887	0.73454	0.04614	0.55412	FALSE
dme_circ_0004913	226.434	156.698	0.52833	0.047568	0.55412	FALSE
dme_circ_0011191	0	4.53027	-3.5349	0.050064	0.55412	FALSE
dme_circ_0000545	1.11573	9.39042	-2.5775	0.05534	0.55412	FALSE
dme_circ_0008792	4.00248	0	3.487	0.056477	0.55412	FALSE
dme_circ_0007840	3.9635	0	3.4806	0.056979	0.55412	FALSE
dme_circ_0008026	3.9635	0	3.4806	0.056979	0.55412	FALSE
dme_circ_0008387	3.9635	0	3.4806	0.056979	0.55412	FALSE
dme_circ_0008944	3.9635	0	3.4806	0.056979	0.55412	FALSE
dme_circ_0009582	3.9635	0	3.4806	0.056979	0.55412	FALSE
dme_circ_0010466	3.9635	0	3.4806	0.056979	0.55412	FALSE
dme_circ_0009891	8.52385	1.21099	2.4146	0.057943	0.55412	FALSE
dme_circ_0004113	206.901	144.318	0.51727	0.061027	0.55412	FALSE
dme_circ_0008140	0	4.18659	-3.3759	0.063917	0.55412	FALSE
dme_circ_0002078	0	4.1566	-3.3585	0.065602	0.55412	FALSE
dme_circ_0004908	0	4.1566	-3.3585	0.065602	0.55412	FALSE
dme_circ_0006955	0	4.1566	-3.3585	0.065602	0.55412	FALSE
dme_circ_0007735	6.79179	0.807329	2.5402	0.065853	0.55412	FALSE
dme_circ_0002183	6.77231	0.807329	2.5321	0.067942	0.55412	FALSE
dme_circ_0003918	0	4.12661	-3.3341	0.068033	0.55412	FALSE
dme_circ_0003359	1.11573	7.96951	-2.3973	0.070347	0.55412	FALSE
dme_circ_0002303	1.1547	7.96951	-2.3801	0.071966	0.55412	FALSE
dme_circ_0010354	172.935	118.779	0.53874	0.072251	0.55412	FALSE
dme_circ_0002176	93.47	144.108	-0.61849	0.074756	0.55412	FALSE
dme_circ_0009807	1.1547	8.08946	-2.382	0.07553	0.55412	FALSE
dme_circ_0006083	1.67359	9.27046	-2.1465	0.082795	0.55412	FALSE
dme_circ_0002319	0	3.81291	-3.1569	0.087067	0.55412	FALSE
dme_circ_0007379	0	3.8429	-3.1549	0.087372	0.55412	FALSE
dme_circ_0006731	0	3.78292	-3.1488	0.087973	0.55412	FALSE
dme_circ_0009021	0	3.78292	-3.1488	0.087973	0.55412	FALSE
dme_circ_0003419	0	3.75293	-3.1333	0.089797	0.55412	FALSE
dme_circ_0004411	0	3.75293	-3.1333	0.089797	0.55412	FALSE
dme_circ_0004979	0	3.75293	-3.1333	0.089797	0.55412	FALSE
dme_circ_0006161	0	3.75293	-3.1333	0.089797	0.55412	FALSE
dme_circ_0007340	0	3.72294	-3.1104	0.092565	0.55412	FALSE
dme_circ_0001800	3.42513	0	3.1115	0.094592	0.55412	FALSE
dme_circ_0003972	3.42513	0	3.1115	0.094592	0.55412	FALSE
dme_circ_0006499	3.42513	0	3.1115	0.094592	0.55412	FALSE
dme_circ_0007128	3.42513	0	3.1115	0.094592	0.55412	FALSE
dme_circ_0007238	3.40564	0	3.1058	0.095259	0.55412	FALSE
dme_circ_0010508	0	3.69296	-3.0775	0.096659	0.55412	FALSE
dme_circ_0001061	3.38615	0	3.0822	0.09813	0.55412	FALSE
dme_circ_0003989	3.38615	0	3.0822	0.09813	0.55412	FALSE
dme_circ_0008411	3.38615	0	3.0822	0.09813	0.55412	FALSE
dme_circ_0009894	3.38615	0	3.0822	0.09813	0.55412	FALSE
dme_circ_0010435	3.38615	0	3.0822	0.09813	0.55412	FALSE
dme_circ_0004615	43.0797	77.0931	-0.82395	0.099929	0.55412	FALSE
dme_circ_0002785	8.00496	21.3966	-1.3482	0.10519	0.55412	FALSE
dme_circ_0000835	6.86974	19.2583	-1.4063	0.10705	0.55412	FALSE
dme_circ_0004711	19.7785	43.183	-1.086	0.10909	0.55412	FALSE
dme_circ_0000325	1.1547	6.66855	-2.1333	0.11835	0.55412	FALSE
dme_circ_0007320	5.15718	15.3554	-1.4724	0.12122	0.55412	FALSE
dme_circ_0008312	0	3.40924	-2.886	0.12219	0.55412	FALSE
dme_circ_0009214	0	3.40924	-2.886	0.12219	0.55412	FALSE
dme_circ_0000091	0	3.37926	-2.8796	0.12308	0.55412	FALSE
dme_circ_0002274	0	3.37926	-2.8796	0.12308	0.55412	FALSE
dme_circ_0009392	0	3.34927	-2.8621	0.12559	0.55412	FALSE
dme_circ_0009491	0	3.34927	-2.8621	0.12559	0.55412	FALSE
dme_circ_0010016	13.5836	29.6498	-1.0837	0.12744	0.55412	FALSE
dme_circ_0002522	0	3.31928	-2.8357	0.12948	0.55412	FALSE
dme_circ_0009820	0	3.31928	-2.8357	0.12948	0.55412	FALSE
dme_circ_0010860	170.762	121.632	0.48453	0.13046	0.55412	FALSE
dme_circ_0004158	0	3.28929	-2.7986	0.13508	0.55412	FALSE
dme_circ_0001805	1.11573	6.26488	-2.0651	0.13568	0.55412	FALSE
dme_circ_0006509	14.7188	30.9507	-1.0332	0.13875	0.55412	FALSE
dme_circ_0008439	3.40564	10.7952	-1.5271	0.14164	0.55412	FALSE
dme_circ_0007982	2.3094	9.27046	-1.7705	0.14696	0.55412	FALSE
dme_circ_0000914	2.78932	12.0961	-1.8282	0.15131	0.55412	FALSE
dme_circ_0001122	11.9879	4.1566	1.4113	0.15139	0.55412	FALSE
dme_circ_0008807	58.8947	92.4486	-0.64066	0.15144	0.55412	FALSE
dme_circ_0000742	2.27043	8.49312	-1.6875	0.15305	0.55412	FALSE
dme_circ_0009314	116.888	79.5889	0.54799	0.15322	0.55412	FALSE
dme_circ_0003355	9.12068	21.0829	-1.1502	0.15695	0.55412	FALSE
dme_circ_0010015	11.8126	25.9268	-1.0804	0.16425	0.55412	FALSE
dme_circ_0001111	2.84778	0	2.5645	0.17374	0.55412	FALSE
dme_circ_0001459	2.84778	0	2.5645	0.17374	0.55412	FALSE
dme_circ_0003586	2.84778	0	2.5645	0.17374	0.55412	FALSE
dme_circ_0004595	2.84778	0	2.5645	0.17374	0.55412	FALSE
dme_circ_0004603	2.84778	0	2.5645	0.17374	0.55412	FALSE
dme_circ_0004690	2.84778	0	2.5645	0.17374	0.55412	FALSE
dme_circ_0004912	2.84778	0	2.5645	0.17374	0.55412	FALSE
dme_circ_0006071	2.84778	0	2.5645	0.17374	0.55412	FALSE
dme_circ_0008034	2.84778	0	2.5645	0.17374	0.55412	FALSE
dme_circ_0009677	2.84778	0	2.5645	0.17374	0.55412	FALSE
dme_circ_0007996	2.27043	8.05947	-1.6171	0.17411	0.55412	FALSE
dme_circ_0002970	2.82829	0	2.5455	0.17699	0.55412	FALSE
dme_circ_0003787	2.82829	0	2.5455	0.17699	0.55412	FALSE
dme_circ_0005631	2.82829	0	2.5455	0.17699	0.55412	FALSE
dme_circ_0005830	2.82829	0	2.5455	0.17699	0.55412	FALSE
dme_circ_0006917	2.82829	0	2.5455	0.17699	0.55412	FALSE
dme_circ_0007116	2.82829	0	2.5455	0.17699	0.55412	FALSE
dme_circ_0007236	2.82829	0	2.5455	0.17699	0.55412	FALSE
dme_circ_0007870	2.82829	0	2.5455	0.17699	0.55412	FALSE
dme_circ_0010270	2.82829	0	2.5455	0.17699	0.55412	FALSE
dme_circ_0004852	38.0394	63.4262	-0.72278	0.17778	0.55412	FALSE
dme_circ_0007469	1.73205	7.04222	-1.7475	0.1805	0.55412	FALSE
dme_circ_0004829	0	2.97559	-2.5202	0.18101	0.55412	FALSE
dme_circ_0008657	0	2.97559	-2.5202	0.18101	0.55412	FALSE
dme_circ_0001268	5.69556	1.21099	1.8482	0.18308	0.55412	FALSE
dme_circ_0003417	4.50188	12.0961	-1.3157	0.18341	0.55412	FALSE
dme_circ_0008023	0	2.9456	-2.5043	0.18386	0.55412	FALSE
dme_circ_0008808	0	2.9456	-2.5043	0.18386	0.55412	FALSE
dme_circ_0011101	6.79179	16.029	-1.1633	0.1884	0.55412	FALSE
dme_circ_0000322	0	2.91562	-2.4774	0.18872	0.55412	FALSE
dme_circ_0000570	0	2.91562	-2.4774	0.18872	0.55412	FALSE
dme_circ_0002747	0	2.91562	-2.4774	0.18872	0.55412	FALSE
dme_circ_0008658	0	2.91562	-2.4774	0.18872	0.55412	FALSE
dme_circ_0009488	0	2.91562	-2.4774	0.18872	0.55412	FALSE
dme_circ_0011237	0	2.91562	-2.4774	0.18872	0.55412	FALSE
dme_circ_0002187	1.67359	7.78958	-1.8377	0.18997	0.55412	FALSE
dme_circ_0002404	1.11573	5.42757	-1.8662	0.19042	0.55412	FALSE
dme_circ_0005917	7.92701	2.51195	1.4893	0.19164	0.55412	FALSE
dme_circ_0007317	1.1547	5.48754	-1.8572	0.19209	0.55412	FALSE
dme_circ_0006866	0	2.88563	-2.44	0.1956	0.55412	FALSE
dme_circ_0008637	0	2.88563	-2.44	0.1956	0.55412	FALSE
dme_circ_0009670	13.6615	26.8541	-0.93808	0.19576	0.55412	FALSE
dme_circ_0004203	9.6006	20.4093	-1.0348	0.19799	0.55412	FALSE
dme_circ_0004115	4.54085	0.807329	1.9531	0.19823	0.55412	FALSE
dme_circ_0010969	4.54085	0.807329	1.9531	0.19823	0.55412	FALSE
dme_circ_0004363	1.11573	5.36759	-1.8471	0.19861	0.55412	FALSE
dme_circ_0006698	123.064	88.1882	0.47702	0.19877	0.55412	FALSE
dme_circ_0011242	10.1974	3.81291	1.3115	0.19983	0.55412	FALSE
dme_circ_0009227	2.23145	7.90953	-1.5893	0.20004	0.55412	FALSE
dme_circ_0003026	3.42513	9.61415	-1.3609	0.2018	0.55412	FALSE
dme_circ_0003917	5.1182	12.4998	-1.2022	0.20512	0.55412	FALSE
dme_circ_0009010	13.681	5.80124	1.1543	0.2094	0.55412	FALSE
dme_circ_0005735	6.83077	2.0783	1.5118	0.211	0.55412	FALSE
dme_circ_0007318	17.5276	32.1617	-0.84491	0.216	0.55412	FALSE
dme_circ_0007175	1.67359	6.32486	-1.622	0.22332	0.55412	FALSE
dme_circ_0007771	75.8255	48.4583	0.63217	0.2238	0.55412	FALSE
dme_circ_0010085	23.2816	11.8724	0.9334	0.22454	0.55412	FALSE
dme_circ_0005512	9.65906	3.78292	1.245	0.22506	0.55412	FALSE
dme_circ_0006374	1.11573	5.0239	-1.7581	0.22528	0.55412	FALSE
dme_circ_0010014	2.27043	7.1022	-1.4545	0.22633	0.55412	FALSE
dme_circ_0007799	35.328	19.7819	0.81005	0.22733	0.55412	FALSE
dme_circ_0004210	1.1547	5.0239	-1.7387	0.22949	0.55412	FALSE
dme_circ_0009542	14.8162	27.7652	-0.87367	0.23159	0.55412	FALSE
dme_circ_0002178	9.58111	19.9019	-0.99463	0.23606	0.55412	FALSE
dme_circ_0006048	4.54085	11.0051	-1.177	0.23927	0.55412	FALSE
dme_circ_0006052	5.09872	11.7824	-1.1216	0.24312	0.55412	FALSE
dme_circ_0001233	19.513	3.22932	1.9015	0.25104	0.55412	FALSE
dme_circ_0009494	2.78932	9.21049	-1.4807	0.25134	0.55412	FALSE
dme_circ_0000871	0	2.54194	-2.1365	0.2561	0.55412	FALSE
dme_circ_0001267	0	2.54194	-2.1365	0.2561	0.55412	FALSE
dme_circ_0003039	0	2.54194	-2.1365	0.2561	0.55412	FALSE
dme_circ_0003711	0	2.54194	-2.1365	0.2561	0.55412	FALSE
dme_circ_0006310	0	2.54194	-2.1365	0.2561	0.55412	FALSE
dme_circ_0006375	0	2.54194	-2.1365	0.2561	0.55412	FALSE
dme_circ_0007667	0	2.54194	-2.1365	0.2561	0.55412	FALSE
dme_circ_0010935	0	2.54194	-2.1365	0.2561	0.55412	FALSE
dme_circ_0011260	0	2.54194	-2.1365	0.2561	0.55412	FALSE
dme_circ_0003276	2.23145	7.62582	-1.5031	0.2578	0.55412	FALSE
dme_circ_0005126	2.27043	6.69854	-1.375	0.25788	0.55412	FALSE
dme_circ_0005363	6.27291	2.0783	1.3941	0.25851	0.55412	FALSE
dme_circ_0006904	1.67359	5.86122	-1.5228	0.25851	0.55412	FALSE
dme_circ_0004848	0	2.51195	-2.1217	0.25927	0.55412	FALSE
dme_circ_0006063	0	2.51195	-2.1217	0.25927	0.55412	FALSE
dme_circ_0006373	0	2.51195	-2.1217	0.25927	0.55412	FALSE
dme_circ_0006437	0	2.51195	-2.1217	0.25927	0.55412	FALSE
dme_circ_0010568	0	2.51195	-2.1217	0.25927	0.55412	FALSE
dme_circ_0002491	317.892	366.687	-0.20437	0.2595	0.55412	FALSE
dme_circ_0000977	2.27043	0	2.1069	0.26138	0.55412	FALSE
dme_circ_0001366	2.27043	0	2.1069	0.26138	0.55412	FALSE
dme_circ_0001847	2.27043	0	2.1069	0.26138	0.55412	FALSE
dme_circ_0002193	2.27043	0	2.1069	0.26138	0.55412	FALSE
dme_circ_0002798	2.27043	0	2.1069	0.26138	0.55412	FALSE
dme_circ_0003708	2.27043	0	2.1069	0.26138	0.55412	FALSE
dme_circ_0003776	2.27043	0	2.1069	0.26138	0.55412	FALSE
dme_circ_0003828	2.27043	0	2.1069	0.26138	0.55412	FALSE
dme_circ_0004089	2.27043	0	2.1069	0.26138	0.55412	FALSE
dme_circ_0004717	2.27043	0	2.1069	0.26138	0.55412	FALSE
dme_circ_0005132	2.27043	0	2.1069	0.26138	0.55412	FALSE
dme_circ_0005573	2.27043	0	2.1069	0.26138	0.55412	FALSE
dme_circ_0006490	2.27043	0	2.1069	0.26138	0.55412	FALSE
dme_circ_0006901	2.27043	0	2.1069	0.26138	0.55412	FALSE
dme_circ_0006911	2.27043	0	2.1069	0.26138	0.55412	FALSE
dme_circ_0007625	2.27043	0	2.1069	0.26138	0.55412	FALSE
dme_circ_0007669	2.27043	0	2.1069	0.26138	0.55412	FALSE
dme_circ_0008434	2.27043	0	2.1069	0.26138	0.55412	FALSE
dme_circ_0008718	2.27043	0	2.1069	0.26138	0.55412	FALSE
dme_circ_0009544	2.27043	0	2.1069	0.26138	0.55412	FALSE
dme_circ_0010575	2.27043	0	2.1069	0.26138	0.55412	FALSE
dme_circ_0004382	1.73205	5.89121	-1.5043	0.26389	0.55412	FALSE
dme_circ_0006604	3.98299	9.55418	-1.1601	0.26426	0.55412	FALSE
dme_circ_0002918	0	2.48196	-2.0964	0.26471	0.55412	FALSE
dme_circ_0003341	0	2.48196	-2.0964	0.26471	0.55412	FALSE
dme_circ_0003872	0	2.48196	-2.0964	0.26471	0.55412	FALSE
dme_circ_0008158	0	2.48196	-2.0964	0.26471	0.55412	FALSE
dme_circ_0009012	0	2.48196	-2.0964	0.26471	0.55412	FALSE
dme_circ_0009801	0	2.48196	-2.0964	0.26471	0.55412	FALSE
dme_circ_0010794	0	2.48196	-2.0964	0.26471	0.55412	FALSE
dme_circ_0004523	48.2173	30.2634	0.65638	0.265	0.55412	FALSE
dme_circ_0006109	5.65658	1.61466	1.5146	0.26501	0.55412	FALSE
dme_circ_0006067	1.11573	4.59025	-1.6326	0.27044	0.55412	FALSE
dme_circ_0006424	1.1547	4.62024	-1.6203	0.27244	0.55412	FALSE
dme_circ_0009318	1.1547	4.62024	-1.6203	0.27244	0.55412	FALSE
dme_circ_0005447	2.88675	10.5714	-1.5536	0.27317	0.55412	FALSE
dme_circ_0005799	1.11573	4.7102	-1.6438	0.27359	0.55412	FALSE
dme_circ_0007434	3.9635	0.807329	1.7375	0.27458	0.55412	FALSE
dme_circ_0000967	2.78932	8.80682	-1.42	0.2756	0.55412	FALSE
dme_circ_0009360	38.5973	58.7921	-0.59351	0.27835	0.55412	FALSE
dme_circ_0009248	2.88675	9.55418	-1.4598	0.28648	0.55412	FALSE
dme_circ_0005239	3.98299	9.1805	-1.1053	0.2898	0.55412	FALSE
dme_circ_0007241	3.94402	0.867305	1.6815	0.29076	0.55412	FALSE
dme_circ_0010905	0	103.643	-1.9553	0.29086	0.55412	FALSE
dme_circ_0003817	10.7358	4.99391	1.0246	0.29146	0.55412	FALSE
dme_circ_0002635	9.56162	4.1566	1.1008	0.29274	0.55412	FALSE
dme_circ_0002799	2.3094	8.22323	-1.5119	0.29282	0.55412	FALSE
dme_circ_0006947	38.4926	0	1.9396	0.29445	0.55412	FALSE
dme_circ_0008526	5.71504	12.0361	-1.0045	0.29467	0.55412	FALSE
dme_circ_0009833	6.19496	12.8735	-0.98291	0.29569	0.55412	FALSE
dme_circ_0003184	1.1547	4.50029	-1.5712	0.29788	0.55412	FALSE
dme_circ_0010862	96.0522	69.7649	0.45353	0.29855	0.55412	FALSE
dme_circ_0009212	4.57983	1.21099	1.5348	0.29878	0.55412	FALSE
dme_circ_0003181	11.3911	5.48754	0.98395	0.30168	0.55412	FALSE
dme_circ_0006311	0	23.4172	-1.9037	0.30301	0.55412	FALSE
dme_circ_0003815	2.27043	6.41482	-1.2991	0.30359	0.55412	FALSE
dme_circ_0000548	0	2.10829	-1.9149	0.30571	0.55412	FALSE
dme_circ_0002971	0	2.10829	-1.9149	0.30571	0.55412	FALSE
dme_circ_0003420	0	2.10829	-1.9149	0.30571	0.55412	FALSE
dme_circ_0003629	0	2.10829	-1.9149	0.30571	0.55412	FALSE
dme_circ_0003675	0	2.10829	-1.9149	0.30571	0.55412	FALSE
dme_circ_0003699	0	2.10829	-1.9149	0.30571	0.55412	FALSE
dme_circ_0005618	0	2.10829	-1.9149	0.30571	0.55412	FALSE
dme_circ_0005717	0	2.10829	-1.9149	0.30571	0.55412	FALSE
dme_circ_0008902	0	2.10829	-1.9149	0.30571	0.55412	FALSE
dme_circ_0009855	0	2.10829	-1.9149	0.30571	0.55412	FALSE
dme_circ_0010698	0	2.10829	-1.9149	0.30571	0.55412	FALSE
dme_circ_0010746	0	2.10829	-1.9149	0.30571	0.55412	FALSE
dme_circ_0003906	1.73205	6.41482	-1.5218	0.3064	0.55412	FALSE
dme_circ_0002822	2.82829	7.13219	-1.1884	0.30765	0.55412	FALSE
dme_circ_0003070	4.54085	1.30096	1.4836	0.30891	0.55412	FALSE
dme_circ_0000013	0	2.0783	-1.9005	0.3091	0.55412	FALSE
dme_circ_0000648	0	2.0783	-1.9005	0.3091	0.55412	FALSE
dme_circ_0000941	0	2.0783	-1.9005	0.3091	0.55412	FALSE
dme_circ_0000948	0	2.0783	-1.9005	0.3091	0.55412	FALSE
dme_circ_0001102	0	2.0783	-1.9005	0.3091	0.55412	FALSE
dme_circ_0002122	0	2.0783	-1.9005	0.3091	0.55412	FALSE
dme_circ_0004713	0	2.0783	-1.9005	0.3091	0.55412	FALSE
dme_circ_0004781	0	2.0783	-1.9005	0.3091	0.55412	FALSE
dme_circ_0005605	0	2.0783	-1.9005	0.3091	0.55412	FALSE
dme_circ_0006335	0	2.0783	-1.9005	0.3091	0.55412	FALSE
dme_circ_0007262	0	2.0783	-1.9005	0.3091	0.55412	FALSE
dme_circ_0008141	0	2.0783	-1.9005	0.3091	0.55412	FALSE
dme_circ_0008983	0	2.0783	-1.9005	0.3091	0.55412	FALSE
dme_circ_0009211	0	2.0783	-1.9005	0.3091	0.55412	FALSE
dme_circ_0010364	0	2.0783	-1.9005	0.3091	0.55412	FALSE
dme_circ_0010799	0	2.0783	-1.9005	0.3091	0.55412	FALSE
dme_circ_0010995	0	2.0783	-1.9005	0.3091	0.55412	FALSE
dme_circ_0003656	1.73205	5.39758	-1.3889	0.31091	0.55412	FALSE
dme_circ_0009868	1.73205	5.74127	-1.4363	0.31334	0.55412	FALSE
dme_circ_0004671	27.842	16.8363	0.70151	0.31378	0.55412	FALSE
dme_circ_0010026	0	13.0096	-1.8571	0.31426	0.55412	FALSE
dme_circ_0010569	9.69803	18.1211	-0.85758	0.31546	0.55412	FALSE
dme_circ_0007951	4.52137	14.2506	-1.384	0.31869	0.55412	FALSE
dme_circ_0003877	1.11573	4.21657	-1.5092	0.31998	0.55412	FALSE
dme_circ_0003963	52.8362	35.571	0.55785	0.32001	0.55412	FALSE
dme_circ_0007242	5.1182	1.61466	1.3786	0.32063	0.55412	FALSE
dme_circ_0007994	4.50188	1.30096	1.4642	0.32118	0.55412	FALSE
dme_circ_0004760	1.11573	4.18659	-1.5021	0.32235	0.55412	FALSE
dme_circ_0010863	1.1547	4.21657	-1.4893	0.32507	0.55412	FALSE
dme_circ_0010864	1.1547	4.21657	-1.4893	0.32507	0.55412	FALSE
dme_circ_0010612	1.11573	4.12661	-1.4788	0.3343	0.55412	FALSE
dme_circ_0011051	7.2912	2.97559	1.1544	0.33507	0.55412	FALSE
dme_circ_0004984	2.27043	5.86122	-1.196	0.33691	0.55412	FALSE
dme_circ_0001661	4.46291	0	1.7566	0.33877	0.55412	FALSE
dme_circ_0009426	1.1547	4.12661	-1.4589	0.33944	0.55412	FALSE
dme_circ_0007619	10.8138	3.03557	1.4551	0.34106	0.55412	FALSE
dme_circ_0005166	0	5.6513	-1.747	0.34179	0.55412	FALSE
dme_circ_0009235	6.81128	12.8735	-0.86318	0.34187	0.55412	FALSE
dme_circ_0004582	1.67359	5.05389	-1.3218	0.34238	0.55412	FALSE
dme_circ_0006691	1.67359	5.0239	-1.3162	0.34409	0.55412	FALSE
dme_circ_0007319	1.67359	5.11387	-1.3271	0.34557	0.55412	FALSE
dme_circ_0008185	7.42761	13.8007	-0.84239	0.34902	0.55412	FALSE
dme_circ_0004190	3.4641	0	1.7112	0.35028	0.55412	FALSE
dme_circ_0006440	3.4641	0	1.7112	0.35028	0.55412	FALSE
dme_circ_0010224	1.73205	5.08388	-1.3015	0.35064	0.55412	FALSE
dme_circ_0000441	3.34718	0	1.705	0.35187	0.55412	FALSE
dme_circ_0005826	3.34718	0	1.705	0.35187	0.55412	FALSE
dme_circ_0009568	3.34718	0	1.705	0.35187	0.55412	FALSE
dme_circ_0001581	5.07923	1.73461	1.305	0.35237	0.55412	FALSE
dme_circ_0004391	15.854	25.4932	-0.65929	0.35376	0.55412	FALSE
dme_circ_0004341	2.82829	6.63856	-1.0937	0.35567	0.55412	FALSE
dme_circ_0010563	9.63957	4.7102	0.95619	0.35742	0.55412	FALSE
dme_circ_0000498	2.88675	0	1.6748	0.35967	0.55412	FALSE
dme_circ_0004554	2.88675	0	1.6748	0.35967	0.55412	FALSE
dme_circ_0004731	2.88675	0	1.6748	0.35967	0.55412	FALSE
dme_circ_0002220	2.78932	0	1.6681	0.36141	0.55412	FALSE
dme_circ_0010842	11.8515	19.9157	-0.71354	0.36846	0.55412	FALSE
dme_circ_0000517	2.23145	5.83123	-1.181	0.36889	0.55412	FALSE
dme_circ_0007457	0	3.22932	-1.6374	0.37049	0.55412	FALSE
dme_circ_0000110	0	1.67463	-1.6455	0.37168	0.55412	FALSE
dme_circ_0000492	0	1.67463	-1.6455	0.37168	0.55412	FALSE
dme_circ_0000810	0	1.67463	-1.6455	0.37168	0.55412	FALSE
dme_circ_0001113	0	1.67463	-1.6455	0.37168	0.55412	FALSE
dme_circ_0001161	0	1.67463	-1.6455	0.37168	0.55412	FALSE
dme_circ_0001224	0	1.67463	-1.6455	0.37168	0.55412	FALSE
dme_circ_0001340	0	1.67463	-1.6455	0.37168	0.55412	FALSE
dme_circ_0001824	0	1.67463	-1.6455	0.37168	0.55412	FALSE
dme_circ_0002537	0	1.67463	-1.6455	0.37168	0.55412	FALSE
dme_circ_0002823	0	1.67463	-1.6455	0.37168	0.55412	FALSE
dme_circ_0003499	0	1.67463	-1.6455	0.37168	0.55412	FALSE
dme_circ_0003718	0	1.67463	-1.6455	0.37168	0.55412	FALSE
dme_circ_0003730	0	1.67463	-1.6455	0.37168	0.55412	FALSE
dme_circ_0004313	0	1.67463	-1.6455	0.37168	0.55412	FALSE
dme_circ_0004468	0	1.67463	-1.6455	0.37168	0.55412	FALSE
dme_circ_0004476	0	1.67463	-1.6455	0.37168	0.55412	FALSE
dme_circ_0004551	0	1.67463	-1.6455	0.37168	0.55412	FALSE
dme_circ_0005524	0	1.67463	-1.6455	0.37168	0.55412	FALSE
dme_circ_0005968	0	1.67463	-1.6455	0.37168	0.55412	FALSE
dme_circ_0005991	0	1.67463	-1.6455	0.37168	0.55412	FALSE
dme_circ_0006242	0	1.67463	-1.6455	0.37168	0.55412	FALSE
dme_circ_0006262	0	1.67463	-1.6455	0.37168	0.55412	FALSE
dme_circ_0006283	0	1.67463	-1.6455	0.37168	0.55412	FALSE
dme_circ_0006372	0	1.67463	-1.6455	0.37168	0.55412	FALSE
dme_circ_0006451	0	1.67463	-1.6455	0.37168	0.55412	FALSE
dme_circ_0006669	0	1.67463	-1.6455	0.37168	0.55412	FALSE
dme_circ_0007608	0	1.67463	-1.6455	0.37168	0.55412	FALSE
dme_circ_0007680	0	1.67463	-1.6455	0.37168	0.55412	FALSE
dme_circ_0007966	0	1.67463	-1.6455	0.37168	0.55412	FALSE
dme_circ_0007983	0	1.67463	-1.6455	0.37168	0.55412	FALSE
dme_circ_0008172	0	1.67463	-1.6455	0.37168	0.55412	FALSE
dme_circ_0008227	0	1.67463	-1.6455	0.37168	0.55412	FALSE
dme_circ_0008454	0	1.67463	-1.6455	0.37168	0.55412	FALSE
dme_circ_0008685	0	1.67463	-1.6455	0.37168	0.55412	FALSE
dme_circ_0008704	0	1.67463	-1.6455	0.37168	0.55412	FALSE
dme_circ_0008891	0	1.67463	-1.6455	0.37168	0.55412	FALSE
dme_circ_0008991	0	1.67463	-1.6455	0.37168	0.55412	FALSE
dme_circ_0008994	0	1.67463	-1.6455	0.37168	0.55412	FALSE
dme_circ_0009026	0	1.67463	-1.6455	0.37168	0.55412	FALSE
dme_circ_0009520	0	1.67463	-1.6455	0.37168	0.55412	FALSE
dme_circ_0009591	0	1.67463	-1.6455	0.37168	0.55412	FALSE
dme_circ_0009858	0	1.67463	-1.6455	0.37168	0.55412	FALSE
dme_circ_0009921	0	1.67463	-1.6455	0.37168	0.55412	FALSE
dme_circ_0010141	0	1.67463	-1.6455	0.37168	0.55412	FALSE
dme_circ_0010186	0	1.67463	-1.6455	0.37168	0.55412	FALSE
dme_circ_0010192	0	1.67463	-1.6455	0.37168	0.55412	FALSE
dme_circ_0010509	0	1.67463	-1.6455	0.37168	0.55412	FALSE
dme_circ_0010665	0	1.67463	-1.6455	0.37168	0.55412	FALSE
dme_circ_0010996	0	1.67463	-1.6455	0.37168	0.55412	FALSE
dme_circ_0011220	0	1.67463	-1.6455	0.37168	0.55412	FALSE
dme_circ_0000130	2.3094	0	1.6256	0.37254	0.55412	FALSE
dme_circ_0000499	2.3094	0	1.6256	0.37254	0.55412	FALSE
dme_circ_0003101	2.3094	0	1.6256	0.37254	0.55412	FALSE
dme_circ_0003824	2.3094	0	1.6256	0.37254	0.55412	FALSE
dme_circ_0004208	2.3094	0	1.6256	0.37254	0.55412	FALSE
dme_circ_0005247	2.3094	0	1.6256	0.37254	0.55412	FALSE
dme_circ_0005271	2.3094	0	1.6256	0.37254	0.55412	FALSE
dme_circ_0005989	2.3094	0	1.6256	0.37254	0.55412	FALSE
dme_circ_0006131	2.3094	0	1.6256	0.37254	0.55412	FALSE
dme_circ_0007222	2.3094	0	1.6256	0.37254	0.55412	FALSE
dme_circ_0007597	2.3094	0	1.6256	0.37254	0.55412	FALSE
dme_circ_0008230	2.3094	0	1.6256	0.37254	0.55412	FALSE
dme_circ_0008458	2.3094	0	1.6256	0.37254	0.55412	FALSE
dme_circ_0008889	2.3094	0	1.6256	0.37254	0.55412	FALSE
dme_circ_0010579	2.3094	0	1.6256	0.37254	0.55412	FALSE
dme_circ_0007374	3.40564	0.807329	1.4916	0.37336	0.55412	FALSE
dme_circ_0001559	9.65906	5.0239	0.87408	0.3735	0.55412	FALSE
dme_circ_0006964	2.78932	7.47588	-1.2008	0.37394	0.55412	FALSE
dme_circ_0009502	0	3.03557	-1.6226	0.37445	0.55412	FALSE
dme_circ_0001571	2.23145	0	1.6182	0.37447	0.55412	FALSE
dme_circ_0001603	2.23145	0	1.6182	0.37447	0.55412	FALSE
dme_circ_0002030	2.23145	0	1.6182	0.37447	0.55412	FALSE
dme_circ_0002290	2.23145	0	1.6182	0.37447	0.55412	FALSE
dme_circ_0002355	2.23145	0	1.6182	0.37447	0.55412	FALSE
dme_circ_0002384	2.23145	0	1.6182	0.37447	0.55412	FALSE
dme_circ_0002393	2.23145	0	1.6182	0.37447	0.55412	FALSE
dme_circ_0002429	2.23145	0	1.6182	0.37447	0.55412	FALSE
dme_circ_0003077	2.23145	0	1.6182	0.37447	0.55412	FALSE
dme_circ_0003871	2.23145	0	1.6182	0.37447	0.55412	FALSE
dme_circ_0004470	2.23145	0	1.6182	0.37447	0.55412	FALSE
dme_circ_0005454	2.23145	0	1.6182	0.37447	0.55412	FALSE
dme_circ_0005903	2.23145	0	1.6182	0.37447	0.55412	FALSE
dme_circ_0006782	2.23145	0	1.6182	0.37447	0.55412	FALSE
dme_circ_0008847	2.23145	0	1.6182	0.37447	0.55412	FALSE
dme_circ_0009523	2.23145	0	1.6182	0.37447	0.55412	FALSE
dme_circ_0010167	2.23145	0	1.6182	0.37447	0.55412	FALSE
dme_circ_0010407	2.23145	0	1.6182	0.37447	0.55412	FALSE
dme_circ_0010639	2.23145	0	1.6182	0.37447	0.55412	FALSE
dme_circ_0004712	7.96598	14.1144	-0.78031	0.37463	0.55412	FALSE
dme_circ_0004917	39.0187	26.2405	0.55578	0.37774	0.55412	FALSE
dme_circ_0002251	0	2.82565	-1.6068	0.37872	0.55412	FALSE
dme_circ_0000305	24.3779	15.5653	0.62486	0.3832	0.55412	FALSE
dme_circ_0002849	0	2.60192	-1.5861	0.38434	0.55412	FALSE
dme_circ_0008728	0	2.60192	-1.5861	0.38434	0.55412	FALSE
dme_circ_0009870	0	2.60192	-1.5861	0.38434	0.55412	FALSE
dme_circ_0000877	3.40564	0.867305	1.4494	0.38442	0.55412	FALSE
dme_circ_0011015	3.40564	0.867305	1.4494	0.38442	0.55412	FALSE
dme_circ_0001756	3.94402	1.21099	1.3319	0.3854	0.55412	FALSE
dme_circ_0002311	7.92701	14.0245	-0.77547	0.38714	0.55412	FALSE
dme_circ_0004410	1.11573	3.78292	-1.3535	0.388	0.55412	FALSE
dme_circ_0002009	0	2.42199	-1.5695	0.3889	0.55412	FALSE
dme_circ_0004267	0	2.42199	-1.5695	0.3889	0.55412	FALSE
dme_circ_0004965	0	2.42199	-1.5695	0.3889	0.55412	FALSE
dme_circ_0005165	0	2.42199	-1.5695	0.3889	0.55412	FALSE
dme_circ_0005519	0	2.42199	-1.5695	0.3889	0.55412	FALSE
dme_circ_0007867	0	2.42199	-1.5695	0.3889	0.55412	FALSE
dme_circ_0009501	0	2.42199	-1.5695	0.3889	0.55412	FALSE
dme_circ_0006946	3.38615	0.867305	1.4375	0.39024	0.55412	FALSE
dme_circ_0000017	1.73205	0	1.5547	0.39147	0.55412	FALSE
dme_circ_0000398	1.73205	0	1.5547	0.39147	0.55412	FALSE
dme_circ_0000639	1.73205	0	1.5547	0.39147	0.55412	FALSE
dme_circ_0001103	1.73205	0	1.5547	0.39147	0.55412	FALSE
dme_circ_0001157	1.73205	0	1.5547	0.39147	0.55412	FALSE
dme_circ_0002066	1.73205	0	1.5547	0.39147	0.55412	FALSE
dme_circ_0002242	1.73205	0	1.5547	0.39147	0.55412	FALSE
dme_circ_0002304	1.73205	0	1.5547	0.39147	0.55412	FALSE
dme_circ_0002455	1.73205	0	1.5547	0.39147	0.55412	FALSE
dme_circ_0002691	1.73205	0	1.5547	0.39147	0.55412	FALSE
dme_circ_0002899	1.73205	0	1.5547	0.39147	0.55412	FALSE
dme_circ_0002914	1.73205	0	1.5547	0.39147	0.55412	FALSE
dme_circ_0002986	1.73205	0	1.5547	0.39147	0.55412	FALSE
dme_circ_0003036	1.73205	0	1.5547	0.39147	0.55412	FALSE
dme_circ_0003406	1.73205	0	1.5547	0.39147	0.55412	FALSE
dme_circ_0004186	1.73205	0	1.5547	0.39147	0.55412	FALSE
dme_circ_0004362	1.73205	0	1.5547	0.39147	0.55412	FALSE
dme_circ_0004364	1.73205	0	1.5547	0.39147	0.55412	FALSE
dme_circ_0004378	1.73205	0	1.5547	0.39147	0.55412	FALSE
dme_circ_0004534	1.73205	0	1.5547	0.39147	0.55412	FALSE
dme_circ_0004542	1.73205	0	1.5547	0.39147	0.55412	FALSE
dme_circ_0004704	1.73205	0	1.5547	0.39147	0.55412	FALSE
dme_circ_0004791	1.73205	0	1.5547	0.39147	0.55412	FALSE
dme_circ_0004948	1.73205	0	1.5547	0.39147	0.55412	FALSE
dme_circ_0005245	1.73205	0	1.5547	0.39147	0.55412	FALSE
dme_circ_0005251	1.73205	0	1.5547	0.39147	0.55412	FALSE
dme_circ_0005359	1.73205	0	1.5547	0.39147	0.55412	FALSE
dme_circ_0005909	1.73205	0	1.5547	0.39147	0.55412	FALSE
dme_circ_0005910	1.73205	0	1.5547	0.39147	0.55412	FALSE
dme_circ_0006199	1.73205	0	1.5547	0.39147	0.55412	FALSE
dme_circ_0006288	1.73205	0	1.5547	0.39147	0.55412	FALSE
dme_circ_0007575	1.73205	0	1.5547	0.39147	0.55412	FALSE
dme_circ_0007598	1.73205	0	1.5547	0.39147	0.55412	FALSE
dme_circ_0007605	1.73205	0	1.5547	0.39147	0.55412	FALSE
dme_circ_0008083	1.73205	0	1.5547	0.39147	0.55412	FALSE
dme_circ_0008269	1.73205	0	1.5547	0.39147	0.55412	FALSE
dme_circ_0008272	1.73205	0	1.5547	0.39147	0.55412	FALSE
dme_circ_0008305	1.73205	0	1.5547	0.39147	0.55412	FALSE
dme_circ_0008410	1.73205	0	1.5547	0.39147	0.55412	FALSE
dme_circ_0008467	1.73205	0	1.5547	0.39147	0.55412	FALSE
dme_circ_0008524	1.73205	0	1.5547	0.39147	0.55412	FALSE
dme_circ_0008641	1.73205	0	1.5547	0.39147	0.55412	FALSE
dme_circ_0009342	1.73205	0	1.5547	0.39147	0.55412	FALSE
dme_circ_0009759	1.73205	0	1.5547	0.39147	0.55412	FALSE
dme_circ_0009846	1.73205	0	1.5547	0.39147	0.55412	FALSE
dme_circ_0010182	1.73205	0	1.5547	0.39147	0.55412	FALSE
dme_circ_0010253	1.73205	0	1.5547	0.39147	0.55412	FALSE
dme_circ_0010672	1.73205	0	1.5547	0.39147	0.55412	FALSE
dme_circ_0010674	1.73205	0	1.5547	0.39147	0.55412	FALSE
dme_circ_0010798	1.73205	0	1.5547	0.39147	0.55412	FALSE
dme_circ_0011117	1.73205	0	1.5547	0.39147	0.55412	FALSE
dme_circ_0005530	1.11573	3.75293	-1.3437	0.3925	0.55412	FALSE
dme_circ_0000051	1.67359	0	1.5467	0.39363	0.55412	FALSE
dme_circ_0000396	1.67359	0	1.5467	0.39363	0.55412	FALSE
dme_circ_0000644	1.67359	0	1.5467	0.39363	0.55412	FALSE
dme_circ_0000719	1.67359	0	1.5467	0.39363	0.55412	FALSE
dme_circ_0001402	1.67359	0	1.5467	0.39363	0.55412	FALSE
dme_circ_0001607	1.67359	0	1.5467	0.39363	0.55412	FALSE
dme_circ_0002278	1.67359	0	1.5467	0.39363	0.55412	FALSE
dme_circ_0002396	1.67359	0	1.5467	0.39363	0.55412	FALSE
dme_circ_0002791	1.67359	0	1.5467	0.39363	0.55412	FALSE
dme_circ_0003506	1.67359	0	1.5467	0.39363	0.55412	FALSE
dme_circ_0003556	1.67359	0	1.5467	0.39363	0.55412	FALSE
dme_circ_0003608	1.67359	0	1.5467	0.39363	0.55412	FALSE
dme_circ_0003664	1.67359	0	1.5467	0.39363	0.55412	FALSE
dme_circ_0004092	1.67359	0	1.5467	0.39363	0.55412	FALSE
dme_circ_0004352	1.67359	0	1.5467	0.39363	0.55412	FALSE
dme_circ_0004505	1.67359	0	1.5467	0.39363	0.55412	FALSE
dme_circ_0004506	1.67359	0	1.5467	0.39363	0.55412	FALSE
dme_circ_0005248	1.67359	0	1.5467	0.39363	0.55412	FALSE
dme_circ_0005727	1.67359	0	1.5467	0.39363	0.55412	FALSE
dme_circ_0005822	1.67359	0	1.5467	0.39363	0.55412	FALSE
dme_circ_0007028	1.67359	0	1.5467	0.39363	0.55412	FALSE
dme_circ_0007337	1.67359	0	1.5467	0.39363	0.55412	FALSE
dme_circ_0007389	1.67359	0	1.5467	0.39363	0.55412	FALSE
dme_circ_0007733	1.67359	0	1.5467	0.39363	0.55412	FALSE
dme_circ_0007890	1.67359	0	1.5467	0.39363	0.55412	FALSE
dme_circ_0007901	1.67359	0	1.5467	0.39363	0.55412	FALSE
dme_circ_0007927	1.67359	0	1.5467	0.39363	0.55412	FALSE
dme_circ_0008120	1.67359	0	1.5467	0.39363	0.55412	FALSE
dme_circ_0008265	1.67359	0	1.5467	0.39363	0.55412	FALSE
dme_circ_0008706	1.67359	0	1.5467	0.39363	0.55412	FALSE
dme_circ_0008856	1.67359	0	1.5467	0.39363	0.55412	FALSE
dme_circ_0009477	1.67359	0	1.5467	0.39363	0.55412	FALSE
dme_circ_0009755	1.67359	0	1.5467	0.39363	0.55412	FALSE
dme_circ_0009900	1.67359	0	1.5467	0.39363	0.55412	FALSE
dme_circ_0010019	1.67359	0	1.5467	0.39363	0.55412	FALSE
dme_circ_0010124	1.67359	0	1.5467	0.39363	0.55412	FALSE
dme_circ_0010127	1.67359	0	1.5467	0.39363	0.55412	FALSE
dme_circ_0010297	1.67359	0	1.5467	0.39363	0.55412	FALSE
dme_circ_0010300	1.67359	0	1.5467	0.39363	0.55412	FALSE
dme_circ_0010444	1.67359	0	1.5467	0.39363	0.55412	FALSE
dme_circ_0010622	1.67359	0	1.5467	0.39363	0.55412	FALSE
dme_circ_0010797	1.67359	0	1.5467	0.39363	0.55412	FALSE
dme_circ_0010830	1.67359	0	1.5467	0.39363	0.55412	FALSE
dme_circ_0010853	1.67359	0	1.5467	0.39363	0.55412	FALSE
dme_circ_0000323	1.67359	4.68021	-1.2116	0.39665	0.55412	FALSE
dme_circ_0000558	0	2.16826	-1.5401	0.39701	0.55412	FALSE
dme_circ_0000583	0	2.16826	-1.5401	0.39701	0.55412	FALSE
dme_circ_0002053	0	2.16826	-1.5401	0.39701	0.55412	FALSE
dme_circ_0002111	0	2.16826	-1.5401	0.39701	0.55412	FALSE
dme_circ_0002213	0	2.16826	-1.5401	0.39701	0.55412	FALSE
dme_circ_0003469	0	2.16826	-1.5401	0.39701	0.55412	FALSE
dme_circ_0005124	0	2.16826	-1.5401	0.39701	0.55412	FALSE
dme_circ_0005505	0	2.16826	-1.5401	0.39701	0.55412	FALSE
dme_circ_0005796	0	2.16826	-1.5401	0.39701	0.55412	FALSE
dme_circ_0006074	0	2.16826	-1.5401	0.39701	0.55412	FALSE
dme_circ_0007281	0	2.16826	-1.5401	0.39701	0.55412	FALSE
dme_circ_0007327	0	2.16826	-1.5401	0.39701	0.55412	FALSE
dme_circ_0009076	0	2.16826	-1.5401	0.39701	0.55412	FALSE
dme_circ_0009251	0	2.16826	-1.5401	0.39701	0.55412	FALSE
dme_circ_0010350	0	2.16826	-1.5401	0.39701	0.55412	FALSE
dme_circ_0010402	0	2.16826	-1.5401	0.39701	0.55412	FALSE
dme_circ_0004764	1.1547	3.75293	-1.3239	0.3979	0.55412	FALSE
dme_circ_0000652	12.4289	7.04222	0.76651	0.40083	0.55412	FALSE
dme_circ_0000084	0	2.01832	-1.5226	0.4019	0.55412	FALSE
dme_circ_0001725	0	2.01832	-1.5226	0.4019	0.55412	FALSE
dme_circ_0004942	0	2.01832	-1.5226	0.4019	0.55412	FALSE
dme_circ_0005493	0	2.01832	-1.5226	0.4019	0.55412	FALSE
dme_circ_0005798	0	2.01832	-1.5226	0.4019	0.55412	FALSE
dme_circ_0007081	0	2.01832	-1.5226	0.4019	0.55412	FALSE
dme_circ_0007677	0	2.01832	-1.5226	0.4019	0.55412	FALSE
dme_circ_0008788	0	2.01832	-1.5226	0.4019	0.55412	FALSE
dme_circ_0009114	0	2.01832	-1.5226	0.4019	0.55412	FALSE
dme_circ_0009594	0	2.01832	-1.5226	0.4019	0.55412	FALSE
dme_circ_0010448	0	2.01832	-1.5226	0.4019	0.55412	FALSE
dme_circ_0010648	0	2.01832	-1.5226	0.4019	0.55412	FALSE
dme_circ_0010932	0	2.01832	-1.5226	0.4019	0.55412	FALSE
dme_circ_0005606	1.73205	4.65023	-1.1846	0.40344	0.55412	FALSE
dme_circ_0008253	1.73205	4.65023	-1.1846	0.40344	0.55412	FALSE
dme_circ_0007029	1.1547	3.72294	-1.3105	0.40513	0.55412	FALSE
dme_circ_0006069	60.7242	79.5589	-0.38438	0.40637	0.55412	FALSE
dme_circ_0005238	19.3766	12.1561	0.64238	0.40825	0.55412	FALSE
dme_circ_0011264	15.932	9.67413	0.68415	0.40939	0.55412	FALSE
dme_circ_0001748	22.0879	14.0245	0.62421	0.41267	0.55412	FALSE
dme_circ_0000090	0	1.73461	-1.4798	0.41393	0.55412	FALSE
dme_circ_0000102	0	1.73461	-1.4798	0.41393	0.55412	FALSE
dme_circ_0000353	0	1.73461	-1.4798	0.41393	0.55412	FALSE
dme_circ_0000859	0	1.73461	-1.4798	0.41393	0.55412	FALSE
dme_circ_0001040	0	1.73461	-1.4798	0.41393	0.55412	FALSE
dme_circ_0001158	0	1.73461	-1.4798	0.41393	0.55412	FALSE
dme_circ_0001167	0	1.73461	-1.4798	0.41393	0.55412	FALSE
dme_circ_0001635	0	1.73461	-1.4798	0.41393	0.55412	FALSE
dme_circ_0002328	0	1.73461	-1.4798	0.41393	0.55412	FALSE
dme_circ_0002788	0	1.73461	-1.4798	0.41393	0.55412	FALSE
dme_circ_0002981	0	1.73461	-1.4798	0.41393	0.55412	FALSE
dme_circ_0003196	0	1.73461	-1.4798	0.41393	0.55412	FALSE
dme_circ_0004044	0	1.73461	-1.4798	0.41393	0.55412	FALSE
dme_circ_0004095	0	1.73461	-1.4798	0.41393	0.55412	FALSE
dme_circ_0004196	0	1.73461	-1.4798	0.41393	0.55412	FALSE
dme_circ_0004201	0	1.73461	-1.4798	0.41393	0.55412	FALSE
dme_circ_0004738	0	1.73461	-1.4798	0.41393	0.55412	FALSE
dme_circ_0004892	0	1.73461	-1.4798	0.41393	0.55412	FALSE
dme_circ_0005383	0	1.73461	-1.4798	0.41393	0.55412	FALSE
dme_circ_0005491	0	1.73461	-1.4798	0.41393	0.55412	FALSE
dme_circ_0006098	0	1.73461	-1.4798	0.41393	0.55412	FALSE
dme_circ_0007129	0	1.73461	-1.4798	0.41393	0.55412	FALSE
dme_circ_0007633	0	1.73461	-1.4798	0.41393	0.55412	FALSE
dme_circ_0007984	0	1.73461	-1.4798	0.41393	0.55412	FALSE
dme_circ_0008283	0	1.73461	-1.4798	0.41393	0.55412	FALSE
dme_circ_0008361	0	1.73461	-1.4798	0.41393	0.55412	FALSE
dme_circ_0009270	0	1.73461	-1.4798	0.41393	0.55412	FALSE
dme_circ_0009321	0	1.73461	-1.4798	0.41393	0.55412	FALSE
dme_circ_0009377	0	1.73461	-1.4798	0.41393	0.55412	FALSE
dme_circ_0009419	0	1.73461	-1.4798	0.41393	0.55412	FALSE
dme_circ_0009956	0	1.73461	-1.4798	0.41393	0.55412	FALSE
dme_circ_0010089	0	1.73461	-1.4798	0.41393	0.55412	FALSE
dme_circ_0010194	0	1.73461	-1.4798	0.41393	0.55412	FALSE
dme_circ_0010277	0	1.73461	-1.4798	0.41393	0.55412	FALSE
dme_circ_0010572	0	1.73461	-1.4798	0.41393	0.55412	FALSE
dme_circ_0010769	0	1.73461	-1.4798	0.41393	0.55412	FALSE
dme_circ_0010829	0	1.73461	-1.4798	0.41393	0.55412	FALSE
dme_circ_0009225	9.1012	15.2655	-0.70782	0.41501	0.55412	FALSE
dme_circ_0010244	2.78932	6.69854	-1.0752	0.41573	0.55412	FALSE
dme_circ_0008384	7.9465	13.4271	-0.7125	0.41706	0.55412	FALSE
dme_circ_0000156	0	1.61466	-1.4613	0.4192	0.55412	FALSE
dme_circ_0000368	0	1.61466	-1.4613	0.4192	0.55412	FALSE
dme_circ_0001041	0	1.61466	-1.4613	0.4192	0.55412	FALSE
dme_circ_0001707	0	1.61466	-1.4613	0.4192	0.55412	FALSE
dme_circ_0001769	0	1.61466	-1.4613	0.4192	0.55412	FALSE
dme_circ_0002117	0	1.61466	-1.4613	0.4192	0.55412	FALSE
dme_circ_0002722	0	1.61466	-1.4613	0.4192	0.55412	FALSE
dme_circ_0002972	0	1.61466	-1.4613	0.4192	0.55412	FALSE
dme_circ_0002973	0	1.61466	-1.4613	0.4192	0.55412	FALSE
dme_circ_0003098	0	1.61466	-1.4613	0.4192	0.55412	FALSE
dme_circ_0003215	0	1.61466	-1.4613	0.4192	0.55412	FALSE
dme_circ_0003311	0	1.61466	-1.4613	0.4192	0.55412	FALSE
dme_circ_0003752	0	1.61466	-1.4613	0.4192	0.55412	FALSE
dme_circ_0004040	0	1.61466	-1.4613	0.4192	0.55412	FALSE
dme_circ_0004069	0	1.61466	-1.4613	0.4192	0.55412	FALSE
dme_circ_0004416	0	1.61466	-1.4613	0.4192	0.55412	FALSE
dme_circ_0004549	0	1.61466	-1.4613	0.4192	0.55412	FALSE
dme_circ_0004751	0	1.61466	-1.4613	0.4192	0.55412	FALSE
dme_circ_0004772	0	1.61466	-1.4613	0.4192	0.55412	FALSE
dme_circ_0005036	0	1.61466	-1.4613	0.4192	0.55412	FALSE
dme_circ_0005190	0	1.61466	-1.4613	0.4192	0.55412	FALSE
dme_circ_0005361	0	1.61466	-1.4613	0.4192	0.55412	FALSE
dme_circ_0005477	0	1.61466	-1.4613	0.4192	0.55412	FALSE
dme_circ_0005543	0	1.61466	-1.4613	0.4192	0.55412	FALSE
dme_circ_0005678	0	1.61466	-1.4613	0.4192	0.55412	FALSE
dme_circ_0005746	0	1.61466	-1.4613	0.4192	0.55412	FALSE
dme_circ_0005833	0	1.61466	-1.4613	0.4192	0.55412	FALSE
dme_circ_0006136	0	1.61466	-1.4613	0.4192	0.55412	FALSE
dme_circ_0006155	0	1.61466	-1.4613	0.4192	0.55412	FALSE
dme_circ_0006219	0	1.61466	-1.4613	0.4192	0.55412	FALSE
dme_circ_0006337	0	1.61466	-1.4613	0.4192	0.55412	FALSE
dme_circ_0006400	0	1.61466	-1.4613	0.4192	0.55412	FALSE
dme_circ_0007208	0	1.61466	-1.4613	0.4192	0.55412	FALSE
dme_circ_0007341	0	1.61466	-1.4613	0.4192	0.55412	FALSE
dme_circ_0007556	0	1.61466	-1.4613	0.4192	0.55412	FALSE
dme_circ_0007959	0	1.61466	-1.4613	0.4192	0.55412	FALSE
dme_circ_0008174	0	1.61466	-1.4613	0.4192	0.55412	FALSE
dme_circ_0008482	0	1.61466	-1.4613	0.4192	0.55412	FALSE
dme_circ_0008767	0	1.61466	-1.4613	0.4192	0.55412	FALSE
dme_circ_0008975	0	1.61466	-1.4613	0.4192	0.55412	FALSE
dme_circ_0009053	0	1.61466	-1.4613	0.4192	0.55412	FALSE
dme_circ_0009106	0	1.61466	-1.4613	0.4192	0.55412	FALSE
dme_circ_0009177	0	1.61466	-1.4613	0.4192	0.55412	FALSE
dme_circ_0009247	0	1.61466	-1.4613	0.4192	0.55412	FALSE
dme_circ_0009458	0	1.61466	-1.4613	0.4192	0.55412	FALSE
dme_circ_0009498	0	1.61466	-1.4613	0.4192	0.55412	FALSE
dme_circ_0009510	0	1.61466	-1.4613	0.4192	0.55412	FALSE
dme_circ_0009743	0	1.61466	-1.4613	0.4192	0.55412	FALSE
dme_circ_0009762	0	1.61466	-1.4613	0.4192	0.55412	FALSE
dme_circ_0009812	0	1.61466	-1.4613	0.4192	0.55412	FALSE
dme_circ_0009970	0	1.61466	-1.4613	0.4192	0.55412	FALSE
dme_circ_0009978	0	1.61466	-1.4613	0.4192	0.55412	FALSE
dme_circ_0010386	0	1.61466	-1.4613	0.4192	0.55412	FALSE
dme_circ_0010581	0	1.61466	-1.4613	0.4192	0.55412	FALSE
dme_circ_0010646	0	1.61466	-1.4613	0.4192	0.55412	FALSE
dme_circ_0010654	0	1.61466	-1.4613	0.4192	0.55412	FALSE
dme_circ_0010704	0	1.61466	-1.4613	0.4192	0.55412	FALSE
dme_circ_0010950	0	1.61466	-1.4613	0.4192	0.55412	FALSE
dme_circ_0011240	0	1.61466	-1.4613	0.4192	0.55412	FALSE
dme_circ_0003352	6.81128	11.7824	-0.739	0.42161	0.55412	FALSE
dme_circ_0003152	6.77231	3.34927	0.91437	0.42264	0.55412	FALSE
dme_circ_0000025	1.1547	0	1.4412	0.42265	0.55412	FALSE
dme_circ_0000028	1.1547	0	1.4412	0.42265	0.55412	FALSE
dme_circ_0000037	1.1547	0	1.4412	0.42265	0.55412	FALSE
dme_circ_0000039	1.1547	0	1.4412	0.42265	0.55412	FALSE
dme_circ_0000068	1.1547	0	1.4412	0.42265	0.55412	FALSE
dme_circ_0000070	1.1547	0	1.4412	0.42265	0.55412	FALSE
dme_circ_0000073	1.1547	0	1.4412	0.42265	0.55412	FALSE
dme_circ_0000092	1.1547	0	1.4412	0.42265	0.55412	FALSE
dme_circ_0000108	1.1547	0	1.4412	0.42265	0.55412	FALSE
dme_circ_0000111	1.1547	0	1.4412	0.42265	0.55412	FALSE
dme_circ_0000112	1.1547	0	1.4412	0.42265	0.55412	FALSE
dme_circ_0000140	1.1547	0	1.4412	0.42265	0.55412	FALSE
dme_circ_0000161	1.1547	0	1.4412	0.42265	0.55412	FALSE
dme_circ_0000166	1.1547	0	1.4412	0.42265	0.55412	FALSE
dme_circ_0000176	1.1547	0	1.4412	0.42265	0.55412	FALSE
dme_circ_0000197	1.1547	0	1.4412	0.42265	0.55412	FALSE
dme_circ_0000210	1.1547	0	1.4412	0.42265	0.55412	FALSE
dme_circ_0000229	1.1547	0	1.4412	0.42265	0.55412	FALSE
dme_circ_0000242	1.1547	0	1.4412	0.42265	0.55412	FALSE
dme_circ_0000244	1.1547	0	1.4412	0.42265	0.55412	FALSE
dme_circ_0000246	1.1547	0	1.4412	0.42265	0.55412	FALSE
dme_circ_0000248	1.1547	0	1.4412	0.42265	0.55412	FALSE
dme_circ_0000263	1.1547	0	1.4412	0.42265	0.55412	FALSE
dme_circ_0000266	1.1547	0	1.4412	0.42265	0.55412	FALSE
dme_circ_0000271	1.1547	0	1.4412	0.42265	0.55412	FALSE
dme_circ_0000301	1.1547	0	1.4412	0.42265	0.55412	FALSE
dme_circ_0000308	1.1547	0	1.4412	0.42265	0.55412	FALSE
dme_circ_0000349	1.1547	0	1.4412	0.42265	0.55412	FALSE
dme_circ_0000351	1.1547	0	1.4412	0.42265	0.55412	FALSE
dme_circ_0000376	1.1547	0	1.4412	0.42265	0.55412	FALSE
dme_circ_0000407	1.1547	0	1.4412	0.42265	0.55412	FALSE
dme_circ_0000420	1.1547	0	1.4412	0.42265	0.55412	FALSE
dme_circ_0000445	1.1547	0	1.4412	0.42265	0.55412	FALSE
dme_circ_0000448	1.1547	0	1.4412	0.42265	0.55412	FALSE
dme_circ_0000473	1.1547	0	1.4412	0.42265	0.55412	FALSE
dme_circ_0000484	1.1547	0	1.4412	0.42265	0.55412	FALSE
dme_circ_0000542	1.1547	0	1.4412	0.42265	0.55412	FALSE
dme_circ_0000555	1.1547	0	1.4412	0.42265	0.55412	FALSE
dme_circ_0000566	1.1547	0	1.4412	0.42265	0.55412	FALSE
dme_circ_0000574	1.1547	0	1.4412	0.42265	0.55412	FALSE
dme_circ_0000578	1.1547	0	1.4412	0.42265	0.55412	FALSE
dme_circ_0000585	1.1547	0	1.4412	0.42265	0.55412	FALSE
dme_circ_0000606	1.1547	0	1.4412	0.42265	0.55412	FALSE
dme_circ_0000622	1.1547	0	1.4412	0.42265	0.55412	FALSE
dme_circ_0000628	1.1547	0	1.4412	0.42265	0.55412	FALSE
dme_circ_0000631	1.1547	0	1.4412	0.42265	0.55412	FALSE
dme_circ_0000666	1.1547	0	1.4412	0.42265	0.55412	FALSE
dme_circ_0000667	1.1547	0	1.4412	0.42265	0.55412	FALSE
dme_circ_0000682	1.1547	0	1.4412	0.42265	0.55412	FALSE
dme_circ_0000683	1.1547	0	1.4412	0.42265	0.55412	FALSE
dme_circ_0000689	1.1547	0	1.4412	0.42265	0.55412	FALSE
dme_circ_0000717	1.1547	0	1.4412	0.42265	0.55412	FALSE
dme_circ_0000721	1.1547	0	1.4412	0.42265	0.55412	FALSE
dme_circ_0000724	1.1547	0	1.4412	0.42265	0.55412	FALSE
dme_circ_0000728	1.1547	0	1.4412	0.42265	0.55412	FALSE
dme_circ_0000741	1.1547	0	1.4412	0.42265	0.55412	FALSE
dme_circ_0000753	1.1547	0	1.4412	0.42265	0.55412	FALSE
dme_circ_0000768	1.1547	0	1.4412	0.42265	0.55412	FALSE
dme_circ_0000791	1.1547	0	1.4412	0.42265	0.55412	FALSE
dme_circ_0000820	1.1547	0	1.4412	0.42265	0.55412	FALSE
dme_circ_0000842	1.1547	0	1.4412	0.42265	0.55412	FALSE
dme_circ_0000845	1.1547	0	1.4412	0.42265	0.55412	FALSE
dme_circ_0000857	1.1547	0	1.4412	0.42265	0.55412	FALSE
dme_circ_0000860	1.1547	0	1.4412	0.42265	0.55412	FALSE
dme_circ_0000874	1.1547	0	1.4412	0.42265	0.55412	FALSE
dme_circ_0000878	1.1547	0	1.4412	0.42265	0.55412	FALSE
dme_circ_0000892	1.1547	0	1.4412	0.42265	0.55412	FALSE
dme_circ_0000910	1.1547	0	1.4412	0.42265	0.55412	FALSE
dme_circ_0000918	1.1547	0	1.4412	0.42265	0.55412	FALSE
dme_circ_0000919	1.1547	0	1.4412	0.42265	0.55412	FALSE
dme_circ_0000921	1.1547	0	1.4412	0.42265	0.55412	FALSE
dme_circ_0000931	1.1547	0	1.4412	0.42265	0.55412	FALSE
dme_circ_0000942	1.1547	0	1.4412	0.42265	0.55412	FALSE
dme_circ_0000946	1.1547	0	1.4412	0.42265	0.55412	FALSE
dme_circ_0000957	1.1547	0	1.4412	0.42265	0.55412	FALSE
dme_circ_0000970	1.1547	0	1.4412	0.42265	0.55412	FALSE
dme_circ_0000982	1.1547	0	1.4412	0.42265	0.55412	FALSE
dme_circ_0000992	1.1547	0	1.4412	0.42265	0.55412	FALSE
dme_circ_0000993	1.1547	0	1.4412	0.42265	0.55412	FALSE
dme_circ_0000994	1.1547	0	1.4412	0.42265	0.55412	FALSE
dme_circ_0000998	1.1547	0	1.4412	0.42265	0.55412	FALSE
dme_circ_0000999	1.1547	0	1.4412	0.42265	0.55412	FALSE
dme_circ_0001004	1.1547	0	1.4412	0.42265	0.55412	FALSE
dme_circ_0001034	1.1547	0	1.4412	0.42265	0.55412	FALSE
dme_circ_0001127	1.1547	0	1.4412	0.42265	0.55412	FALSE
dme_circ_0001197	1.1547	0	1.4412	0.42265	0.55412	FALSE
dme_circ_0001200	1.1547	0	1.4412	0.42265	0.55412	FALSE
dme_circ_0001234	1.1547	0	1.4412	0.42265	0.55412	FALSE
dme_circ_0001253	1.1547	0	1.4412	0.42265	0.55412	FALSE
dme_circ_0001279	1.1547	0	1.4412	0.42265	0.55412	FALSE
dme_circ_0001294	1.1547	0	1.4412	0.42265	0.55412	FALSE
dme_circ_0001305	1.1547	0	1.4412	0.42265	0.55412	FALSE
dme_circ_0001343	1.1547	0	1.4412	0.42265	0.55412	FALSE
dme_circ_0001362	1.1547	0	1.4412	0.42265	0.55412	FALSE
dme_circ_0001365	1.1547	0	1.4412	0.42265	0.55412	FALSE
dme_circ_0001369	1.1547	0	1.4412	0.42265	0.55412	FALSE
dme_circ_0001372	1.1547	0	1.4412	0.42265	0.55412	FALSE
dme_circ_0001378	1.1547	0	1.4412	0.42265	0.55412	FALSE
dme_circ_0001390	1.1547	0	1.4412	0.42265	0.55412	FALSE
dme_circ_0001416	1.1547	0	1.4412	0.42265	0.55412	FALSE
dme_circ_0001421	1.1547	0	1.4412	0.42265	0.55412	FALSE
dme_circ_0001472	1.1547	0	1.4412	0.42265	0.55412	FALSE
dme_circ_0001474	1.1547	0	1.4412	0.42265	0.55412	FALSE
dme_circ_0001482	1.1547	0	1.4412	0.42265	0.55412	FALSE
dme_circ_0001490	1.1547	0	1.4412	0.42265	0.55412	FALSE
dme_circ_0001492	1.1547	0	1.4412	0.42265	0.55412	FALSE
dme_circ_0001532	1.1547	0	1.4412	0.42265	0.55412	FALSE
dme_circ_0001544	1.1547	0	1.4412	0.42265	0.55412	FALSE
dme_circ_0001560	1.1547	0	1.4412	0.42265	0.55412	FALSE
dme_circ_0001583	1.1547	0	1.4412	0.42265	0.55412	FALSE
dme_circ_0001584	1.1547	0	1.4412	0.42265	0.55412	FALSE
dme_circ_0001586	1.1547	0	1.4412	0.42265	0.55412	FALSE
dme_circ_0001595	1.1547	0	1.4412	0.42265	0.55412	FALSE
dme_circ_0001622	1.1547	0	1.4412	0.42265	0.55412	FALSE
dme_circ_0001625	1.1547	0	1.4412	0.42265	0.55412	FALSE
dme_circ_0001632	1.1547	0	1.4412	0.42265	0.55412	FALSE
dme_circ_0001633	1.1547	0	1.4412	0.42265	0.55412	FALSE
dme_circ_0001645	1.1547	0	1.4412	0.42265	0.55412	FALSE
dme_circ_0001646	1.1547	0	1.4412	0.42265	0.55412	FALSE
dme_circ_0001709	1.1547	0	1.4412	0.42265	0.55412	FALSE
dme_circ_0001723	1.1547	0	1.4412	0.42265	0.55412	FALSE
dme_circ_0001744	1.1547	0	1.4412	0.42265	0.55412	FALSE
dme_circ_0001747	1.1547	0	1.4412	0.42265	0.55412	FALSE
dme_circ_0001749	1.1547	0	1.4412	0.42265	0.55412	FALSE
dme_circ_0001765	1.1547	0	1.4412	0.42265	0.55412	FALSE
dme_circ_0001768	1.1547	0	1.4412	0.42265	0.55412	FALSE
dme_circ_0001775	1.1547	0	1.4412	0.42265	0.55412	FALSE
dme_circ_0001796	1.1547	0	1.4412	0.42265	0.55412	FALSE
dme_circ_0001801	1.1547	0	1.4412	0.42265	0.55412	FALSE
dme_circ_0001806	1.1547	0	1.4412	0.42265	0.55412	FALSE
dme_circ_0001827	1.1547	0	1.4412	0.42265	0.55412	FALSE
dme_circ_0001832	1.1547	0	1.4412	0.42265	0.55412	FALSE
dme_circ_0001834	1.1547	0	1.4412	0.42265	0.55412	FALSE
dme_circ_0001837	1.1547	0	1.4412	0.42265	0.55412	FALSE
dme_circ_0001854	1.1547	0	1.4412	0.42265	0.55412	FALSE
dme_circ_0001863	1.1547	0	1.4412	0.42265	0.55412	FALSE
dme_circ_0001866	1.1547	0	1.4412	0.42265	0.55412	FALSE
dme_circ_0001875	1.1547	0	1.4412	0.42265	0.55412	FALSE
dme_circ_0001905	1.1547	0	1.4412	0.42265	0.55412	FALSE
dme_circ_0001923	1.1547	0	1.4412	0.42265	0.55412	FALSE
dme_circ_0001925	1.1547	0	1.4412	0.42265	0.55412	FALSE
dme_circ_0001928	1.1547	0	1.4412	0.42265	0.55412	FALSE
dme_circ_0001929	1.1547	0	1.4412	0.42265	0.55412	FALSE
dme_circ_0001931	1.1547	0	1.4412	0.42265	0.55412	FALSE
dme_circ_0001958	1.1547	0	1.4412	0.42265	0.55412	FALSE
dme_circ_0001962	1.1547	0	1.4412	0.42265	0.55412	FALSE
dme_circ_0001972	1.1547	0	1.4412	0.42265	0.55412	FALSE
dme_circ_0001974	1.1547	0	1.4412	0.42265	0.55412	FALSE
dme_circ_0002021	1.1547	0	1.4412	0.42265	0.55412	FALSE
dme_circ_0002023	1.1547	0	1.4412	0.42265	0.55412	FALSE
dme_circ_0002059	1.1547	0	1.4412	0.42265	0.55412	FALSE
dme_circ_0002104	1.1547	0	1.4412	0.42265	0.55412	FALSE
dme_circ_0002129	1.1547	0	1.4412	0.42265	0.55412	FALSE
dme_circ_0002151	1.1547	0	1.4412	0.42265	0.55412	FALSE
dme_circ_0002229	1.1547	0	1.4412	0.42265	0.55412	FALSE
dme_circ_0002237	1.1547	0	1.4412	0.42265	0.55412	FALSE
dme_circ_0002254	1.1547	0	1.4412	0.42265	0.55412	FALSE
dme_circ_0002262	1.1547	0	1.4412	0.42265	0.55412	FALSE
dme_circ_0002263	1.1547	0	1.4412	0.42265	0.55412	FALSE
dme_circ_0002284	1.1547	0	1.4412	0.42265	0.55412	FALSE
dme_circ_0002293	1.1547	0	1.4412	0.42265	0.55412	FALSE
dme_circ_0002308	1.1547	0	1.4412	0.42265	0.55412	FALSE
dme_circ_0002313	1.1547	0	1.4412	0.42265	0.55412	FALSE
dme_circ_0002315	1.1547	0	1.4412	0.42265	0.55412	FALSE
dme_circ_0002356	1.1547	0	1.4412	0.42265	0.55412	FALSE
dme_circ_0002359	1.1547	0	1.4412	0.42265	0.55412	FALSE
dme_circ_0002362	1.1547	0	1.4412	0.42265	0.55412	FALSE
dme_circ_0002380	1.1547	0	1.4412	0.42265	0.55412	FALSE
dme_circ_0002381	1.1547	0	1.4412	0.42265	0.55412	FALSE
dme_circ_0002400	1.1547	0	1.4412	0.42265	0.55412	FALSE
dme_circ_0002411	1.1547	0	1.4412	0.42265	0.55412	FALSE
dme_circ_0002416	1.1547	0	1.4412	0.42265	0.55412	FALSE
dme_circ_0002418	1.1547	0	1.4412	0.42265	0.55412	FALSE
dme_circ_0002448	1.1547	0	1.4412	0.42265	0.55412	FALSE
dme_circ_0002458	1.1547	0	1.4412	0.42265	0.55412	FALSE
dme_circ_0002467	1.1547	0	1.4412	0.42265	0.55412	FALSE
dme_circ_0002499	1.1547	0	1.4412	0.42265	0.55412	FALSE
dme_circ_0002502	1.1547	0	1.4412	0.42265	0.55412	FALSE
dme_circ_0002511	1.1547	0	1.4412	0.42265	0.55412	FALSE
dme_circ_0002528	1.1547	0	1.4412	0.42265	0.55412	FALSE
dme_circ_0002534	1.1547	0	1.4412	0.42265	0.55412	FALSE
dme_circ_0002543	1.1547	0	1.4412	0.42265	0.55412	FALSE
dme_circ_0002549	1.1547	0	1.4412	0.42265	0.55412	FALSE
dme_circ_0002563	1.1547	0	1.4412	0.42265	0.55412	FALSE
dme_circ_0002565	1.1547	0	1.4412	0.42265	0.55412	FALSE
dme_circ_0002580	1.1547	0	1.4412	0.42265	0.55412	FALSE
dme_circ_0002595	1.1547	0	1.4412	0.42265	0.55412	FALSE
dme_circ_0002607	1.1547	0	1.4412	0.42265	0.55412	FALSE
dme_circ_0002609	1.1547	0	1.4412	0.42265	0.55412	FALSE
dme_circ_0002630	1.1547	0	1.4412	0.42265	0.55412	FALSE
dme_circ_0002643	1.1547	0	1.4412	0.42265	0.55412	FALSE
dme_circ_0002649	1.1547	0	1.4412	0.42265	0.55412	FALSE
dme_circ_0002661	1.1547	0	1.4412	0.42265	0.55412	FALSE
dme_circ_0002690	1.1547	0	1.4412	0.42265	0.55412	FALSE
dme_circ_0002707	1.1547	0	1.4412	0.42265	0.55412	FALSE
dme_circ_0002708	1.1547	0	1.4412	0.42265	0.55412	FALSE
dme_circ_0002739	1.1547	0	1.4412	0.42265	0.55412	FALSE
dme_circ_0002745	1.1547	0	1.4412	0.42265	0.55412	FALSE
dme_circ_0002766	1.1547	0	1.4412	0.42265	0.55412	FALSE
dme_circ_0002779	1.1547	0	1.4412	0.42265	0.55412	FALSE
dme_circ_0002820	1.1547	0	1.4412	0.42265	0.55412	FALSE
dme_circ_0002833	1.1547	0	1.4412	0.42265	0.55412	FALSE
dme_circ_0002837	1.1547	0	1.4412	0.42265	0.55412	FALSE
dme_circ_0002859	1.1547	0	1.4412	0.42265	0.55412	FALSE
dme_circ_0002861	1.1547	0	1.4412	0.42265	0.55412	FALSE
dme_circ_0002871	1.1547	0	1.4412	0.42265	0.55412	FALSE
dme_circ_0002879	1.1547	0	1.4412	0.42265	0.55412	FALSE
dme_circ_0002898	1.1547	0	1.4412	0.42265	0.55412	FALSE
dme_circ_0002909	1.1547	0	1.4412	0.42265	0.55412	FALSE
dme_circ_0002924	1.1547	0	1.4412	0.42265	0.55412	FALSE
dme_circ_0002940	1.1547	0	1.4412	0.42265	0.55412	FALSE
dme_circ_0002958	1.1547	0	1.4412	0.42265	0.55412	FALSE
dme_circ_0002976	1.1547	0	1.4412	0.42265	0.55412	FALSE
dme_circ_0002979	1.1547	0	1.4412	0.42265	0.55412	FALSE
dme_circ_0002999	1.1547	0	1.4412	0.42265	0.55412	FALSE
dme_circ_0003030	1.1547	0	1.4412	0.42265	0.55412	FALSE
dme_circ_0003051	1.1547	0	1.4412	0.42265	0.55412	FALSE
dme_circ_0003102	1.1547	0	1.4412	0.42265	0.55412	FALSE
dme_circ_0003119	1.1547	0	1.4412	0.42265	0.55412	FALSE
dme_circ_0003143	1.1547	0	1.4412	0.42265	0.55412	FALSE
dme_circ_0003147	1.1547	0	1.4412	0.42265	0.55412	FALSE
dme_circ_0003156	1.1547	0	1.4412	0.42265	0.55412	FALSE
dme_circ_0003162	1.1547	0	1.4412	0.42265	0.55412	FALSE
dme_circ_0003175	1.1547	0	1.4412	0.42265	0.55412	FALSE
dme_circ_0003200	1.1547	0	1.4412	0.42265	0.55412	FALSE
dme_circ_0003204	1.1547	0	1.4412	0.42265	0.55412	FALSE
dme_circ_0003224	1.1547	0	1.4412	0.42265	0.55412	FALSE
dme_circ_0003234	1.1547	0	1.4412	0.42265	0.55412	FALSE
dme_circ_0003257	1.1547	0	1.4412	0.42265	0.55412	FALSE
dme_circ_0003261	1.1547	0	1.4412	0.42265	0.55412	FALSE
dme_circ_0003301	1.1547	0	1.4412	0.42265	0.55412	FALSE
dme_circ_0003307	1.1547	0	1.4412	0.42265	0.55412	FALSE
dme_circ_0003327	1.1547	0	1.4412	0.42265	0.55412	FALSE
dme_circ_0003334	1.1547	0	1.4412	0.42265	0.55412	FALSE
dme_circ_0003335	1.1547	0	1.4412	0.42265	0.55412	FALSE
dme_circ_0003342	1.1547	0	1.4412	0.42265	0.55412	FALSE
dme_circ_0003372	1.1547	0	1.4412	0.42265	0.55412	FALSE
dme_circ_0003377	1.1547	0	1.4412	0.42265	0.55412	FALSE
dme_circ_0003381	1.1547	0	1.4412	0.42265	0.55412	FALSE
dme_circ_0003392	1.1547	0	1.4412	0.42265	0.55412	FALSE
dme_circ_0003424	1.1547	0	1.4412	0.42265	0.55412	FALSE
dme_circ_0003439	1.1547	0	1.4412	0.42265	0.55412	FALSE
dme_circ_0003450	1.1547	0	1.4412	0.42265	0.55412	FALSE
dme_circ_0003454	1.1547	0	1.4412	0.42265	0.55412	FALSE
dme_circ_0003468	1.1547	0	1.4412	0.42265	0.55412	FALSE
dme_circ_0003479	1.1547	0	1.4412	0.42265	0.55412	FALSE
dme_circ_0003491	1.1547	0	1.4412	0.42265	0.55412	FALSE
dme_circ_0003509	1.1547	0	1.4412	0.42265	0.55412	FALSE
dme_circ_0003512	1.1547	0	1.4412	0.42265	0.55412	FALSE
dme_circ_0003514	1.1547	0	1.4412	0.42265	0.55412	FALSE
dme_circ_0003532	1.1547	0	1.4412	0.42265	0.55412	FALSE
dme_circ_0003536	1.1547	0	1.4412	0.42265	0.55412	FALSE
dme_circ_0003539	1.1547	0	1.4412	0.42265	0.55412	FALSE
dme_circ_0003570	1.1547	0	1.4412	0.42265	0.55412	FALSE
dme_circ_0003603	1.1547	0	1.4412	0.42265	0.55412	FALSE
dme_circ_0003607	1.1547	0	1.4412	0.42265	0.55412	FALSE
dme_circ_0003611	1.1547	0	1.4412	0.42265	0.55412	FALSE
dme_circ_0003618	1.1547	0	1.4412	0.42265	0.55412	FALSE
dme_circ_0003641	1.1547	0	1.4412	0.42265	0.55412	FALSE
dme_circ_0003645	1.1547	0	1.4412	0.42265	0.55412	FALSE
dme_circ_0003673	1.1547	0	1.4412	0.42265	0.55412	FALSE
dme_circ_0003712	1.1547	0	1.4412	0.42265	0.55412	FALSE
dme_circ_0003725	1.1547	0	1.4412	0.42265	0.55412	FALSE
dme_circ_0003736	1.1547	0	1.4412	0.42265	0.55412	FALSE
dme_circ_0003749	1.1547	0	1.4412	0.42265	0.55412	FALSE
dme_circ_0003770	1.1547	0	1.4412	0.42265	0.55412	FALSE
dme_circ_0003772	1.1547	0	1.4412	0.42265	0.55412	FALSE
dme_circ_0003786	1.1547	0	1.4412	0.42265	0.55412	FALSE
dme_circ_0003792	1.1547	0	1.4412	0.42265	0.55412	FALSE
dme_circ_0003799	1.1547	0	1.4412	0.42265	0.55412	FALSE
dme_circ_0003846	1.1547	0	1.4412	0.42265	0.55412	FALSE
dme_circ_0003876	1.1547	0	1.4412	0.42265	0.55412	FALSE
dme_circ_0003888	1.1547	0	1.4412	0.42265	0.55412	FALSE
dme_circ_0003889	1.1547	0	1.4412	0.42265	0.55412	FALSE
dme_circ_0003913	1.1547	0	1.4412	0.42265	0.55412	FALSE
dme_circ_0003919	1.1547	0	1.4412	0.42265	0.55412	FALSE
dme_circ_0003920	1.1547	0	1.4412	0.42265	0.55412	FALSE
dme_circ_0003933	1.1547	0	1.4412	0.42265	0.55412	FALSE
dme_circ_0003935	1.1547	0	1.4412	0.42265	0.55412	FALSE
dme_circ_0003937	1.1547	0	1.4412	0.42265	0.55412	FALSE
dme_circ_0003950	1.1547	0	1.4412	0.42265	0.55412	FALSE
dme_circ_0003952	1.1547	0	1.4412	0.42265	0.55412	FALSE
dme_circ_0004004	1.1547	0	1.4412	0.42265	0.55412	FALSE
dme_circ_0004007	1.1547	0	1.4412	0.42265	0.55412	FALSE
dme_circ_0004037	1.1547	0	1.4412	0.42265	0.55412	FALSE
dme_circ_0004049	1.1547	0	1.4412	0.42265	0.55412	FALSE
dme_circ_0004050	1.1547	0	1.4412	0.42265	0.55412	FALSE
dme_circ_0004052	1.1547	0	1.4412	0.42265	0.55412	FALSE
dme_circ_0004064	1.1547	0	1.4412	0.42265	0.55412	FALSE
dme_circ_0004078	1.1547	0	1.4412	0.42265	0.55412	FALSE
dme_circ_0004082	1.1547	0	1.4412	0.42265	0.55412	FALSE
dme_circ_0004091	1.1547	0	1.4412	0.42265	0.55412	FALSE
dme_circ_0004108	1.1547	0	1.4412	0.42265	0.55412	FALSE
dme_circ_0004111	1.1547	0	1.4412	0.42265	0.55412	FALSE
dme_circ_0004112	1.1547	0	1.4412	0.42265	0.55412	FALSE
dme_circ_0004119	1.1547	0	1.4412	0.42265	0.55412	FALSE
dme_circ_0004131	1.1547	0	1.4412	0.42265	0.55412	FALSE
dme_circ_0004166	1.1547	0	1.4412	0.42265	0.55412	FALSE
dme_circ_0004178	1.1547	0	1.4412	0.42265	0.55412	FALSE
dme_circ_0004187	1.1547	0	1.4412	0.42265	0.55412	FALSE
dme_circ_0004192	1.1547	0	1.4412	0.42265	0.55412	FALSE
dme_circ_0004249	1.1547	0	1.4412	0.42265	0.55412	FALSE
dme_circ_0004265	1.1547	0	1.4412	0.42265	0.55412	FALSE
dme_circ_0004271	1.1547	0	1.4412	0.42265	0.55412	FALSE
dme_circ_0004300	1.1547	0	1.4412	0.42265	0.55412	FALSE
dme_circ_0004333	1.1547	0	1.4412	0.42265	0.55412	FALSE
dme_circ_0004361	1.1547	0	1.4412	0.42265	0.55412	FALSE
dme_circ_0004367	1.1547	0	1.4412	0.42265	0.55412	FALSE
dme_circ_0004385	1.1547	0	1.4412	0.42265	0.55412	FALSE
dme_circ_0004430	1.1547	0	1.4412	0.42265	0.55412	FALSE
dme_circ_0004457	1.1547	0	1.4412	0.42265	0.55412	FALSE
dme_circ_0004469	1.1547	0	1.4412	0.42265	0.55412	FALSE
dme_circ_0004473	1.1547	0	1.4412	0.42265	0.55412	FALSE
dme_circ_0004500	1.1547	0	1.4412	0.42265	0.55412	FALSE
dme_circ_0004503	1.1547	0	1.4412	0.42265	0.55412	FALSE
dme_circ_0004512	1.1547	0	1.4412	0.42265	0.55412	FALSE
dme_circ_0004517	1.1547	0	1.4412	0.42265	0.55412	FALSE
dme_circ_0004524	1.1547	0	1.4412	0.42265	0.55412	FALSE
dme_circ_0004547	1.1547	0	1.4412	0.42265	0.55412	FALSE
dme_circ_0004559	1.1547	0	1.4412	0.42265	0.55412	FALSE
dme_circ_0004563	1.1547	0	1.4412	0.42265	0.55412	FALSE
dme_circ_0004567	1.1547	0	1.4412	0.42265	0.55412	FALSE
dme_circ_0004571	1.1547	0	1.4412	0.42265	0.55412	FALSE
dme_circ_0004587	1.1547	0	1.4412	0.42265	0.55412	FALSE
dme_circ_0004601	1.1547	0	1.4412	0.42265	0.55412	FALSE
dme_circ_0004635	1.1547	0	1.4412	0.42265	0.55412	FALSE
dme_circ_0004650	1.1547	0	1.4412	0.42265	0.55412	FALSE
dme_circ_0004669	1.1547	0	1.4412	0.42265	0.55412	FALSE
dme_circ_0004670	1.1547	0	1.4412	0.42265	0.55412	FALSE
dme_circ_0004672	1.1547	0	1.4412	0.42265	0.55412	FALSE
dme_circ_0004683	1.1547	0	1.4412	0.42265	0.55412	FALSE
dme_circ_0004688	1.1547	0	1.4412	0.42265	0.55412	FALSE
dme_circ_0004701	1.1547	0	1.4412	0.42265	0.55412	FALSE
dme_circ_0004707	1.1547	0	1.4412	0.42265	0.55412	FALSE
dme_circ_0004708	1.1547	0	1.4412	0.42265	0.55412	FALSE
dme_circ_0004716	1.1547	0	1.4412	0.42265	0.55412	FALSE
dme_circ_0004732	1.1547	0	1.4412	0.42265	0.55412	FALSE
dme_circ_0004733	1.1547	0	1.4412	0.42265	0.55412	FALSE
dme_circ_0004737	1.1547	0	1.4412	0.42265	0.55412	FALSE
dme_circ_0004750	1.1547	0	1.4412	0.42265	0.55412	FALSE
dme_circ_0004800	1.1547	0	1.4412	0.42265	0.55412	FALSE
dme_circ_0004822	1.1547	0	1.4412	0.42265	0.55412	FALSE
dme_circ_0004871	1.1547	0	1.4412	0.42265	0.55412	FALSE
dme_circ_0004878	1.1547	0	1.4412	0.42265	0.55412	FALSE
dme_circ_0004895	1.1547	0	1.4412	0.42265	0.55412	FALSE
dme_circ_0004909	1.1547	0	1.4412	0.42265	0.55412	FALSE
dme_circ_0004911	1.1547	0	1.4412	0.42265	0.55412	FALSE
dme_circ_0004919	1.1547	0	1.4412	0.42265	0.55412	FALSE
dme_circ_0004920	1.1547	0	1.4412	0.42265	0.55412	FALSE
dme_circ_0004923	1.1547	0	1.4412	0.42265	0.55412	FALSE
dme_circ_0004930	1.1547	0	1.4412	0.42265	0.55412	FALSE
dme_circ_0004931	1.1547	0	1.4412	0.42265	0.55412	FALSE
dme_circ_0004933	1.1547	0	1.4412	0.42265	0.55412	FALSE
dme_circ_0004992	1.1547	0	1.4412	0.42265	0.55412	FALSE
dme_circ_0005002	1.1547	0	1.4412	0.42265	0.55412	FALSE
dme_circ_0005007	1.1547	0	1.4412	0.42265	0.55412	FALSE
dme_circ_0005039	1.1547	0	1.4412	0.42265	0.55412	FALSE
dme_circ_0005051	1.1547	0	1.4412	0.42265	0.55412	FALSE
dme_circ_0005069	1.1547	0	1.4412	0.42265	0.55412	FALSE
dme_circ_0005078	1.1547	0	1.4412	0.42265	0.55412	FALSE
dme_circ_0005095	1.1547	0	1.4412	0.42265	0.55412	FALSE
dme_circ_0005154	1.1547	0	1.4412	0.42265	0.55412	FALSE
dme_circ_0005187	1.1547	0	1.4412	0.42265	0.55412	FALSE
dme_circ_0005205	1.1547	0	1.4412	0.42265	0.55412	FALSE
dme_circ_0005225	1.1547	0	1.4412	0.42265	0.55412	FALSE
dme_circ_0005250	1.1547	0	1.4412	0.42265	0.55412	FALSE
dme_circ_0005253	1.1547	0	1.4412	0.42265	0.55412	FALSE
dme_circ_0005263	1.1547	0	1.4412	0.42265	0.55412	FALSE
dme_circ_0005266	1.1547	0	1.4412	0.42265	0.55412	FALSE
dme_circ_0005276	1.1547	0	1.4412	0.42265	0.55412	FALSE
dme_circ_0005291	1.1547	0	1.4412	0.42265	0.55412	FALSE
dme_circ_0005293	1.1547	0	1.4412	0.42265	0.55412	FALSE
dme_circ_0005294	1.1547	0	1.4412	0.42265	0.55412	FALSE
dme_circ_0005339	1.1547	0	1.4412	0.42265	0.55412	FALSE
dme_circ_0005343	1.1547	0	1.4412	0.42265	0.55412	FALSE
dme_circ_0005347	1.1547	0	1.4412	0.42265	0.55412	FALSE
dme_circ_0005420	1.1547	0	1.4412	0.42265	0.55412	FALSE
dme_circ_0005423	1.1547	0	1.4412	0.42265	0.55412	FALSE
dme_circ_0005474	1.1547	0	1.4412	0.42265	0.55412	FALSE
dme_circ_0005484	1.1547	0	1.4412	0.42265	0.55412	FALSE
dme_circ_0005511	1.1547	0	1.4412	0.42265	0.55412	FALSE
dme_circ_0005523	1.1547	0	1.4412	0.42265	0.55412	FALSE
dme_circ_0005531	1.1547	0	1.4412	0.42265	0.55412	FALSE
dme_circ_0005541	1.1547	0	1.4412	0.42265	0.55412	FALSE
dme_circ_0005559	1.1547	0	1.4412	0.42265	0.55412	FALSE
dme_circ_0005596	1.1547	0	1.4412	0.42265	0.55412	FALSE
dme_circ_0005600	1.1547	0	1.4412	0.42265	0.55412	FALSE
dme_circ_0005620	1.1547	0	1.4412	0.42265	0.55412	FALSE
dme_circ_0005649	1.1547	0	1.4412	0.42265	0.55412	FALSE
dme_circ_0005655	1.1547	0	1.4412	0.42265	0.55412	FALSE
dme_circ_0005664	1.1547	0	1.4412	0.42265	0.55412	FALSE
dme_circ_0005675	1.1547	0	1.4412	0.42265	0.55412	FALSE
dme_circ_0005676	1.1547	0	1.4412	0.42265	0.55412	FALSE
dme_circ_0005703	1.1547	0	1.4412	0.42265	0.55412	FALSE
dme_circ_0005728	1.1547	0	1.4412	0.42265	0.55412	FALSE
dme_circ_0005732	1.1547	0	1.4412	0.42265	0.55412	FALSE
dme_circ_0005767	1.1547	0	1.4412	0.42265	0.55412	FALSE
dme_circ_0005772	1.1547	0	1.4412	0.42265	0.55412	FALSE
dme_circ_0005809	1.1547	0	1.4412	0.42265	0.55412	FALSE
dme_circ_0005816	1.1547	0	1.4412	0.42265	0.55412	FALSE
dme_circ_0005827	1.1547	0	1.4412	0.42265	0.55412	FALSE
dme_circ_0005832	1.1547	0	1.4412	0.42265	0.55412	FALSE
dme_circ_0005846	1.1547	0	1.4412	0.42265	0.55412	FALSE
dme_circ_0005857	1.1547	0	1.4412	0.42265	0.55412	FALSE
dme_circ_0005869	1.1547	0	1.4412	0.42265	0.55412	FALSE
dme_circ_0005960	1.1547	0	1.4412	0.42265	0.55412	FALSE
dme_circ_0005963	1.1547	0	1.4412	0.42265	0.55412	FALSE
dme_circ_0005967	1.1547	0	1.4412	0.42265	0.55412	FALSE
dme_circ_0005981	1.1547	0	1.4412	0.42265	0.55412	FALSE
dme_circ_0005986	1.1547	0	1.4412	0.42265	0.55412	FALSE
dme_circ_0005990	1.1547	0	1.4412	0.42265	0.55412	FALSE
dme_circ_0005996	1.1547	0	1.4412	0.42265	0.55412	FALSE
dme_circ_0006001	1.1547	0	1.4412	0.42265	0.55412	FALSE
dme_circ_0006009	1.1547	0	1.4412	0.42265	0.55412	FALSE
dme_circ_0006011	1.1547	0	1.4412	0.42265	0.55412	FALSE
dme_circ_0006012	1.1547	0	1.4412	0.42265	0.55412	FALSE
dme_circ_0006013	1.1547	0	1.4412	0.42265	0.55412	FALSE
dme_circ_0006022	1.1547	0	1.4412	0.42265	0.55412	FALSE
dme_circ_0006044	1.1547	0	1.4412	0.42265	0.55412	FALSE
dme_circ_0006056	1.1547	0	1.4412	0.42265	0.55412	FALSE
dme_circ_0006057	1.1547	0	1.4412	0.42265	0.55412	FALSE
dme_circ_0006077	1.1547	0	1.4412	0.42265	0.55412	FALSE
dme_circ_0006104	1.1547	0	1.4412	0.42265	0.55412	FALSE
dme_circ_0006139	1.1547	0	1.4412	0.42265	0.55412	FALSE
dme_circ_0006154	1.1547	0	1.4412	0.42265	0.55412	FALSE
dme_circ_0006157	1.1547	0	1.4412	0.42265	0.55412	FALSE
dme_circ_0006172	1.1547	0	1.4412	0.42265	0.55412	FALSE
dme_circ_0006177	1.1547	0	1.4412	0.42265	0.55412	FALSE
dme_circ_0006217	1.1547	0	1.4412	0.42265	0.55412	FALSE
dme_circ_0006247	1.1547	0	1.4412	0.42265	0.55412	FALSE
dme_circ_0006276	1.1547	0	1.4412	0.42265	0.55412	FALSE
dme_circ_0006278	1.1547	0	1.4412	0.42265	0.55412	FALSE
dme_circ_0006294	1.1547	0	1.4412	0.42265	0.55412	FALSE
dme_circ_0006295	1.1547	0	1.4412	0.42265	0.55412	FALSE
dme_circ_0006296	1.1547	0	1.4412	0.42265	0.55412	FALSE
dme_circ_0006299	1.1547	0	1.4412	0.42265	0.55412	FALSE
dme_circ_0006312	1.1547	0	1.4412	0.42265	0.55412	FALSE
dme_circ_0006331	1.1547	0	1.4412	0.42265	0.55412	FALSE
dme_circ_0006363	1.1547	0	1.4412	0.42265	0.55412	FALSE
dme_circ_0006429	1.1547	0	1.4412	0.42265	0.55412	FALSE
dme_circ_0006449	1.1547	0	1.4412	0.42265	0.55412	FALSE
dme_circ_0006458	1.1547	0	1.4412	0.42265	0.55412	FALSE
dme_circ_0006460	1.1547	0	1.4412	0.42265	0.55412	FALSE
dme_circ_0006474	1.1547	0	1.4412	0.42265	0.55412	FALSE
dme_circ_0006481	1.1547	0	1.4412	0.42265	0.55412	FALSE
dme_circ_0006498	1.1547	0	1.4412	0.42265	0.55412	FALSE
dme_circ_0006517	1.1547	0	1.4412	0.42265	0.55412	FALSE
dme_circ_0006540	1.1547	0	1.4412	0.42265	0.55412	FALSE
dme_circ_0006565	1.1547	0	1.4412	0.42265	0.55412	FALSE
dme_circ_0006570	1.1547	0	1.4412	0.42265	0.55412	FALSE
dme_circ_0006591	1.1547	0	1.4412	0.42265	0.55412	FALSE
dme_circ_0006602	1.1547	0	1.4412	0.42265	0.55412	FALSE
dme_circ_0006607	1.1547	0	1.4412	0.42265	0.55412	FALSE
dme_circ_0006611	1.1547	0	1.4412	0.42265	0.55412	FALSE
dme_circ_0006633	1.1547	0	1.4412	0.42265	0.55412	FALSE
dme_circ_0006643	1.1547	0	1.4412	0.42265	0.55412	FALSE
dme_circ_0006646	1.1547	0	1.4412	0.42265	0.55412	FALSE
dme_circ_0006665	1.1547	0	1.4412	0.42265	0.55412	FALSE
dme_circ_0006670	1.1547	0	1.4412	0.42265	0.55412	FALSE
dme_circ_0006727	1.1547	0	1.4412	0.42265	0.55412	FALSE
dme_circ_0006749	1.1547	0	1.4412	0.42265	0.55412	FALSE
dme_circ_0006762	1.1547	0	1.4412	0.42265	0.55412	FALSE
dme_circ_0006768	1.1547	0	1.4412	0.42265	0.55412	FALSE
dme_circ_0006773	1.1547	0	1.4412	0.42265	0.55412	FALSE
dme_circ_0006776	1.1547	0	1.4412	0.42265	0.55412	FALSE
dme_circ_0006805	1.1547	0	1.4412	0.42265	0.55412	FALSE
dme_circ_0006808	1.1547	0	1.4412	0.42265	0.55412	FALSE
dme_circ_0006809	1.1547	0	1.4412	0.42265	0.55412	FALSE
dme_circ_0006829	1.1547	0	1.4412	0.42265	0.55412	FALSE
dme_circ_0006830	1.1547	0	1.4412	0.42265	0.55412	FALSE
dme_circ_0006841	1.1547	0	1.4412	0.42265	0.55412	FALSE
dme_circ_0006842	1.1547	0	1.4412	0.42265	0.55412	FALSE
dme_circ_0006845	1.1547	0	1.4412	0.42265	0.55412	FALSE
dme_circ_0006854	1.1547	0	1.4412	0.42265	0.55412	FALSE
dme_circ_0006856	1.1547	0	1.4412	0.42265	0.55412	FALSE
dme_circ_0006869	1.1547	0	1.4412	0.42265	0.55412	FALSE
dme_circ_0006876	1.1547	0	1.4412	0.42265	0.55412	FALSE
dme_circ_0006906	1.1547	0	1.4412	0.42265	0.55412	FALSE
dme_circ_0006914	1.1547	0	1.4412	0.42265	0.55412	FALSE
dme_circ_0006921	1.1547	0	1.4412	0.42265	0.55412	FALSE
dme_circ_0006952	1.1547	0	1.4412	0.42265	0.55412	FALSE
dme_circ_0006988	1.1547	0	1.4412	0.42265	0.55412	FALSE
dme_circ_0007010	1.1547	0	1.4412	0.42265	0.55412	FALSE
dme_circ_0007025	1.1547	0	1.4412	0.42265	0.55412	FALSE
dme_circ_0007035	1.1547	0	1.4412	0.42265	0.55412	FALSE
dme_circ_0007047	1.1547	0	1.4412	0.42265	0.55412	FALSE
dme_circ_0007057	1.1547	0	1.4412	0.42265	0.55412	FALSE
dme_circ_0007064	1.1547	0	1.4412	0.42265	0.55412	FALSE
dme_circ_0007085	1.1547	0	1.4412	0.42265	0.55412	FALSE
dme_circ_0007086	1.1547	0	1.4412	0.42265	0.55412	FALSE
dme_circ_0007089	1.1547	0	1.4412	0.42265	0.55412	FALSE
dme_circ_0007106	1.1547	0	1.4412	0.42265	0.55412	FALSE
dme_circ_0007118	1.1547	0	1.4412	0.42265	0.55412	FALSE
dme_circ_0007160	1.1547	0	1.4412	0.42265	0.55412	FALSE
dme_circ_0007163	1.1547	0	1.4412	0.42265	0.55412	FALSE
dme_circ_0007174	1.1547	0	1.4412	0.42265	0.55412	FALSE
dme_circ_0007185	1.1547	0	1.4412	0.42265	0.55412	FALSE
dme_circ_0007215	1.1547	0	1.4412	0.42265	0.55412	FALSE
dme_circ_0007223	1.1547	0	1.4412	0.42265	0.55412	FALSE
dme_circ_0007251	1.1547	0	1.4412	0.42265	0.55412	FALSE
dme_circ_0007257	1.1547	0	1.4412	0.42265	0.55412	FALSE
dme_circ_0007270	1.1547	0	1.4412	0.42265	0.55412	FALSE
dme_circ_0007334	1.1547	0	1.4412	0.42265	0.55412	FALSE
dme_circ_0007356	1.1547	0	1.4412	0.42265	0.55412	FALSE
dme_circ_0007357	1.1547	0	1.4412	0.42265	0.55412	FALSE
dme_circ_0007371	1.1547	0	1.4412	0.42265	0.55412	FALSE
dme_circ_0007380	1.1547	0	1.4412	0.42265	0.55412	FALSE
dme_circ_0007418	1.1547	0	1.4412	0.42265	0.55412	FALSE
dme_circ_0007425	1.1547	0	1.4412	0.42265	0.55412	FALSE
dme_circ_0007455	1.1547	0	1.4412	0.42265	0.55412	FALSE
dme_circ_0007480	1.1547	0	1.4412	0.42265	0.55412	FALSE
dme_circ_0007488	1.1547	0	1.4412	0.42265	0.55412	FALSE
dme_circ_0007497	1.1547	0	1.4412	0.42265	0.55412	FALSE
dme_circ_0007505	1.1547	0	1.4412	0.42265	0.55412	FALSE
dme_circ_0007514	1.1547	0	1.4412	0.42265	0.55412	FALSE
dme_circ_0007522	1.1547	0	1.4412	0.42265	0.55412	FALSE
dme_circ_0007599	1.1547	0	1.4412	0.42265	0.55412	FALSE
dme_circ_0007602	1.1547	0	1.4412	0.42265	0.55412	FALSE
dme_circ_0007615	1.1547	0	1.4412	0.42265	0.55412	FALSE
dme_circ_0007645	1.1547	0	1.4412	0.42265	0.55412	FALSE
dme_circ_0007658	1.1547	0	1.4412	0.42265	0.55412	FALSE
dme_circ_0007685	1.1547	0	1.4412	0.42265	0.55412	FALSE
dme_circ_0007702	1.1547	0	1.4412	0.42265	0.55412	FALSE
dme_circ_0007714	1.1547	0	1.4412	0.42265	0.55412	FALSE
dme_circ_0007715	1.1547	0	1.4412	0.42265	0.55412	FALSE
dme_circ_0007782	1.1547	0	1.4412	0.42265	0.55412	FALSE
dme_circ_0007783	1.1547	0	1.4412	0.42265	0.55412	FALSE
dme_circ_0007795	1.1547	0	1.4412	0.42265	0.55412	FALSE
dme_circ_0007796	1.1547	0	1.4412	0.42265	0.55412	FALSE
dme_circ_0007835	1.1547	0	1.4412	0.42265	0.55412	FALSE
dme_circ_0007850	1.1547	0	1.4412	0.42265	0.55412	FALSE
dme_circ_0007851	1.1547	0	1.4412	0.42265	0.55412	FALSE
dme_circ_0007879	1.1547	0	1.4412	0.42265	0.55412	FALSE
dme_circ_0007889	1.1547	0	1.4412	0.42265	0.55412	FALSE
dme_circ_0007906	1.1547	0	1.4412	0.42265	0.55412	FALSE
dme_circ_0007910	1.1547	0	1.4412	0.42265	0.55412	FALSE
dme_circ_0007922	1.1547	0	1.4412	0.42265	0.55412	FALSE
dme_circ_0007926	1.1547	0	1.4412	0.42265	0.55412	FALSE
dme_circ_0007931	1.1547	0	1.4412	0.42265	0.55412	FALSE
dme_circ_0007933	1.1547	0	1.4412	0.42265	0.55412	FALSE
dme_circ_0007947	1.1547	0	1.4412	0.42265	0.55412	FALSE
dme_circ_0007952	1.1547	0	1.4412	0.42265	0.55412	FALSE
dme_circ_0008000	1.1547	0	1.4412	0.42265	0.55412	FALSE
dme_circ_0008004	1.1547	0	1.4412	0.42265	0.55412	FALSE
dme_circ_0008016	1.1547	0	1.4412	0.42265	0.55412	FALSE
dme_circ_0008019	1.1547	0	1.4412	0.42265	0.55412	FALSE
dme_circ_0008028	1.1547	0	1.4412	0.42265	0.55412	FALSE
dme_circ_0008035	1.1547	0	1.4412	0.42265	0.55412	FALSE
dme_circ_0008040	1.1547	0	1.4412	0.42265	0.55412	FALSE
dme_circ_0008058	1.1547	0	1.4412	0.42265	0.55412	FALSE
dme_circ_0008075	1.1547	0	1.4412	0.42265	0.55412	FALSE
dme_circ_0008094	1.1547	0	1.4412	0.42265	0.55412	FALSE
dme_circ_0008097	1.1547	0	1.4412	0.42265	0.55412	FALSE
dme_circ_0008124	1.1547	0	1.4412	0.42265	0.55412	FALSE
dme_circ_0008178	1.1547	0	1.4412	0.42265	0.55412	FALSE
dme_circ_0008191	1.1547	0	1.4412	0.42265	0.55412	FALSE
dme_circ_0008197	1.1547	0	1.4412	0.42265	0.55412	FALSE
dme_circ_0008228	1.1547	0	1.4412	0.42265	0.55412	FALSE
dme_circ_0008240	1.1547	0	1.4412	0.42265	0.55412	FALSE
dme_circ_0008243	1.1547	0	1.4412	0.42265	0.55412	FALSE
dme_circ_0008247	1.1547	0	1.4412	0.42265	0.55412	FALSE
dme_circ_0008298	1.1547	0	1.4412	0.42265	0.55412	FALSE
dme_circ_0008320	1.1547	0	1.4412	0.42265	0.55412	FALSE
dme_circ_0008337	1.1547	0	1.4412	0.42265	0.55412	FALSE
dme_circ_0008352	1.1547	0	1.4412	0.42265	0.55412	FALSE
dme_circ_0008388	1.1547	0	1.4412	0.42265	0.55412	FALSE
dme_circ_0008389	1.1547	0	1.4412	0.42265	0.55412	FALSE
dme_circ_0008409	1.1547	0	1.4412	0.42265	0.55412	FALSE
dme_circ_0008414	1.1547	0	1.4412	0.42265	0.55412	FALSE
dme_circ_0008422	1.1547	0	1.4412	0.42265	0.55412	FALSE
dme_circ_0008442	1.1547	0	1.4412	0.42265	0.55412	FALSE
dme_circ_0008484	1.1547	0	1.4412	0.42265	0.55412	FALSE
dme_circ_0008502	1.1547	0	1.4412	0.42265	0.55412	FALSE
dme_circ_0008509	1.1547	0	1.4412	0.42265	0.55412	FALSE
dme_circ_0008522	1.1547	0	1.4412	0.42265	0.55412	FALSE
dme_circ_0008523	1.1547	0	1.4412	0.42265	0.55412	FALSE
dme_circ_0008528	1.1547	0	1.4412	0.42265	0.55412	FALSE
dme_circ_0008530	1.1547	0	1.4412	0.42265	0.55412	FALSE
dme_circ_0008537	1.1547	0	1.4412	0.42265	0.55412	FALSE
dme_circ_0008549	1.1547	0	1.4412	0.42265	0.55412	FALSE
dme_circ_0008550	1.1547	0	1.4412	0.42265	0.55412	FALSE
dme_circ_0008574	1.1547	0	1.4412	0.42265	0.55412	FALSE
dme_circ_0008610	1.1547	0	1.4412	0.42265	0.55412	FALSE
dme_circ_0008626	1.1547	0	1.4412	0.42265	0.55412	FALSE
dme_circ_0008645	1.1547	0	1.4412	0.42265	0.55412	FALSE
dme_circ_0008647	1.1547	0	1.4412	0.42265	0.55412	FALSE
dme_circ_0008692	1.1547	0	1.4412	0.42265	0.55412	FALSE
dme_circ_0008705	1.1547	0	1.4412	0.42265	0.55412	FALSE
dme_circ_0008709	1.1547	0	1.4412	0.42265	0.55412	FALSE
dme_circ_0008712	1.1547	0	1.4412	0.42265	0.55412	FALSE
dme_circ_0008732	1.1547	0	1.4412	0.42265	0.55412	FALSE
dme_circ_0008737	1.1547	0	1.4412	0.42265	0.55412	FALSE
dme_circ_0008775	1.1547	0	1.4412	0.42265	0.55412	FALSE
dme_circ_0008799	1.1547	0	1.4412	0.42265	0.55412	FALSE
dme_circ_0008815	1.1547	0	1.4412	0.42265	0.55412	FALSE
dme_circ_0008823	1.1547	0	1.4412	0.42265	0.55412	FALSE
dme_circ_0008831	1.1547	0	1.4412	0.42265	0.55412	FALSE
dme_circ_0008836	1.1547	0	1.4412	0.42265	0.55412	FALSE
dme_circ_0008851	1.1547	0	1.4412	0.42265	0.55412	FALSE
dme_circ_0008872	1.1547	0	1.4412	0.42265	0.55412	FALSE
dme_circ_0008910	1.1547	0	1.4412	0.42265	0.55412	FALSE
dme_circ_0008920	1.1547	0	1.4412	0.42265	0.55412	FALSE
dme_circ_0008930	1.1547	0	1.4412	0.42265	0.55412	FALSE
dme_circ_0008942	1.1547	0	1.4412	0.42265	0.55412	FALSE
dme_circ_0008956	1.1547	0	1.4412	0.42265	0.55412	FALSE
dme_circ_0008959	1.1547	0	1.4412	0.42265	0.55412	FALSE
dme_circ_0008964	1.1547	0	1.4412	0.42265	0.55412	FALSE
dme_circ_0008965	1.1547	0	1.4412	0.42265	0.55412	FALSE
dme_circ_0008985	1.1547	0	1.4412	0.42265	0.55412	FALSE
dme_circ_0008998	1.1547	0	1.4412	0.42265	0.55412	FALSE
dme_circ_0009016	1.1547	0	1.4412	0.42265	0.55412	FALSE
dme_circ_0009036	1.1547	0	1.4412	0.42265	0.55412	FALSE
dme_circ_0009048	1.1547	0	1.4412	0.42265	0.55412	FALSE
dme_circ_0009051	1.1547	0	1.4412	0.42265	0.55412	FALSE
dme_circ_0009057	1.1547	0	1.4412	0.42265	0.55412	FALSE
dme_circ_0009069	1.1547	0	1.4412	0.42265	0.55412	FALSE
dme_circ_0009139	1.1547	0	1.4412	0.42265	0.55412	FALSE
dme_circ_0009145	1.1547	0	1.4412	0.42265	0.55412	FALSE
dme_circ_0009149	1.1547	0	1.4412	0.42265	0.55412	FALSE
dme_circ_0009152	1.1547	0	1.4412	0.42265	0.55412	FALSE
dme_circ_0009154	1.1547	0	1.4412	0.42265	0.55412	FALSE
dme_circ_0009168	1.1547	0	1.4412	0.42265	0.55412	FALSE
dme_circ_0009170	1.1547	0	1.4412	0.42265	0.55412	FALSE
dme_circ_0009186	1.1547	0	1.4412	0.42265	0.55412	FALSE
dme_circ_0009197	1.1547	0	1.4412	0.42265	0.55412	FALSE
dme_circ_0009219	1.1547	0	1.4412	0.42265	0.55412	FALSE
dme_circ_0009244	1.1547	0	1.4412	0.42265	0.55412	FALSE
dme_circ_0009280	1.1547	0	1.4412	0.42265	0.55412	FALSE
dme_circ_0009281	1.1547	0	1.4412	0.42265	0.55412	FALSE
dme_circ_0009285	1.1547	0	1.4412	0.42265	0.55412	FALSE
dme_circ_0009304	1.1547	0	1.4412	0.42265	0.55412	FALSE
dme_circ_0009315	1.1547	0	1.4412	0.42265	0.55412	FALSE
dme_circ_0009382	1.1547	0	1.4412	0.42265	0.55412	FALSE
dme_circ_0009383	1.1547	0	1.4412	0.42265	0.55412	FALSE
dme_circ_0009390	1.1547	0	1.4412	0.42265	0.55412	FALSE
dme_circ_0009430	1.1547	0	1.4412	0.42265	0.55412	FALSE
dme_circ_0009432	1.1547	0	1.4412	0.42265	0.55412	FALSE
dme_circ_0009460	1.1547	0	1.4412	0.42265	0.55412	FALSE
dme_circ_0009467	1.1547	0	1.4412	0.42265	0.55412	FALSE
dme_circ_0009468	1.1547	0	1.4412	0.42265	0.55412	FALSE
dme_circ_0009479	1.1547	0	1.4412	0.42265	0.55412	FALSE
dme_circ_0009481	1.1547	0	1.4412	0.42265	0.55412	FALSE
dme_circ_0009512	1.1547	0	1.4412	0.42265	0.55412	FALSE
dme_circ_0009521	1.1547	0	1.4412	0.42265	0.55412	FALSE
dme_circ_0009524	1.1547	0	1.4412	0.42265	0.55412	FALSE
dme_circ_0009566	1.1547	0	1.4412	0.42265	0.55412	FALSE
dme_circ_0009571	1.1547	0	1.4412	0.42265	0.55412	FALSE
dme_circ_0009612	1.1547	0	1.4412	0.42265	0.55412	FALSE
dme_circ_0009615	1.1547	0	1.4412	0.42265	0.55412	FALSE
dme_circ_0009618	1.1547	0	1.4412	0.42265	0.55412	FALSE
dme_circ_0009628	1.1547	0	1.4412	0.42265	0.55412	FALSE
dme_circ_0009633	1.1547	0	1.4412	0.42265	0.55412	FALSE
dme_circ_0009645	1.1547	0	1.4412	0.42265	0.55412	FALSE
dme_circ_0009662	1.1547	0	1.4412	0.42265	0.55412	FALSE
dme_circ_0009669	1.1547	0	1.4412	0.42265	0.55412	FALSE
dme_circ_0009684	1.1547	0	1.4412	0.42265	0.55412	FALSE
dme_circ_0009685	1.1547	0	1.4412	0.42265	0.55412	FALSE
dme_circ_0009692	1.1547	0	1.4412	0.42265	0.55412	FALSE
dme_circ_0009710	1.1547	0	1.4412	0.42265	0.55412	FALSE
dme_circ_0009723	1.1547	0	1.4412	0.42265	0.55412	FALSE
dme_circ_0009751	1.1547	0	1.4412	0.42265	0.55412	FALSE
dme_circ_0009753	1.1547	0	1.4412	0.42265	0.55412	FALSE
dme_circ_0009757	1.1547	0	1.4412	0.42265	0.55412	FALSE
dme_circ_0009768	1.1547	0	1.4412	0.42265	0.55412	FALSE
dme_circ_0009804	1.1547	0	1.4412	0.42265	0.55412	FALSE
dme_circ_0009851	1.1547	0	1.4412	0.42265	0.55412	FALSE
dme_circ_0009853	1.1547	0	1.4412	0.42265	0.55412	FALSE
dme_circ_0009864	1.1547	0	1.4412	0.42265	0.55412	FALSE
dme_circ_0009877	1.1547	0	1.4412	0.42265	0.55412	FALSE
dme_circ_0009893	1.1547	0	1.4412	0.42265	0.55412	FALSE
dme_circ_0009895	1.1547	0	1.4412	0.42265	0.55412	FALSE
dme_circ_0009904	1.1547	0	1.4412	0.42265	0.55412	FALSE
dme_circ_0009920	1.1547	0	1.4412	0.42265	0.55412	FALSE
dme_circ_0009922	1.1547	0	1.4412	0.42265	0.55412	FALSE
dme_circ_0009932	1.1547	0	1.4412	0.42265	0.55412	FALSE
dme_circ_0009969	1.1547	0	1.4412	0.42265	0.55412	FALSE
dme_circ_0009998	1.1547	0	1.4412	0.42265	0.55412	FALSE
dme_circ_0010006	1.1547	0	1.4412	0.42265	0.55412	FALSE
dme_circ_0010012	1.1547	0	1.4412	0.42265	0.55412	FALSE
dme_circ_0010027	1.1547	0	1.4412	0.42265	0.55412	FALSE
dme_circ_0010029	1.1547	0	1.4412	0.42265	0.55412	FALSE
dme_circ_0010030	1.1547	0	1.4412	0.42265	0.55412	FALSE
dme_circ_0010039	1.1547	0	1.4412	0.42265	0.55412	FALSE
dme_circ_0010047	1.1547	0	1.4412	0.42265	0.55412	FALSE
dme_circ_0010070	1.1547	0	1.4412	0.42265	0.55412	FALSE
dme_circ_0010093	1.1547	0	1.4412	0.42265	0.55412	FALSE
dme_circ_0010095	1.1547	0	1.4412	0.42265	0.55412	FALSE
dme_circ_0010105	1.1547	0	1.4412	0.42265	0.55412	FALSE
dme_circ_0010111	1.1547	0	1.4412	0.42265	0.55412	FALSE
dme_circ_0010121	1.1547	0	1.4412	0.42265	0.55412	FALSE
dme_circ_0010142	1.1547	0	1.4412	0.42265	0.55412	FALSE
dme_circ_0010143	1.1547	0	1.4412	0.42265	0.55412	FALSE
dme_circ_0010166	1.1547	0	1.4412	0.42265	0.55412	FALSE
dme_circ_0010207	1.1547	0	1.4412	0.42265	0.55412	FALSE
dme_circ_0010212	1.1547	0	1.4412	0.42265	0.55412	FALSE
dme_circ_0010214	1.1547	0	1.4412	0.42265	0.55412	FALSE
dme_circ_0010216	1.1547	0	1.4412	0.42265	0.55412	FALSE
dme_circ_0010219	1.1547	0	1.4412	0.42265	0.55412	FALSE
dme_circ_0010220	1.1547	0	1.4412	0.42265	0.55412	FALSE
dme_circ_0010225	1.1547	0	1.4412	0.42265	0.55412	FALSE
dme_circ_0010229	1.1547	0	1.4412	0.42265	0.55412	FALSE
dme_circ_0010233	1.1547	0	1.4412	0.42265	0.55412	FALSE
dme_circ_0010240	1.1547	0	1.4412	0.42265	0.55412	FALSE
dme_circ_0010256	1.1547	0	1.4412	0.42265	0.55412	FALSE
dme_circ_0010259	1.1547	0	1.4412	0.42265	0.55412	FALSE
dme_circ_0010272	1.1547	0	1.4412	0.42265	0.55412	FALSE
dme_circ_0010278	1.1547	0	1.4412	0.42265	0.55412	FALSE
dme_circ_0010330	1.1547	0	1.4412	0.42265	0.55412	FALSE
dme_circ_0010368	1.1547	0	1.4412	0.42265	0.55412	FALSE
dme_circ_0010404	1.1547	0	1.4412	0.42265	0.55412	FALSE
dme_circ_0010411	1.1547	0	1.4412	0.42265	0.55412	FALSE
dme_circ_0010420	1.1547	0	1.4412	0.42265	0.55412	FALSE
dme_circ_0010423	1.1547	0	1.4412	0.42265	0.55412	FALSE
dme_circ_0010425	1.1547	0	1.4412	0.42265	0.55412	FALSE
dme_circ_0010426	1.1547	0	1.4412	0.42265	0.55412	FALSE
dme_circ_0010427	1.1547	0	1.4412	0.42265	0.55412	FALSE
dme_circ_0010430	1.1547	0	1.4412	0.42265	0.55412	FALSE
dme_circ_0010443	1.1547	0	1.4412	0.42265	0.55412	FALSE
dme_circ_0010462	1.1547	0	1.4412	0.42265	0.55412	FALSE
dme_circ_0010468	1.1547	0	1.4412	0.42265	0.55412	FALSE
dme_circ_0010480	1.1547	0	1.4412	0.42265	0.55412	FALSE
dme_circ_0010488	1.1547	0	1.4412	0.42265	0.55412	FALSE
dme_circ_0010492	1.1547	0	1.4412	0.42265	0.55412	FALSE
dme_circ_0010499	1.1547	0	1.4412	0.42265	0.55412	FALSE
dme_circ_0010501	1.1547	0	1.4412	0.42265	0.55412	FALSE
dme_circ_0010505	1.1547	0	1.4412	0.42265	0.55412	FALSE
dme_circ_0010507	1.1547	0	1.4412	0.42265	0.55412	FALSE
dme_circ_0010519	1.1547	0	1.4412	0.42265	0.55412	FALSE
dme_circ_0010522	1.1547	0	1.4412	0.42265	0.55412	FALSE
dme_circ_0010527	1.1547	0	1.4412	0.42265	0.55412	FALSE
dme_circ_0010544	1.1547	0	1.4412	0.42265	0.55412	FALSE
dme_circ_0010559	1.1547	0	1.4412	0.42265	0.55412	FALSE
dme_circ_0010583	1.1547	0	1.4412	0.42265	0.55412	FALSE
dme_circ_0010608	1.1547	0	1.4412	0.42265	0.55412	FALSE
dme_circ_0010630	1.1547	0	1.4412	0.42265	0.55412	FALSE
dme_circ_0010647	1.1547	0	1.4412	0.42265	0.55412	FALSE
dme_circ_0010659	1.1547	0	1.4412	0.42265	0.55412	FALSE
dme_circ_0010673	1.1547	0	1.4412	0.42265	0.55412	FALSE
dme_circ_0010682	1.1547	0	1.4412	0.42265	0.55412	FALSE
dme_circ_0010729	1.1547	0	1.4412	0.42265	0.55412	FALSE
dme_circ_0010731	1.1547	0	1.4412	0.42265	0.55412	FALSE
dme_circ_0010734	1.1547	0	1.4412	0.42265	0.55412	FALSE
dme_circ_0010766	1.1547	0	1.4412	0.42265	0.55412	FALSE
dme_circ_0010770	1.1547	0	1.4412	0.42265	0.55412	FALSE
dme_circ_0010791	1.1547	0	1.4412	0.42265	0.55412	FALSE
dme_circ_0010814	1.1547	0	1.4412	0.42265	0.55412	FALSE
dme_circ_0010831	1.1547	0	1.4412	0.42265	0.55412	FALSE
dme_circ_0010871	1.1547	0	1.4412	0.42265	0.55412	FALSE
dme_circ_0010892	1.1547	0	1.4412	0.42265	0.55412	FALSE
dme_circ_0010893	1.1547	0	1.4412	0.42265	0.55412	FALSE
dme_circ_0010910	1.1547	0	1.4412	0.42265	0.55412	FALSE
dme_circ_0010918	1.1547	0	1.4412	0.42265	0.55412	FALSE
dme_circ_0010934	1.1547	0	1.4412	0.42265	0.55412	FALSE
dme_circ_0010941	1.1547	0	1.4412	0.42265	0.55412	FALSE
dme_circ_0010963	1.1547	0	1.4412	0.42265	0.55412	FALSE
dme_circ_0010970	1.1547	0	1.4412	0.42265	0.55412	FALSE
dme_circ_0010981	1.1547	0	1.4412	0.42265	0.55412	FALSE
dme_circ_0010990	1.1547	0	1.4412	0.42265	0.55412	FALSE
dme_circ_0011008	1.1547	0	1.4412	0.42265	0.55412	FALSE
dme_circ_0011023	1.1547	0	1.4412	0.42265	0.55412	FALSE
dme_circ_0011035	1.1547	0	1.4412	0.42265	0.55412	FALSE
dme_circ_0011093	1.1547	0	1.4412	0.42265	0.55412	FALSE
dme_circ_0011112	1.1547	0	1.4412	0.42265	0.55412	FALSE
dme_circ_0011115	1.1547	0	1.4412	0.42265	0.55412	FALSE
dme_circ_0011119	1.1547	0	1.4412	0.42265	0.55412	FALSE
dme_circ_0011138	1.1547	0	1.4412	0.42265	0.55412	FALSE
dme_circ_0011153	1.1547	0	1.4412	0.42265	0.55412	FALSE
dme_circ_0011178	1.1547	0	1.4412	0.42265	0.55412	FALSE
dme_circ_0011182	1.1547	0	1.4412	0.42265	0.55412	FALSE
dme_circ_0011198	1.1547	0	1.4412	0.42265	0.55412	FALSE
dme_circ_0011211	1.1547	0	1.4412	0.42265	0.55412	FALSE
dme_circ_0011231	1.1547	0	1.4412	0.42265	0.55412	FALSE
dme_circ_0011234	1.1547	0	1.4412	0.42265	0.55412	FALSE
dme_circ_0011263	1.1547	0	1.4412	0.42265	0.55412	FALSE
dme_circ_0002286	84.8097	65.3545	0.37006	0.42481	0.55412	FALSE
dme_circ_0005879	2.84778	6.14493	-0.9809	0.42487	0.55412	FALSE
dme_circ_0000008	1.11573	0	1.4326	0.42507	0.55412	FALSE
dme_circ_0000011	1.11573	0	1.4326	0.42507	0.55412	FALSE
dme_circ_0000030	1.11573	0	1.4326	0.42507	0.55412	FALSE
dme_circ_0000042	1.11573	0	1.4326	0.42507	0.55412	FALSE
dme_circ_0000056	1.11573	0	1.4326	0.42507	0.55412	FALSE
dme_circ_0000057	1.11573	0	1.4326	0.42507	0.55412	FALSE
dme_circ_0000075	1.11573	0	1.4326	0.42507	0.55412	FALSE
dme_circ_0000085	1.11573	0	1.4326	0.42507	0.55412	FALSE
dme_circ_0000098	1.11573	0	1.4326	0.42507	0.55412	FALSE
dme_circ_0000106	1.11573	0	1.4326	0.42507	0.55412	FALSE
dme_circ_0000119	1.11573	0	1.4326	0.42507	0.55412	FALSE
dme_circ_0000139	1.11573	0	1.4326	0.42507	0.55412	FALSE
dme_circ_0000151	1.11573	0	1.4326	0.42507	0.55412	FALSE
dme_circ_0000152	1.11573	0	1.4326	0.42507	0.55412	FALSE
dme_circ_0000155	1.11573	0	1.4326	0.42507	0.55412	FALSE
dme_circ_0000164	1.11573	0	1.4326	0.42507	0.55412	FALSE
dme_circ_0000184	1.11573	0	1.4326	0.42507	0.55412	FALSE
dme_circ_0000189	1.11573	0	1.4326	0.42507	0.55412	FALSE
dme_circ_0000195	1.11573	0	1.4326	0.42507	0.55412	FALSE
dme_circ_0000206	1.11573	0	1.4326	0.42507	0.55412	FALSE
dme_circ_0000211	1.11573	0	1.4326	0.42507	0.55412	FALSE
dme_circ_0000213	1.11573	0	1.4326	0.42507	0.55412	FALSE
dme_circ_0000219	1.11573	0	1.4326	0.42507	0.55412	FALSE
dme_circ_0000251	1.11573	0	1.4326	0.42507	0.55412	FALSE
dme_circ_0000253	1.11573	0	1.4326	0.42507	0.55412	FALSE
dme_circ_0000254	1.11573	0	1.4326	0.42507	0.55412	FALSE
dme_circ_0000264	1.11573	0	1.4326	0.42507	0.55412	FALSE
dme_circ_0000267	1.11573	0	1.4326	0.42507	0.55412	FALSE
dme_circ_0000274	1.11573	0	1.4326	0.42507	0.55412	FALSE
dme_circ_0000278	1.11573	0	1.4326	0.42507	0.55412	FALSE
dme_circ_0000288	1.11573	0	1.4326	0.42507	0.55412	FALSE
dme_circ_0000307	1.11573	0	1.4326	0.42507	0.55412	FALSE
dme_circ_0000317	1.11573	0	1.4326	0.42507	0.55412	FALSE
dme_circ_0000320	1.11573	0	1.4326	0.42507	0.55412	FALSE
dme_circ_0000326	1.11573	0	1.4326	0.42507	0.55412	FALSE
dme_circ_0000338	1.11573	0	1.4326	0.42507	0.55412	FALSE
dme_circ_0000358	1.11573	0	1.4326	0.42507	0.55412	FALSE
dme_circ_0000364	1.11573	0	1.4326	0.42507	0.55412	FALSE
dme_circ_0000365	1.11573	0	1.4326	0.42507	0.55412	FALSE
dme_circ_0000408	1.11573	0	1.4326	0.42507	0.55412	FALSE
dme_circ_0000426	1.11573	0	1.4326	0.42507	0.55412	FALSE
dme_circ_0000427	1.11573	0	1.4326	0.42507	0.55412	FALSE
dme_circ_0000429	1.11573	0	1.4326	0.42507	0.55412	FALSE
dme_circ_0000432	1.11573	0	1.4326	0.42507	0.55412	FALSE
dme_circ_0000469	1.11573	0	1.4326	0.42507	0.55412	FALSE
dme_circ_0000493	1.11573	0	1.4326	0.42507	0.55412	FALSE
dme_circ_0000495	1.11573	0	1.4326	0.42507	0.55412	FALSE
dme_circ_0000526	1.11573	0	1.4326	0.42507	0.55412	FALSE
dme_circ_0000551	1.11573	0	1.4326	0.42507	0.55412	FALSE
dme_circ_0000561	1.11573	0	1.4326	0.42507	0.55412	FALSE
dme_circ_0000563	1.11573	0	1.4326	0.42507	0.55412	FALSE
dme_circ_0000572	1.11573	0	1.4326	0.42507	0.55412	FALSE
dme_circ_0000577	1.11573	0	1.4326	0.42507	0.55412	FALSE
dme_circ_0000582	1.11573	0	1.4326	0.42507	0.55412	FALSE
dme_circ_0000593	1.11573	0	1.4326	0.42507	0.55412	FALSE
dme_circ_0000594	1.11573	0	1.4326	0.42507	0.55412	FALSE
dme_circ_0000627	1.11573	0	1.4326	0.42507	0.55412	FALSE
dme_circ_0000636	1.11573	0	1.4326	0.42507	0.55412	FALSE
dme_circ_0000637	1.11573	0	1.4326	0.42507	0.55412	FALSE
dme_circ_0000664	1.11573	0	1.4326	0.42507	0.55412	FALSE
dme_circ_0000669	1.11573	0	1.4326	0.42507	0.55412	FALSE
dme_circ_0000670	1.11573	0	1.4326	0.42507	0.55412	FALSE
dme_circ_0000675	1.11573	0	1.4326	0.42507	0.55412	FALSE
dme_circ_0000690	1.11573	0	1.4326	0.42507	0.55412	FALSE
dme_circ_0000702	1.11573	0	1.4326	0.42507	0.55412	FALSE
dme_circ_0000705	1.11573	0	1.4326	0.42507	0.55412	FALSE
dme_circ_0000710	1.11573	0	1.4326	0.42507	0.55412	FALSE
dme_circ_0000726	1.11573	0	1.4326	0.42507	0.55412	FALSE
dme_circ_0000735	1.11573	0	1.4326	0.42507	0.55412	FALSE
dme_circ_0000751	1.11573	0	1.4326	0.42507	0.55412	FALSE
dme_circ_0000752	1.11573	0	1.4326	0.42507	0.55412	FALSE
dme_circ_0000788	1.11573	0	1.4326	0.42507	0.55412	FALSE
dme_circ_0000793	1.11573	0	1.4326	0.42507	0.55412	FALSE
dme_circ_0000794	1.11573	0	1.4326	0.42507	0.55412	FALSE
dme_circ_0000803	1.11573	0	1.4326	0.42507	0.55412	FALSE
dme_circ_0000822	1.11573	0	1.4326	0.42507	0.55412	FALSE
dme_circ_0000824	1.11573	0	1.4326	0.42507	0.55412	FALSE
dme_circ_0000832	1.11573	0	1.4326	0.42507	0.55412	FALSE
dme_circ_0000849	1.11573	0	1.4326	0.42507	0.55412	FALSE
dme_circ_0000858	1.11573	0	1.4326	0.42507	0.55412	FALSE
dme_circ_0000866	1.11573	0	1.4326	0.42507	0.55412	FALSE
dme_circ_0000880	1.11573	0	1.4326	0.42507	0.55412	FALSE
dme_circ_0000887	1.11573	0	1.4326	0.42507	0.55412	FALSE
dme_circ_0000896	1.11573	0	1.4326	0.42507	0.55412	FALSE
dme_circ_0000903	1.11573	0	1.4326	0.42507	0.55412	FALSE
dme_circ_0000907	1.11573	0	1.4326	0.42507	0.55412	FALSE
dme_circ_0000932	1.11573	0	1.4326	0.42507	0.55412	FALSE
dme_circ_0000943	1.11573	0	1.4326	0.42507	0.55412	FALSE
dme_circ_0000950	1.11573	0	1.4326	0.42507	0.55412	FALSE
dme_circ_0000969	1.11573	0	1.4326	0.42507	0.55412	FALSE
dme_circ_0000988	1.11573	0	1.4326	0.42507	0.55412	FALSE
dme_circ_0001001	1.11573	0	1.4326	0.42507	0.55412	FALSE
dme_circ_0001003	1.11573	0	1.4326	0.42507	0.55412	FALSE
dme_circ_0001051	1.11573	0	1.4326	0.42507	0.55412	FALSE
dme_circ_0001056	1.11573	0	1.4326	0.42507	0.55412	FALSE
dme_circ_0001063	1.11573	0	1.4326	0.42507	0.55412	FALSE
dme_circ_0001067	1.11573	0	1.4326	0.42507	0.55412	FALSE
dme_circ_0001074	1.11573	0	1.4326	0.42507	0.55412	FALSE
dme_circ_0001078	1.11573	0	1.4326	0.42507	0.55412	FALSE
dme_circ_0001079	1.11573	0	1.4326	0.42507	0.55412	FALSE
dme_circ_0001083	1.11573	0	1.4326	0.42507	0.55412	FALSE
dme_circ_0001095	1.11573	0	1.4326	0.42507	0.55412	FALSE
dme_circ_0001099	1.11573	0	1.4326	0.42507	0.55412	FALSE
dme_circ_0001114	1.11573	0	1.4326	0.42507	0.55412	FALSE
dme_circ_0001125	1.11573	0	1.4326	0.42507	0.55412	FALSE
dme_circ_0001129	1.11573	0	1.4326	0.42507	0.55412	FALSE
dme_circ_0001139	1.11573	0	1.4326	0.42507	0.55412	FALSE
dme_circ_0001165	1.11573	0	1.4326	0.42507	0.55412	FALSE
dme_circ_0001179	1.11573	0	1.4326	0.42507	0.55412	FALSE
dme_circ_0001191	1.11573	0	1.4326	0.42507	0.55412	FALSE
dme_circ_0001219	1.11573	0	1.4326	0.42507	0.55412	FALSE
dme_circ_0001232	1.11573	0	1.4326	0.42507	0.55412	FALSE
dme_circ_0001251	1.11573	0	1.4326	0.42507	0.55412	FALSE
dme_circ_0001262	1.11573	0	1.4326	0.42507	0.55412	FALSE
dme_circ_0001274	1.11573	0	1.4326	0.42507	0.55412	FALSE
dme_circ_0001280	1.11573	0	1.4326	0.42507	0.55412	FALSE
dme_circ_0001283	1.11573	0	1.4326	0.42507	0.55412	FALSE
dme_circ_0001296	1.11573	0	1.4326	0.42507	0.55412	FALSE
dme_circ_0001303	1.11573	0	1.4326	0.42507	0.55412	FALSE
dme_circ_0001312	1.11573	0	1.4326	0.42507	0.55412	FALSE
dme_circ_0001321	1.11573	0	1.4326	0.42507	0.55412	FALSE
dme_circ_0001322	1.11573	0	1.4326	0.42507	0.55412	FALSE
dme_circ_0001324	1.11573	0	1.4326	0.42507	0.55412	FALSE
dme_circ_0001337	1.11573	0	1.4326	0.42507	0.55412	FALSE
dme_circ_0001342	1.11573	0	1.4326	0.42507	0.55412	FALSE
dme_circ_0001349	1.11573	0	1.4326	0.42507	0.55412	FALSE
dme_circ_0001381	1.11573	0	1.4326	0.42507	0.55412	FALSE
dme_circ_0001407	1.11573	0	1.4326	0.42507	0.55412	FALSE
dme_circ_0001409	1.11573	0	1.4326	0.42507	0.55412	FALSE
dme_circ_0001436	1.11573	0	1.4326	0.42507	0.55412	FALSE
dme_circ_0001445	1.11573	0	1.4326	0.42507	0.55412	FALSE
dme_circ_0001450	1.11573	0	1.4326	0.42507	0.55412	FALSE
dme_circ_0001462	1.11573	0	1.4326	0.42507	0.55412	FALSE
dme_circ_0001464	1.11573	0	1.4326	0.42507	0.55412	FALSE
dme_circ_0001503	1.11573	0	1.4326	0.42507	0.55412	FALSE
dme_circ_0001531	1.11573	0	1.4326	0.42507	0.55412	FALSE
dme_circ_0001549	1.11573	0	1.4326	0.42507	0.55412	FALSE
dme_circ_0001562	1.11573	0	1.4326	0.42507	0.55412	FALSE
dme_circ_0001565	1.11573	0	1.4326	0.42507	0.55412	FALSE
dme_circ_0001569	1.11573	0	1.4326	0.42507	0.55412	FALSE
dme_circ_0001599	1.11573	0	1.4326	0.42507	0.55412	FALSE
dme_circ_0001631	1.11573	0	1.4326	0.42507	0.55412	FALSE
dme_circ_0001637	1.11573	0	1.4326	0.42507	0.55412	FALSE
dme_circ_0001639	1.11573	0	1.4326	0.42507	0.55412	FALSE
dme_circ_0001665	1.11573	0	1.4326	0.42507	0.55412	FALSE
dme_circ_0001666	1.11573	0	1.4326	0.42507	0.55412	FALSE
dme_circ_0001678	1.11573	0	1.4326	0.42507	0.55412	FALSE
dme_circ_0001681	1.11573	0	1.4326	0.42507	0.55412	FALSE
dme_circ_0001683	1.11573	0	1.4326	0.42507	0.55412	FALSE
dme_circ_0001686	1.11573	0	1.4326	0.42507	0.55412	FALSE
dme_circ_0001696	1.11573	0	1.4326	0.42507	0.55412	FALSE
dme_circ_0001739	1.11573	0	1.4326	0.42507	0.55412	FALSE
dme_circ_0001741	1.11573	0	1.4326	0.42507	0.55412	FALSE
dme_circ_0001753	1.11573	0	1.4326	0.42507	0.55412	FALSE
dme_circ_0001754	1.11573	0	1.4326	0.42507	0.55412	FALSE
dme_circ_0001764	1.11573	0	1.4326	0.42507	0.55412	FALSE
dme_circ_0001778	1.11573	0	1.4326	0.42507	0.55412	FALSE
dme_circ_0001797	1.11573	0	1.4326	0.42507	0.55412	FALSE
dme_circ_0001803	1.11573	0	1.4326	0.42507	0.55412	FALSE
dme_circ_0001819	1.11573	0	1.4326	0.42507	0.55412	FALSE
dme_circ_0001894	1.11573	0	1.4326	0.42507	0.55412	FALSE
dme_circ_0001904	1.11573	0	1.4326	0.42507	0.55412	FALSE
dme_circ_0001915	1.11573	0	1.4326	0.42507	0.55412	FALSE
dme_circ_0001916	1.11573	0	1.4326	0.42507	0.55412	FALSE
dme_circ_0001934	1.11573	0	1.4326	0.42507	0.55412	FALSE
dme_circ_0001949	1.11573	0	1.4326	0.42507	0.55412	FALSE
dme_circ_0001963	1.11573	0	1.4326	0.42507	0.55412	FALSE
dme_circ_0001967	1.11573	0	1.4326	0.42507	0.55412	FALSE
dme_circ_0001989	1.11573	0	1.4326	0.42507	0.55412	FALSE
dme_circ_0002007	1.11573	0	1.4326	0.42507	0.55412	FALSE
dme_circ_0002020	1.11573	0	1.4326	0.42507	0.55412	FALSE
dme_circ_0002037	1.11573	0	1.4326	0.42507	0.55412	FALSE
dme_circ_0002045	1.11573	0	1.4326	0.42507	0.55412	FALSE
dme_circ_0002049	1.11573	0	1.4326	0.42507	0.55412	FALSE
dme_circ_0002057	1.11573	0	1.4326	0.42507	0.55412	FALSE
dme_circ_0002079	1.11573	0	1.4326	0.42507	0.55412	FALSE
dme_circ_0002097	1.11573	0	1.4326	0.42507	0.55412	FALSE
dme_circ_0002100	1.11573	0	1.4326	0.42507	0.55412	FALSE
dme_circ_0002108	1.11573	0	1.4326	0.42507	0.55412	FALSE
dme_circ_0002114	1.11573	0	1.4326	0.42507	0.55412	FALSE
dme_circ_0002120	1.11573	0	1.4326	0.42507	0.55412	FALSE
dme_circ_0002126	1.11573	0	1.4326	0.42507	0.55412	FALSE
dme_circ_0002139	1.11573	0	1.4326	0.42507	0.55412	FALSE
dme_circ_0002150	1.11573	0	1.4326	0.42507	0.55412	FALSE
dme_circ_0002162	1.11573	0	1.4326	0.42507	0.55412	FALSE
dme_circ_0002185	1.11573	0	1.4326	0.42507	0.55412	FALSE
dme_circ_0002211	1.11573	0	1.4326	0.42507	0.55412	FALSE
dme_circ_0002214	1.11573	0	1.4326	0.42507	0.55412	FALSE
dme_circ_0002236	1.11573	0	1.4326	0.42507	0.55412	FALSE
dme_circ_0002240	1.11573	0	1.4326	0.42507	0.55412	FALSE
dme_circ_0002255	1.11573	0	1.4326	0.42507	0.55412	FALSE
dme_circ_0002277	1.11573	0	1.4326	0.42507	0.55412	FALSE
dme_circ_0002283	1.11573	0	1.4326	0.42507	0.55412	FALSE
dme_circ_0002325	1.11573	0	1.4326	0.42507	0.55412	FALSE
dme_circ_0002331	1.11573	0	1.4326	0.42507	0.55412	FALSE
dme_circ_0002338	1.11573	0	1.4326	0.42507	0.55412	FALSE
dme_circ_0002348	1.11573	0	1.4326	0.42507	0.55412	FALSE
dme_circ_0002361	1.11573	0	1.4326	0.42507	0.55412	FALSE
dme_circ_0002376	1.11573	0	1.4326	0.42507	0.55412	FALSE
dme_circ_0002398	1.11573	0	1.4326	0.42507	0.55412	FALSE
dme_circ_0002405	1.11573	0	1.4326	0.42507	0.55412	FALSE
dme_circ_0002432	1.11573	0	1.4326	0.42507	0.55412	FALSE
dme_circ_0002439	1.11573	0	1.4326	0.42507	0.55412	FALSE
dme_circ_0002441	1.11573	0	1.4326	0.42507	0.55412	FALSE
dme_circ_0002442	1.11573	0	1.4326	0.42507	0.55412	FALSE
dme_circ_0002456	1.11573	0	1.4326	0.42507	0.55412	FALSE
dme_circ_0002463	1.11573	0	1.4326	0.42507	0.55412	FALSE
dme_circ_0002487	1.11573	0	1.4326	0.42507	0.55412	FALSE
dme_circ_0002500	1.11573	0	1.4326	0.42507	0.55412	FALSE
dme_circ_0002524	1.11573	0	1.4326	0.42507	0.55412	FALSE
dme_circ_0002548	1.11573	0	1.4326	0.42507	0.55412	FALSE
dme_circ_0002555	1.11573	0	1.4326	0.42507	0.55412	FALSE
dme_circ_0002562	1.11573	0	1.4326	0.42507	0.55412	FALSE
dme_circ_0002622	1.11573	0	1.4326	0.42507	0.55412	FALSE
dme_circ_0002629	1.11573	0	1.4326	0.42507	0.55412	FALSE
dme_circ_0002651	1.11573	0	1.4326	0.42507	0.55412	FALSE
dme_circ_0002652	1.11573	0	1.4326	0.42507	0.55412	FALSE
dme_circ_0002667	1.11573	0	1.4326	0.42507	0.55412	FALSE
dme_circ_0002671	1.11573	0	1.4326	0.42507	0.55412	FALSE
dme_circ_0002675	1.11573	0	1.4326	0.42507	0.55412	FALSE
dme_circ_0002687	1.11573	0	1.4326	0.42507	0.55412	FALSE
dme_circ_0002723	1.11573	0	1.4326	0.42507	0.55412	FALSE
dme_circ_0002741	1.11573	0	1.4326	0.42507	0.55412	FALSE
dme_circ_0002749	1.11573	0	1.4326	0.42507	0.55412	FALSE
dme_circ_0002759	1.11573	0	1.4326	0.42507	0.55412	FALSE
dme_circ_0002782	1.11573	0	1.4326	0.42507	0.55412	FALSE
dme_circ_0002818	1.11573	0	1.4326	0.42507	0.55412	FALSE
dme_circ_0002874	1.11573	0	1.4326	0.42507	0.55412	FALSE
dme_circ_0002876	1.11573	0	1.4326	0.42507	0.55412	FALSE
dme_circ_0002877	1.11573	0	1.4326	0.42507	0.55412	FALSE
dme_circ_0002883	1.11573	0	1.4326	0.42507	0.55412	FALSE
dme_circ_0002890	1.11573	0	1.4326	0.42507	0.55412	FALSE
dme_circ_0002892	1.11573	0	1.4326	0.42507	0.55412	FALSE
dme_circ_0002896	1.11573	0	1.4326	0.42507	0.55412	FALSE
dme_circ_0002910	1.11573	0	1.4326	0.42507	0.55412	FALSE
dme_circ_0002922	1.11573	0	1.4326	0.42507	0.55412	FALSE
dme_circ_0002933	1.11573	0	1.4326	0.42507	0.55412	FALSE
dme_circ_0002941	1.11573	0	1.4326	0.42507	0.55412	FALSE
dme_circ_0002963	1.11573	0	1.4326	0.42507	0.55412	FALSE
dme_circ_0002967	1.11573	0	1.4326	0.42507	0.55412	FALSE
dme_circ_0002977	1.11573	0	1.4326	0.42507	0.55412	FALSE
dme_circ_0002980	1.11573	0	1.4326	0.42507	0.55412	FALSE
dme_circ_0002982	1.11573	0	1.4326	0.42507	0.55412	FALSE
dme_circ_0003003	1.11573	0	1.4326	0.42507	0.55412	FALSE
dme_circ_0003011	1.11573	0	1.4326	0.42507	0.55412	FALSE
dme_circ_0003012	1.11573	0	1.4326	0.42507	0.55412	FALSE
dme_circ_0003018	1.11573	0	1.4326	0.42507	0.55412	FALSE
dme_circ_0003028	1.11573	0	1.4326	0.42507	0.55412	FALSE
dme_circ_0003046	1.11573	0	1.4326	0.42507	0.55412	FALSE
dme_circ_0003054	1.11573	0	1.4326	0.42507	0.55412	FALSE
dme_circ_0003075	1.11573	0	1.4326	0.42507	0.55412	FALSE
dme_circ_0003080	1.11573	0	1.4326	0.42507	0.55412	FALSE
dme_circ_0003084	1.11573	0	1.4326	0.42507	0.55412	FALSE
dme_circ_0003089	1.11573	0	1.4326	0.42507	0.55412	FALSE
dme_circ_0003104	1.11573	0	1.4326	0.42507	0.55412	FALSE
dme_circ_0003113	1.11573	0	1.4326	0.42507	0.55412	FALSE
dme_circ_0003121	1.11573	0	1.4326	0.42507	0.55412	FALSE
dme_circ_0003134	1.11573	0	1.4326	0.42507	0.55412	FALSE
dme_circ_0003138	1.11573	0	1.4326	0.42507	0.55412	FALSE
dme_circ_0003140	1.11573	0	1.4326	0.42507	0.55412	FALSE
dme_circ_0003142	1.11573	0	1.4326	0.42507	0.55412	FALSE
dme_circ_0003207	1.11573	0	1.4326	0.42507	0.55412	FALSE
dme_circ_0003251	1.11573	0	1.4326	0.42507	0.55412	FALSE
dme_circ_0003254	1.11573	0	1.4326	0.42507	0.55412	FALSE
dme_circ_0003304	1.11573	0	1.4326	0.42507	0.55412	FALSE
dme_circ_0003317	1.11573	0	1.4326	0.42507	0.55412	FALSE
dme_circ_0003324	1.11573	0	1.4326	0.42507	0.55412	FALSE
dme_circ_0003330	1.11573	0	1.4326	0.42507	0.55412	FALSE
dme_circ_0003331	1.11573	0	1.4326	0.42507	0.55412	FALSE
dme_circ_0003344	1.11573	0	1.4326	0.42507	0.55412	FALSE
dme_circ_0003356	1.11573	0	1.4326	0.42507	0.55412	FALSE
dme_circ_0003436	1.11573	0	1.4326	0.42507	0.55412	FALSE
dme_circ_0003449	1.11573	0	1.4326	0.42507	0.55412	FALSE
dme_circ_0003475	1.11573	0	1.4326	0.42507	0.55412	FALSE
dme_circ_0003482	1.11573	0	1.4326	0.42507	0.55412	FALSE
dme_circ_0003484	1.11573	0	1.4326	0.42507	0.55412	FALSE
dme_circ_0003487	1.11573	0	1.4326	0.42507	0.55412	FALSE
dme_circ_0003494	1.11573	0	1.4326	0.42507	0.55412	FALSE
dme_circ_0003504	1.11573	0	1.4326	0.42507	0.55412	FALSE
dme_circ_0003511	1.11573	0	1.4326	0.42507	0.55412	FALSE
dme_circ_0003519	1.11573	0	1.4326	0.42507	0.55412	FALSE
dme_circ_0003534	1.11573	0	1.4326	0.42507	0.55412	FALSE
dme_circ_0003535	1.11573	0	1.4326	0.42507	0.55412	FALSE
dme_circ_0003538	1.11573	0	1.4326	0.42507	0.55412	FALSE
dme_circ_0003553	1.11573	0	1.4326	0.42507	0.55412	FALSE
dme_circ_0003566	1.11573	0	1.4326	0.42507	0.55412	FALSE
dme_circ_0003591	1.11573	0	1.4326	0.42507	0.55412	FALSE
dme_circ_0003604	1.11573	0	1.4326	0.42507	0.55412	FALSE
dme_circ_0003605	1.11573	0	1.4326	0.42507	0.55412	FALSE
dme_circ_0003610	1.11573	0	1.4326	0.42507	0.55412	FALSE
dme_circ_0003621	1.11573	0	1.4326	0.42507	0.55412	FALSE
dme_circ_0003624	1.11573	0	1.4326	0.42507	0.55412	FALSE
dme_circ_0003631	1.11573	0	1.4326	0.42507	0.55412	FALSE
dme_circ_0003649	1.11573	0	1.4326	0.42507	0.55412	FALSE
dme_circ_0003668	1.11573	0	1.4326	0.42507	0.55412	FALSE
dme_circ_0003696	1.11573	0	1.4326	0.42507	0.55412	FALSE
dme_circ_0003700	1.11573	0	1.4326	0.42507	0.55412	FALSE
dme_circ_0003727	1.11573	0	1.4326	0.42507	0.55412	FALSE
dme_circ_0003756	1.11573	0	1.4326	0.42507	0.55412	FALSE
dme_circ_0003771	1.11573	0	1.4326	0.42507	0.55412	FALSE
dme_circ_0003777	1.11573	0	1.4326	0.42507	0.55412	FALSE
dme_circ_0003785	1.11573	0	1.4326	0.42507	0.55412	FALSE
dme_circ_0003822	1.11573	0	1.4326	0.42507	0.55412	FALSE
dme_circ_0003851	1.11573	0	1.4326	0.42507	0.55412	FALSE
dme_circ_0003862	1.11573	0	1.4326	0.42507	0.55412	FALSE
dme_circ_0003890	1.11573	0	1.4326	0.42507	0.55412	FALSE
dme_circ_0003896	1.11573	0	1.4326	0.42507	0.55412	FALSE
dme_circ_0003908	1.11573	0	1.4326	0.42507	0.55412	FALSE
dme_circ_0003910	1.11573	0	1.4326	0.42507	0.55412	FALSE
dme_circ_0003939	1.11573	0	1.4326	0.42507	0.55412	FALSE
dme_circ_0003945	1.11573	0	1.4326	0.42507	0.55412	FALSE
dme_circ_0003967	1.11573	0	1.4326	0.42507	0.55412	FALSE
dme_circ_0003978	1.11573	0	1.4326	0.42507	0.55412	FALSE
dme_circ_0003981	1.11573	0	1.4326	0.42507	0.55412	FALSE
dme_circ_0003994	1.11573	0	1.4326	0.42507	0.55412	FALSE
dme_circ_0003998	1.11573	0	1.4326	0.42507	0.55412	FALSE
dme_circ_0004000	1.11573	0	1.4326	0.42507	0.55412	FALSE
dme_circ_0004008	1.11573	0	1.4326	0.42507	0.55412	FALSE
dme_circ_0004010	1.11573	0	1.4326	0.42507	0.55412	FALSE
dme_circ_0004028	1.11573	0	1.4326	0.42507	0.55412	FALSE
dme_circ_0004031	1.11573	0	1.4326	0.42507	0.55412	FALSE
dme_circ_0004043	1.11573	0	1.4326	0.42507	0.55412	FALSE
dme_circ_0004048	1.11573	0	1.4326	0.42507	0.55412	FALSE
dme_circ_0004066	1.11573	0	1.4326	0.42507	0.55412	FALSE
dme_circ_0004076	1.11573	0	1.4326	0.42507	0.55412	FALSE
dme_circ_0004080	1.11573	0	1.4326	0.42507	0.55412	FALSE
dme_circ_0004084	1.11573	0	1.4326	0.42507	0.55412	FALSE
dme_circ_0004135	1.11573	0	1.4326	0.42507	0.55412	FALSE
dme_circ_0004140	1.11573	0	1.4326	0.42507	0.55412	FALSE
dme_circ_0004143	1.11573	0	1.4326	0.42507	0.55412	FALSE
dme_circ_0004153	1.11573	0	1.4326	0.42507	0.55412	FALSE
dme_circ_0004161	1.11573	0	1.4326	0.42507	0.55412	FALSE
dme_circ_0004167	1.11573	0	1.4326	0.42507	0.55412	FALSE
dme_circ_0004170	1.11573	0	1.4326	0.42507	0.55412	FALSE
dme_circ_0004174	1.11573	0	1.4326	0.42507	0.55412	FALSE
dme_circ_0004194	1.11573	0	1.4326	0.42507	0.55412	FALSE
dme_circ_0004211	1.11573	0	1.4326	0.42507	0.55412	FALSE
dme_circ_0004215	1.11573	0	1.4326	0.42507	0.55412	FALSE
dme_circ_0004234	1.11573	0	1.4326	0.42507	0.55412	FALSE
dme_circ_0004237	1.11573	0	1.4326	0.42507	0.55412	FALSE
dme_circ_0004238	1.11573	0	1.4326	0.42507	0.55412	FALSE
dme_circ_0004250	1.11573	0	1.4326	0.42507	0.55412	FALSE
dme_circ_0004257	1.11573	0	1.4326	0.42507	0.55412	FALSE
dme_circ_0004278	1.11573	0	1.4326	0.42507	0.55412	FALSE
dme_circ_0004282	1.11573	0	1.4326	0.42507	0.55412	FALSE
dme_circ_0004284	1.11573	0	1.4326	0.42507	0.55412	FALSE
dme_circ_0004286	1.11573	0	1.4326	0.42507	0.55412	FALSE
dme_circ_0004317	1.11573	0	1.4326	0.42507	0.55412	FALSE
dme_circ_0004340	1.11573	0	1.4326	0.42507	0.55412	FALSE
dme_circ_0004343	1.11573	0	1.4326	0.42507	0.55412	FALSE
dme_circ_0004348	1.11573	0	1.4326	0.42507	0.55412	FALSE
dme_circ_0004356	1.11573	0	1.4326	0.42507	0.55412	FALSE
dme_circ_0004392	1.11573	0	1.4326	0.42507	0.55412	FALSE
dme_circ_0004415	1.11573	0	1.4326	0.42507	0.55412	FALSE
dme_circ_0004446	1.11573	0	1.4326	0.42507	0.55412	FALSE
dme_circ_0004493	1.11573	0	1.4326	0.42507	0.55412	FALSE
dme_circ_0004497	1.11573	0	1.4326	0.42507	0.55412	FALSE
dme_circ_0004498	1.11573	0	1.4326	0.42507	0.55412	FALSE
dme_circ_0004521	1.11573	0	1.4326	0.42507	0.55412	FALSE
dme_circ_0004522	1.11573	0	1.4326	0.42507	0.55412	FALSE
dme_circ_0004529	1.11573	0	1.4326	0.42507	0.55412	FALSE
dme_circ_0004553	1.11573	0	1.4326	0.42507	0.55412	FALSE
dme_circ_0004565	1.11573	0	1.4326	0.42507	0.55412	FALSE
dme_circ_0004570	1.11573	0	1.4326	0.42507	0.55412	FALSE
dme_circ_0004600	1.11573	0	1.4326	0.42507	0.55412	FALSE
dme_circ_0004613	1.11573	0	1.4326	0.42507	0.55412	FALSE
dme_circ_0004620	1.11573	0	1.4326	0.42507	0.55412	FALSE
dme_circ_0004621	1.11573	0	1.4326	0.42507	0.55412	FALSE
dme_circ_0004622	1.11573	0	1.4326	0.42507	0.55412	FALSE
dme_circ_0004694	1.11573	0	1.4326	0.42507	0.55412	FALSE
dme_circ_0004697	1.11573	0	1.4326	0.42507	0.55412	FALSE
dme_circ_0004698	1.11573	0	1.4326	0.42507	0.55412	FALSE
dme_circ_0004715	1.11573	0	1.4326	0.42507	0.55412	FALSE
dme_circ_0004723	1.11573	0	1.4326	0.42507	0.55412	FALSE
dme_circ_0004734	1.11573	0	1.4326	0.42507	0.55412	FALSE
dme_circ_0004741	1.11573	0	1.4326	0.42507	0.55412	FALSE
dme_circ_0004753	1.11573	0	1.4326	0.42507	0.55412	FALSE
dme_circ_0004793	1.11573	0	1.4326	0.42507	0.55412	FALSE
dme_circ_0004804	1.11573	0	1.4326	0.42507	0.55412	FALSE
dme_circ_0004859	1.11573	0	1.4326	0.42507	0.55412	FALSE
dme_circ_0004899	1.11573	0	1.4326	0.42507	0.55412	FALSE
dme_circ_0004905	1.11573	0	1.4326	0.42507	0.55412	FALSE
dme_circ_0004934	1.11573	0	1.4326	0.42507	0.55412	FALSE
dme_circ_0004976	1.11573	0	1.4326	0.42507	0.55412	FALSE
dme_circ_0005003	1.11573	0	1.4326	0.42507	0.55412	FALSE
dme_circ_0005010	1.11573	0	1.4326	0.42507	0.55412	FALSE
dme_circ_0005013	1.11573	0	1.4326	0.42507	0.55412	FALSE
dme_circ_0005017	1.11573	0	1.4326	0.42507	0.55412	FALSE
dme_circ_0005033	1.11573	0	1.4326	0.42507	0.55412	FALSE
dme_circ_0005044	1.11573	0	1.4326	0.42507	0.55412	FALSE
dme_circ_0005047	1.11573	0	1.4326	0.42507	0.55412	FALSE
dme_circ_0005048	1.11573	0	1.4326	0.42507	0.55412	FALSE
dme_circ_0005057	1.11573	0	1.4326	0.42507	0.55412	FALSE
dme_circ_0005058	1.11573	0	1.4326	0.42507	0.55412	FALSE
dme_circ_0005077	1.11573	0	1.4326	0.42507	0.55412	FALSE
dme_circ_0005086	1.11573	0	1.4326	0.42507	0.55412	FALSE
dme_circ_0005135	1.11573	0	1.4326	0.42507	0.55412	FALSE
dme_circ_0005155	1.11573	0	1.4326	0.42507	0.55412	FALSE
dme_circ_0005167	1.11573	0	1.4326	0.42507	0.55412	FALSE
dme_circ_0005181	1.11573	0	1.4326	0.42507	0.55412	FALSE
dme_circ_0005184	1.11573	0	1.4326	0.42507	0.55412	FALSE
dme_circ_0005189	1.11573	0	1.4326	0.42507	0.55412	FALSE
dme_circ_0005192	1.11573	0	1.4326	0.42507	0.55412	FALSE
dme_circ_0005202	1.11573	0	1.4326	0.42507	0.55412	FALSE
dme_circ_0005208	1.11573	0	1.4326	0.42507	0.55412	FALSE
dme_circ_0005217	1.11573	0	1.4326	0.42507	0.55412	FALSE
dme_circ_0005231	1.11573	0	1.4326	0.42507	0.55412	FALSE
dme_circ_0005236	1.11573	0	1.4326	0.42507	0.55412	FALSE
dme_circ_0005270	1.11573	0	1.4326	0.42507	0.55412	FALSE
dme_circ_0005278	1.11573	0	1.4326	0.42507	0.55412	FALSE
dme_circ_0005279	1.11573	0	1.4326	0.42507	0.55412	FALSE
dme_circ_0005280	1.11573	0	1.4326	0.42507	0.55412	FALSE
dme_circ_0005305	1.11573	0	1.4326	0.42507	0.55412	FALSE
dme_circ_0005308	1.11573	0	1.4326	0.42507	0.55412	FALSE
dme_circ_0005323	1.11573	0	1.4326	0.42507	0.55412	FALSE
dme_circ_0005330	1.11573	0	1.4326	0.42507	0.55412	FALSE
dme_circ_0005341	1.11573	0	1.4326	0.42507	0.55412	FALSE
dme_circ_0005360	1.11573	0	1.4326	0.42507	0.55412	FALSE
dme_circ_0005369	1.11573	0	1.4326	0.42507	0.55412	FALSE
dme_circ_0005376	1.11573	0	1.4326	0.42507	0.55412	FALSE
dme_circ_0005391	1.11573	0	1.4326	0.42507	0.55412	FALSE
dme_circ_0005394	1.11573	0	1.4326	0.42507	0.55412	FALSE
dme_circ_0005396	1.11573	0	1.4326	0.42507	0.55412	FALSE
dme_circ_0005400	1.11573	0	1.4326	0.42507	0.55412	FALSE
dme_circ_0005414	1.11573	0	1.4326	0.42507	0.55412	FALSE
dme_circ_0005415	1.11573	0	1.4326	0.42507	0.55412	FALSE
dme_circ_0005425	1.11573	0	1.4326	0.42507	0.55412	FALSE
dme_circ_0005428	1.11573	0	1.4326	0.42507	0.55412	FALSE
dme_circ_0005430	1.11573	0	1.4326	0.42507	0.55412	FALSE
dme_circ_0005452	1.11573	0	1.4326	0.42507	0.55412	FALSE
dme_circ_0005453	1.11573	0	1.4326	0.42507	0.55412	FALSE
dme_circ_0005463	1.11573	0	1.4326	0.42507	0.55412	FALSE
dme_circ_0005509	1.11573	0	1.4326	0.42507	0.55412	FALSE
dme_circ_0005510	1.11573	0	1.4326	0.42507	0.55412	FALSE
dme_circ_0005526	1.11573	0	1.4326	0.42507	0.55412	FALSE
dme_circ_0005529	1.11573	0	1.4326	0.42507	0.55412	FALSE
dme_circ_0005553	1.11573	0	1.4326	0.42507	0.55412	FALSE
dme_circ_0005554	1.11573	0	1.4326	0.42507	0.55412	FALSE
dme_circ_0005564	1.11573	0	1.4326	0.42507	0.55412	FALSE
dme_circ_0005580	1.11573	0	1.4326	0.42507	0.55412	FALSE
dme_circ_0005581	1.11573	0	1.4326	0.42507	0.55412	FALSE
dme_circ_0005610	1.11573	0	1.4326	0.42507	0.55412	FALSE
dme_circ_0005626	1.11573	0	1.4326	0.42507	0.55412	FALSE
dme_circ_0005633	1.11573	0	1.4326	0.42507	0.55412	FALSE
dme_circ_0005636	1.11573	0	1.4326	0.42507	0.55412	FALSE
dme_circ_0005656	1.11573	0	1.4326	0.42507	0.55412	FALSE
dme_circ_0005660	1.11573	0	1.4326	0.42507	0.55412	FALSE
dme_circ_0005668	1.11573	0	1.4326	0.42507	0.55412	FALSE
dme_circ_0005671	1.11573	0	1.4326	0.42507	0.55412	FALSE
dme_circ_0005685	1.11573	0	1.4326	0.42507	0.55412	FALSE
dme_circ_0005736	1.11573	0	1.4326	0.42507	0.55412	FALSE
dme_circ_0005786	1.11573	0	1.4326	0.42507	0.55412	FALSE
dme_circ_0005792	1.11573	0	1.4326	0.42507	0.55412	FALSE
dme_circ_0005864	1.11573	0	1.4326	0.42507	0.55412	FALSE
dme_circ_0005866	1.11573	0	1.4326	0.42507	0.55412	FALSE
dme_circ_0005873	1.11573	0	1.4326	0.42507	0.55412	FALSE
dme_circ_0005901	1.11573	0	1.4326	0.42507	0.55412	FALSE
dme_circ_0005913	1.11573	0	1.4326	0.42507	0.55412	FALSE
dme_circ_0005921	1.11573	0	1.4326	0.42507	0.55412	FALSE
dme_circ_0005923	1.11573	0	1.4326	0.42507	0.55412	FALSE
dme_circ_0005933	1.11573	0	1.4326	0.42507	0.55412	FALSE
dme_circ_0005936	1.11573	0	1.4326	0.42507	0.55412	FALSE
dme_circ_0005952	1.11573	0	1.4326	0.42507	0.55412	FALSE
dme_circ_0005965	1.11573	0	1.4326	0.42507	0.55412	FALSE
dme_circ_0005978	1.11573	0	1.4326	0.42507	0.55412	FALSE
dme_circ_0005983	1.11573	0	1.4326	0.42507	0.55412	FALSE
dme_circ_0005987	1.11573	0	1.4326	0.42507	0.55412	FALSE
dme_circ_0006002	1.11573	0	1.4326	0.42507	0.55412	FALSE
dme_circ_0006020	1.11573	0	1.4326	0.42507	0.55412	FALSE
dme_circ_0006027	1.11573	0	1.4326	0.42507	0.55412	FALSE
dme_circ_0006032	1.11573	0	1.4326	0.42507	0.55412	FALSE
dme_circ_0006036	1.11573	0	1.4326	0.42507	0.55412	FALSE
dme_circ_0006096	1.11573	0	1.4326	0.42507	0.55412	FALSE
dme_circ_0006100	1.11573	0	1.4326	0.42507	0.55412	FALSE
dme_circ_0006103	1.11573	0	1.4326	0.42507	0.55412	FALSE
dme_circ_0006108	1.11573	0	1.4326	0.42507	0.55412	FALSE
dme_circ_0006113	1.11573	0	1.4326	0.42507	0.55412	FALSE
dme_circ_0006145	1.11573	0	1.4326	0.42507	0.55412	FALSE
dme_circ_0006151	1.11573	0	1.4326	0.42507	0.55412	FALSE
dme_circ_0006156	1.11573	0	1.4326	0.42507	0.55412	FALSE
dme_circ_0006158	1.11573	0	1.4326	0.42507	0.55412	FALSE
dme_circ_0006163	1.11573	0	1.4326	0.42507	0.55412	FALSE
dme_circ_0006191	1.11573	0	1.4326	0.42507	0.55412	FALSE
dme_circ_0006207	1.11573	0	1.4326	0.42507	0.55412	FALSE
dme_circ_0006211	1.11573	0	1.4326	0.42507	0.55412	FALSE
dme_circ_0006214	1.11573	0	1.4326	0.42507	0.55412	FALSE
dme_circ_0006229	1.11573	0	1.4326	0.42507	0.55412	FALSE
dme_circ_0006239	1.11573	0	1.4326	0.42507	0.55412	FALSE
dme_circ_0006250	1.11573	0	1.4326	0.42507	0.55412	FALSE
dme_circ_0006253	1.11573	0	1.4326	0.42507	0.55412	FALSE
dme_circ_0006256	1.11573	0	1.4326	0.42507	0.55412	FALSE
dme_circ_0006268	1.11573	0	1.4326	0.42507	0.55412	FALSE
dme_circ_0006273	1.11573	0	1.4326	0.42507	0.55412	FALSE
dme_circ_0006286	1.11573	0	1.4326	0.42507	0.55412	FALSE
dme_circ_0006293	1.11573	0	1.4326	0.42507	0.55412	FALSE
dme_circ_0006303	1.11573	0	1.4326	0.42507	0.55412	FALSE
dme_circ_0006314	1.11573	0	1.4326	0.42507	0.55412	FALSE
dme_circ_0006330	1.11573	0	1.4326	0.42507	0.55412	FALSE
dme_circ_0006351	1.11573	0	1.4326	0.42507	0.55412	FALSE
dme_circ_0006384	1.11573	0	1.4326	0.42507	0.55412	FALSE
dme_circ_0006397	1.11573	0	1.4326	0.42507	0.55412	FALSE
dme_circ_0006401	1.11573	0	1.4326	0.42507	0.55412	FALSE
dme_circ_0006422	1.11573	0	1.4326	0.42507	0.55412	FALSE
dme_circ_0006426	1.11573	0	1.4326	0.42507	0.55412	FALSE
dme_circ_0006457	1.11573	0	1.4326	0.42507	0.55412	FALSE
dme_circ_0006463	1.11573	0	1.4326	0.42507	0.55412	FALSE
dme_circ_0006470	1.11573	0	1.4326	0.42507	0.55412	FALSE
dme_circ_0006483	1.11573	0	1.4326	0.42507	0.55412	FALSE
dme_circ_0006495	1.11573	0	1.4326	0.42507	0.55412	FALSE
dme_circ_0006504	1.11573	0	1.4326	0.42507	0.55412	FALSE
dme_circ_0006511	1.11573	0	1.4326	0.42507	0.55412	FALSE
dme_circ_0006525	1.11573	0	1.4326	0.42507	0.55412	FALSE
dme_circ_0006550	1.11573	0	1.4326	0.42507	0.55412	FALSE
dme_circ_0006551	1.11573	0	1.4326	0.42507	0.55412	FALSE
dme_circ_0006553	1.11573	0	1.4326	0.42507	0.55412	FALSE
dme_circ_0006567	1.11573	0	1.4326	0.42507	0.55412	FALSE
dme_circ_0006593	1.11573	0	1.4326	0.42507	0.55412	FALSE
dme_circ_0006630	1.11573	0	1.4326	0.42507	0.55412	FALSE
dme_circ_0006631	1.11573	0	1.4326	0.42507	0.55412	FALSE
dme_circ_0006636	1.11573	0	1.4326	0.42507	0.55412	FALSE
dme_circ_0006657	1.11573	0	1.4326	0.42507	0.55412	FALSE
dme_circ_0006662	1.11573	0	1.4326	0.42507	0.55412	FALSE
dme_circ_0006663	1.11573	0	1.4326	0.42507	0.55412	FALSE
dme_circ_0006694	1.11573	0	1.4326	0.42507	0.55412	FALSE
dme_circ_0006697	1.11573	0	1.4326	0.42507	0.55412	FALSE
dme_circ_0006699	1.11573	0	1.4326	0.42507	0.55412	FALSE
dme_circ_0006724	1.11573	0	1.4326	0.42507	0.55412	FALSE
dme_circ_0006728	1.11573	0	1.4326	0.42507	0.55412	FALSE
dme_circ_0006733	1.11573	0	1.4326	0.42507	0.55412	FALSE
dme_circ_0006744	1.11573	0	1.4326	0.42507	0.55412	FALSE
dme_circ_0006758	1.11573	0	1.4326	0.42507	0.55412	FALSE
dme_circ_0006763	1.11573	0	1.4326	0.42507	0.55412	FALSE
dme_circ_0006803	1.11573	0	1.4326	0.42507	0.55412	FALSE
dme_circ_0006807	1.11573	0	1.4326	0.42507	0.55412	FALSE
dme_circ_0006815	1.11573	0	1.4326	0.42507	0.55412	FALSE
dme_circ_0006838	1.11573	0	1.4326	0.42507	0.55412	FALSE
dme_circ_0006839	1.11573	0	1.4326	0.42507	0.55412	FALSE
dme_circ_0006843	1.11573	0	1.4326	0.42507	0.55412	FALSE
dme_circ_0006853	1.11573	0	1.4326	0.42507	0.55412	FALSE
dme_circ_0006885	1.11573	0	1.4326	0.42507	0.55412	FALSE
dme_circ_0006920	1.11573	0	1.4326	0.42507	0.55412	FALSE
dme_circ_0006926	1.11573	0	1.4326	0.42507	0.55412	FALSE
dme_circ_0006933	1.11573	0	1.4326	0.42507	0.55412	FALSE
dme_circ_0006972	1.11573	0	1.4326	0.42507	0.55412	FALSE
dme_circ_0006979	1.11573	0	1.4326	0.42507	0.55412	FALSE
dme_circ_0007002	1.11573	0	1.4326	0.42507	0.55412	FALSE
dme_circ_0007008	1.11573	0	1.4326	0.42507	0.55412	FALSE
dme_circ_0007018	1.11573	0	1.4326	0.42507	0.55412	FALSE
dme_circ_0007036	1.11573	0	1.4326	0.42507	0.55412	FALSE
dme_circ_0007043	1.11573	0	1.4326	0.42507	0.55412	FALSE
dme_circ_0007065	1.11573	0	1.4326	0.42507	0.55412	FALSE
dme_circ_0007076	1.11573	0	1.4326	0.42507	0.55412	FALSE
dme_circ_0007084	1.11573	0	1.4326	0.42507	0.55412	FALSE
dme_circ_0007098	1.11573	0	1.4326	0.42507	0.55412	FALSE
dme_circ_0007107	1.11573	0	1.4326	0.42507	0.55412	FALSE
dme_circ_0007111	1.11573	0	1.4326	0.42507	0.55412	FALSE
dme_circ_0007131	1.11573	0	1.4326	0.42507	0.55412	FALSE
dme_circ_0007138	1.11573	0	1.4326	0.42507	0.55412	FALSE
dme_circ_0007148	1.11573	0	1.4326	0.42507	0.55412	FALSE
dme_circ_0007151	1.11573	0	1.4326	0.42507	0.55412	FALSE
[truncated: 4,004 more rows]

## Sheet: miRNAs
Mature_ID	Mature_Acc	Mature_Seq	Seed	Length	High_Confidence	Type	Canonical	Precursor_ID	Precursor_Acc	Precursor_Seq	Precursor_Locus	Family_Acc	Family_ID	Clustered_miRNAs	Promoter	Primary_microRNA	7-3	7-4	7-5	7-6	7-7	42-3	42-4	42-5	42-6	42-7	7-3	7-4	7-5	7-6	7-7	42-3	42-4	42-5	42-6	42-7
dme-miR-927-3p	MIMAT0020882	CAAAGCGUUUGGAUUCUGAAAC	AAAGCGU	22	Yes	Star_miRNA	canonical_conserved_miRNA	dme-mir-927	MI0005843	UGGUUGCUGUAGAGUUUUAGAAUUCCUACGCUUUACCGUGGCAUACGAAAUUCGGCAAAGCGUUUGGAUUCUGAAACCCUACCGAUCCAUUA	chrX:15965947-15966038(-)	MIPF0000452	mir-927	927	Unknown	Unknown	0	0	1	0	0	0	0	2	1	0	0	0	59.5415	0	0	0	0	101.714	45.5353	0
dme-miR-79-3p	MIMAT0000352	UAAAGCUAGAUUACCAAAGCAU	AAAGCUA	22	Yes	Mature_miRNA	canonical_dme-specific_miRNA	dme-mir-79	MI0000374	UGAAGCUGACUUGCCAUUGCUUUGGCGCUUUAGCUGUAUGAUAGAUUUAAACUACUUCAUAAAGCUAGAUUACCAAAGCAUUGGCUUCUGCAGGUCA	chr2L:16698554-16698650(+)	MIPF0000014	mir-9	79,9c,306,9b	Unknown	Unknown	0	0	0	1	0	0	1	2	0	1	0	0	0	120.613	0	0	85.1789	101.714	0	50.2664
dme-miR-9a-3p	MIMAT0020792	UAAAGCUAGCUUACCGAAGUUA	AAAGCUA	22	Yes	Star_miRNA	canonical_dme-specific_miRNA	dme-mir-9a	MI0000129	GCUAUGUUGUCUUUGGUUAUCUAGCUGUAUGAGUGAUAAAUAACGUCAUAAAGCUAGCUUACCGAAGUUAAUAUUAGC	chr3L:19565131-19565208(+)	MIPF0000014	mir-9	9a	Unknown	Unknown	3	3	6	2	5	8	12	12	11	14	236.668	203.514	357.249	241.225	726.006	502.955	1022.15	610.283	500.888	703.73
dme-miR-987-5p	MIMAT0005504	UAAAGUAAAUAGUCUGGAUUGAUG	AAAGUAA	24	Yes	Mature_miRNA	canonical_conserved_miRNA	dme-mir-987	MI0005846	UGUUGGACUGUGUUUAAAGUAAAUAGUCUGGAUUGAUGAAAGUUGCAUUCGAGAAUUCAUCAACAGGCAUUUACUUCAACUGCAGUUUGAACAA	chr2R:9313023-9313116(-)	MIPF0000859	mir-987	987	Unknown	Unknown	14	13	6	3	1	6	8	14	10	13	1104.45	881.894	357.249	361.838	145.201	377.216	681.431	711.997	455.353	653.463
dme-miR-289-5p	MIMAT0000364	UAAAUAUUUAAGUGGAGCCUGCGACU	AAAUAUU	26	NO	-	non-canonical_miRNA	dme-mir-289	MI0000385	GAGUUUACAGUAAAAUAAAUAUUUAAGUGGAGCCUGCGACUUCAGUCCCUCUGACUGACUGGGGUAAGUCACUUGAGCGUUUGUUGGCACGUAAAAGAC	chr3L:13620822-13620920(+)	MIPF0000222	mir-289	289	Unknown	Unknown	0	0	11	1	1	17	2	48	67	20	0	0	654.957	120.613	145.201	1068.78	170.358	2441.13	3050.86	1005.33
dme-miR-277-3p	MIMAT0000338	UAAAUGCACUAUCUGGUACGACA	AAAUGCA	23	Yes	Mature_miRNA	canonical_conserved_miRNA	dme-mir-277	MI0000360	UUGAAGGUUUUGGGCUGCGUGUCAGGAGUGCAUUUGCACUGAAACUAUCUGAAGCAUGUAAAUGCACUAUCUGGUACGACAUUCCAGAACGUACAAUCUU	chr3R:10100022-10100121(+)	MIPF0000156	mir-277	277,34,317	Unknown	Unknown	94	94	103	47	47	70	63	128	130	95	7415.59	6376.77	6132.78	5668.8	6824.45	4400.86	5366.27	6509.69	5919.58	4775.31
dme-miR-985-3p	MIMAT0005502	CAAAUGUUCCAAUGGUCGGGCA	AAAUGUU	22	Yes	Mature_miRNA	canonical_dme-specific_miRNA	dme-mir-985	MI0005844	UAUAUAAUAGCACUGCUGGCUCAUUGGUACAUUUCAUAAGUACCUUAUCAAAUGUUCCAAUGGUCGGGCAGAGCUAUUAUUUGUCC	chrX:16191254-16191339(-)	-	-	985	Unknown	Unknown	0	1	1	0	0	3	1	7	29	1	0	67.838	59.5415	0	0	188.608	85.1789	355.999	1320.52	50.2664
dme-miR-1006-3p	MIMAT0005019	UAAAUUCGAUUUCUUAUUCAUAG	AAAUUCG	23	Yes	Mature_miRNA	canonical_conserved_miRNA	dme-mir-1006	MI0005867	GUGAGUUUGAAAUUGAAAUGCGUAAAUUGUUUGGUACAAUUUAAAUUCGAUUUCUUAUUCAUAG	chr2L:16724795-16724858(-)	MIPF0000873	mir-1006	1006	Unknown	Unknown	5	9	2	2	2	2	6	3	4	6	394.446	610.542	119.083	241.225	290.402	125.739	511.073	152.571	182.141	301.598
dme-miR-10-3p	MIMAT0012531	CAAAUUCGGUUCUAGAGAGGUUU	AAAUUCG	23	Yes	Mature_miRNA	canonical_conserved_miRNA	dme-mir-10	MI0000130	CCACGUCUACCCUGUAGAUCCGAAUUUGUUUUAUACUAGCUUUAAGGACAAAUUCGGUUCUAGAGAGGUUUGUGUGG	chr3R:6809506-6809582(-)	MIPF0000033	mir-10	10	Unknown	Unknown	106	165	119	49	36	126	68	256	241	183	8362.26	11193.3	7085.44	5910.02	5227.24	7921.54	5792.16	13019.4	10974	9198.75
dme-miR-2491-3p	MIMAT0020912	CAACAACAGCAGCAGCAA	AACAACA	18	Yes	-	non-canonical_miRNA	dme-mir-2491	MI0011580	CGCGAACCACUUUGUGCCGCUGUUGCCUUUGCAGUUGCUGUUUUCCAUGUUGCUACUGCGGCCAAUUGUUGCGCAUCAGCAACAUCAACAACAUCAACAACAGCAGCAGCAACUGCAGUAGCAGCACUCGUGAUUCACUUUCGA	chrX:22833440-22833583(-)	-	-	2491	Unknown	Unknown	0	0	0	0	0	0	0	1	0	0	0	0	0	0	0	0	0	50.8569	0	0
dme-miR-11-5p	MIMAT0020793	CAAGAACUUUCUCUGUGACCCG	AAGAACU	22	Yes	Star_miRNA	canonical_conserved_miRNA	dme-mir-11	MI0000131	GCACUUGUCAAGAACUUUCUCUGUGACCCGCGUGUACUUAAAAGCCGCAUCACAGUCUGAGUUCUUGCUGAGUGC	chr3R:21622497-21622571(-)	MIPF0000252	mir-11	11,998	Unknown	Unknown	2	2	1	1	2	1	2	2	0	1	157.778	135.676	59.5415	120.613	290.402	62.8694	170.358	101.714	0	50.2664
dme-miR-100-3p	MIMAT0020818	CAAGACCGGCAUUAUGGGAGUC	AAGACCG	22	Yes	Star_miRNA	canonical_conserved_miRNA	dme-mir-100	MI0000378	CCAUUAACAGAAACCCGUAAAUCCGAACUUGUGCUGUUUUAUAUCUGUUACAAGACCGGCAUUAUGGGAGUCUGUCAAUGCAAACAACUGGUUUUUGGCA	chr2L:18471434-18471533(+)	MIPF0000033	mir-10	100,let7,125	Unknown	Unknown	0	0	1	0	0	1	0	1	0	0	0	0	59.5415	0	0	62.8694	0	50.8569	0	0
dme-miR-281-1-5p	MIMAT0000344	AAAGAGAGCUGUCCGUCGACAGU	AAGAGAG	23	Yes	Star_miRNA	canonical_conserved_miRNA	dme-mir-281-1	MI0000366	CGAAUAAGUGAAUAAAGAGAGCUGUCCGUCGACAGUCCAGAAACUAUUUAAUAUCACUGUCAUGGAAUUGCUCUCUUUGUAUAAUAUUCG	chr2R:12170373-12170462(-)	MIPF0000087	mir-46	281-1,281-2	Unknown	Unknown	1	1	0	0	0	0	0	2	5	2	78.8892	67.838	0	0	0	0	0	101.714	227.676	100.533
dme-miR-965-3p	MIMAT0005480	UAAGCGUAUAGCUUUUCCCCUU	AAGCGUA	22	Yes	Mature_miRNA	canonical_conserved_miRNA	dme-mir-965	MI0005821	GACAAUAUUGCUCAACAUUUUGGGGGGUAAAACUGUACGUUAUAUGUGCCCUUCUGUGAUAUUCAUAAGCGUAUAGCUUUUCCCCUUAAAAGUUAGAGCUAUUGCAA	chr2L:243035-243141(-)	MIPF0000708	mir-965	965	Unknown	Unknown	0	0	1	0	1	0	0	0	0	1	0	0	59.5415	0	145.201	0	0	0	0	50.2664
dme-miR-1007-3p	MIMAT0005020	UAAGCUCAAUUAACUGUUUGCA	AAGCUCA	22	Yes	Mature_miRNA	canonical_dme-specific_miRNA	dme-mir-1007	MI0005868	GUAAGCAGUGUUUGAACUCGAUCUUGGUUCUUGGACUCUUGAUAAGCUCAAUUAACUGUUUGCAG	chrX:21296385-21296449(-)	-	-	1007,2535b	Unknown	Unknown	0	0	0	0	0	0	0	1	0	0	0	0	0	0	0	0	0	50.8569	0	0
dme-miR-993-3p	MIMAT0005512	GAAGCUCGUCUCUACAGGUAUCU	AAGCUCG	23	Yes	Mature_miRNA	canonical_conserved_miRNA	dme-mir-993	MI0005854	AACGCUCCCGUGACCUACCCUGUAGUUCCGGGCUUUUGUUUAAAUGGCGUUCGGCACAUUGUCGGACUGCUGGCUCGAUUAUCAGAAGCUCGUCUCUACAGGUAUCUCACAGGGUAGAA	chr3R:6776333-6776451(+)	MIPF0000033	mir-10	993	Unknown	Unknown	2	3	4	1	0	8	1	10	12	2	157.778	203.514	238.166	120.613	0	502.955	85.1789	508.569	546.423	100.533
dme-miR-5-5p	MIMAT0000110	AAAGGAACGAUCGUUGUGAUAUG	AAGGAAC	23	Yes	Mature_miRNA	canonical_conserved_miRNA	dme-mir-5	MI0000123	GCUAAAAGGAACGAUCGUUGUGAUAUGAGUUGUUUCCUAACAUAUCACAGUGAUUUUCCUUUAUAACGC	chr2R:19661158-19661226(-)	MIPF0000309	mir-5	3,4,5,6-1,6-2,6-3,286,309	Unknown	Unknown	5	0	0	4	5	0	0	0	0	1	394.446	0	0	482.451	726.006	0	0	0	0	50.2664
dme-miR-124-3p	MIMAT0000351	UAAGGCACGCGGUGAAUGCCAAG	AAGGCAC	23	Yes	Mature_miRNA	canonical_conserved_miRNA	dme-mir-124	MI0000373	UCAUUUGGUACGUUUUUCUCCUGGUAUCCACUGUAGGCCUAUAUGUAUUUCCACCAUAAGGCACGCGGUGAAUGCCAAGAGCGAACGCAGUUCUACAAAU	chr2L:17566370-17566469(+)	MIPF0000021	mir-124	124,287	Unknown	Unknown	1	2	3	2	1	7	1	4	7	0	78.8892	135.676	178.625	241.225	145.201	440.086	85.1789	203.428	318.747	0
dme-miR-968-5p	MIMAT0005484	UAAGUAGUAUCCAUUAAAGGGUUG	AAGUAGU	24	Yes	Mature_miRNA	canonical_conserved_miRNA	dme-mir-968	MI0005825	UGAUGGAAGCUUCCUUAAGUAGUAUCCAUUAAAGGGUUGUUCUCAACAUGCAAAUCAACCUUUUGAUGUACUACUUUAAGAAUCUCCAGUUA	chr2L:13747748-13747839(-)	MIPF0000865	mir-968	1002,968	Unknown	Unknown	0	0	0	0	0	0	0	0	1	0	0	0	0	0	0	0	0	0	45.5353	0
dme-miR-7-3p	MIMAT0020790	CAAUAAAUCCCUUGUCUUCUUA	AAUAAAU	22	Yes	Star_miRNA	canonical_conserved_miRNA	dme-mir-7	MI0000127	GAGUGCAUUCCGUAUGGAAGACUAGUGAUUUUGUUGUUUGGUCUUUGGUAAUAACAAUAAAUCCCUUGUCUUCUUACGGCGUGCAUUU	chr2R:20606067-20606154(+)	MIPF0000022	mir-7	7	Unknown	Unknown	1	0	0	0	0	0	0	0	0	0	78.8892	0	0	0	0	0	0	0	0	0
dme-miR-33-3p	MIMAT0020808	CAAUACAACUUCAGUGCAAGCU	AAUACAA	22	Yes	Star_miRNA	canonical_conserved_miRNA	dme-mir-33	MI0000364	CUCUUCCUCUGGAGAUGACACGAAGGUGCAUUGUAGUCGCAUUGUCUGUCCCAAUUGCUUCAGGCAAUACAACUUCAGUGCAAGCUCUGUGCAUUUCAC	chr3L:19797961-19798059(+)	MIPF0000070	mir-33	33	Unknown	Unknown	0	1	0	0	0	0	0	1	0	0	0	67.838	0	0	0	0	0	50.8569	0	0
dme-miR-8-3p	MIMAT0000113	UAAUACUGUCAGGUAAAGAUGUC	AAUACUG	23	Yes	Mature_miRNA	canonical_conserved_miRNA	dme-mir-8	MI0000128	AAGGACAUCUGUUCACAUCUUACCGGGCAGCAUUAGAUCCUUUUUAUAACUCUAAUACUGUCAGGUAAAGAUGUCGUCCGUGUCCUU	chr2R:16831432-16831518(+)	MIPF0000019	mir-8	8	Unknown	Unknown	405	713	590	265	217	574	316	958	742	736	31950.1	48368.5	35129.5	31962.4	31508.6	36087	26916.5	48720.9	33787.2	36996.1
dme-miR-283-5p	MIMAT0000347	AAAUAUCAGCUGGUAAUUCUGG	AAUAUCA	22	Yes	Mature_miRNA	canonical_conserved_miRNA	dme-mir-283	MI0000368	CUCACACGAUUCUCAAAGGUAAAUAUCAGCUGGUAAUUCUGGGAGCUAAGCCUAAAUAUGAAACACUCGGAAUUUCAGUUGGUAUCGACUUUUUUGAAUU	chrX:15507956-15508055(+)	MIPF0000054	mir-216	12,283,304	Unknown	Unknown	38	29	36	16	16	29	24	50	28	40	2997.79	1967.3	2143.5	1929.8	2323.22	1823.21	2044.29	2542.85	1274.99	2010.66
dme-miR-4919-3p	MIMAT0032117	UAAUCCCUGAACGACUUGCAG	AAUCCCU	21	NO	-	non-canonical_miRNA	dme-mir-4919	MI0017702	GUGAGUCUCUAGGGGAUUAGCAAGCUAUAAUUUCUCACUUAAUCCCUGAACGACUUGCAG	chr2R:15945887-15945946(+)	-	-	4919	Unknown	Unknown	0	0	0	0	0	0	0	0	0	1	0	0	0	0	0	0	0	0	0	50.2664
dme-miR-304-5p	MIMAT0000390	UAAUCUCAAUUUGUAAAUGUGAG	AAUCUCA	23	Yes	Mature_miRNA	canonical_conserved_miRNA	dme-mir-304	MI0000411	GCAGCAUUGAAUAAUCUCAAUUUGUAAAUGUGAGCGGUUUAAGCCAUUUGACGCACUCACUUUGCAAUUGGAGAUUGCUCGAGACUGC	chrX:15508959-15509046(+)	MIPF0000308	mir-304	12,283,304	Unknown	Unknown	2	1	2	0	1	0	1	1	1	1	157.778	67.838	119.083	0	145.201	0	85.1789	50.8569	45.5353	50.2664
dme-miR-929-5p	MIMAT0020892	AAAUUGACUCUAGUAGGGAGUC	AAUUGAC	22	Yes	Mature_miRNA	canonical_conserved_miRNA	dme-mir-929	MI0005853	AGUCCUGGUGGAGCUCAAAUUGACUCUAGUAGGGAGUCCUUUAAUGAGCGACUCCCUAACGGAGUCAGAUUGAGCUGCAAAGGAGCGA	chr3R:4295369-4295456(+)	MIPF0000447	mir-929	929	Unknown	Unknown	3	0	2	1	1	1	0	4	0	0	236.668	0	119.083	120.613	145.201	62.8694	0	203.428	0	0
dme-miR-994-3p	MIMAT0020894	CACAGUUGCUGUUUCUUUUAGAU	ACAGUUG	23	Yes	Star_miRNA	canonical_conserved_miRNA	dme-mir-994	MI0005855	UAUCGAGUUAUCUAAGGAAAUAGUAGCCGUGAUUUUACCCAAGAAUUUUUCACAUAUCACAGUUGCUGUUUCUUUUAGAUAGCUCUUUUGU	chr3R:10408137-10408227(+)	MIPF0001045	mir-994	318,994	Unknown	Unknown	4	7	1	2	2	3	1	2	2	0	315.557	474.866	59.5415	241.225	290.402	188.608	85.1789	101.714	91.0705	0
dme-miR-11182	MIMAT0043998	CACAUCGAUGUUUUUCCACCUC	ACAUCGA	22	NO	-	non-canonical_miRNA	dme-mir-11182	MI0035973	GGUGGAGAAACAUCGAUGUUUUAAAGAACACAACACAUCGAUGUUUUUCCACCUC	chr2R:18180151-18180205(-)	-	-	11182	Unknown	Unknown	0	0	0	0	0	0	0	0	1	0	0	0	0	0	0	0	0	0	45.5353	0
dme-miR-963-3p	MIMAT0020858	AACAUCUGUAUAUACCUUUGUU	ACAUCUG	22	Yes	Star_miRNA	canonical_dme-specific_miRNA	dme-mir-963	MI0005818	UUAGUCUAAUCUAAAACAAGGUAAAUAUCAGGUUGUUUCCUGUAUUCGAUCGAAACAUCUGUAUAUACCUUUGUUCCGAUUGGACAAAA	chr2L:5641990-5642078(+)	MIPF0001035	mir-963	959,960,961,962,963,964	Unknown	Unknown	0	0	2	0	0	1	0	0	0	0	0	0	119.083	0	0	62.8694	0	0	0	0
dme-miR-100-5p	MIMAT0000357	AACCCGUAAAUCCGAACUUGUG	ACCCGUA	22	Yes	Mature_miRNA	canonical_conserved_miRNA	dme-mir-100	MI0000378	CCAUUAACAGAAACCCGUAAAUCCGAACUUGUGCUGUUUUAUAUCUGUUACAAGACCGGCAUUAUGGGAGUCUGUCAAUGCAAACAACUGGUUUUUGGCA	chr2L:18471434-18471533(+)	MIPF0000033	mir-10	100,let7,125	Unknown	Unknown	16	26	12	9	4	10	13	13	8	15	1262.23	1763.79	714.498	1085.51	580.804	628.694	1107.33	661.14	364.282	753.996
dme-miR-993-5p	MIMAT0020893	UACCCUGUAGUUCCGGGCUUUUG	ACCCUGU	23	Yes	Star_miRNA	canonical_conserved_miRNA	dme-mir-993	MI0005854	AACGCUCCCGUGACCUACCCUGUAGUUCCGGGCUUUUGUUUAAAUGGCGUUCGGCACAUUGUCGGACUGCUGGCUCGAUUAUCAGAAGCUCGUCUCUACAGGUAUCUCACAGGGUAGAA	chr3R:6776333-6776451(+)	MIPF0000033	mir-10	993	Unknown	Unknown	0	1	0	0	0	0	0	1	3	0	0	67.838	0	0	0	0	0	50.8569	136.606	0
dme-miR-193-3p	MIMAT0005468	UACUGGCCUACUAAGUCCCAAC	ACUGGCC	22	Yes	Mature_miRNA	canonical_dme-specific_miRNA	dme-mir-193	MI0005809	UGUGUGCCCUUAUUAUGGUUGGGAUUUUUUAGAUCAGCAGUUAUUGCUAUAUAGCCAUAUUUAUAAAUCUUCUACUGGCCUACUAAGUCCCAACAUAAUGAGAGUAAA	chr3L:21574014-21574121(+)	MIPF0000082	mir-193	193	Unknown	Unknown	0	0	0	0	0	0	0	0	1	0	0	0	0	0	0	0	0	0	45.5353	0
dme-miR-969-3p	MIMAT0020866	AACUUGACACGUUGAGCUCGU	ACUUGAC	21	Yes	Star_miRNA	canonical_conserved_miRNA	dme-mir-969	MI0005826	AGUCUCUGUCCUACGUCCGAGUUCCACUAAGCAAGUUUUGAGAUCGUUUUAAAAACAAAAACUUGACACGUUGAGCUCGUUCGUGGGAUGGACU	chrX:18124357-18124450(+)	MIPF0000879	mir-969	210,969	Unknown	Unknown	0	0	0	0	2	0	0	0	0	0	0	0	0	0	290.402	0	0	0	0	0
dme-miR-304-3p	MIMAT0020826	CACUUUGCAAUUGGAGAUUGCU	ACUUUGC	22	Yes	Star_miRNA	canonical_conserved_miRNA	dme-mir-304	MI0000411	GCAGCAUUGAAUAAUCUCAAUUUGUAAAUGUGAGCGGUUUAAGCCAUUUGACGCACUCACUUUGCAAUUGGAGAUUGCUCGAGACUGC	chrX:15508959-15509046(+)	MIPF0000308	mir-304	12,283,304	Unknown	Unknown	0	0	0	0	0	1	0	1	0	0	0	0	0	0	0	62.8694	0	50.8569	0	0
dme-miR-281-2-5p	MIMAT0000349	AAGAGAGCUAUCCGUCGACAGU	AGAGAGC	22	Yes	Star_miRNA	canonical_conserved_miRNA	dme-mir-281-2	MI0000370	CGAAUUGUGAAAUGAAGAGAGCUAUCCGUCGACAGUCAAGUUAAGACCGAUUGUAAUACUGUCAUGGAAUUGCUCUCUUUGUAUAACAUUCG	chr2R:12170153-12170244(-)	MIPF0000087	mir-46	281-1,281-2	Unknown	Unknown	16	15	15	4	1	19	5	38	30	16	1262.23	1017.57	893.123	482.451	145.201	1194.52	425.894	1932.56	1366.06	804.263
dme-miR-9b-3p	MIMAT0020829	UAGAGCUUUAUUACCAAAAACC	AGAGCUU	22	Yes	Star_miRNA	canonical_dme-specific_miRNA	dme-mir-9b	MI0000415	UGCAUAUUAUUUGCUCUUUGGUGAUUUUAGCUGUAUGGUGUUUAUGUAUAUUCCAUAGAGCUUUAUUACCAAAAACCAAAUGGUUUCUGCA	chr2L:16698744-16698834(+)	MIPF0000014	mir-9	79,9c,306,9b	Unknown	Unknown	0	3	1	0	0	1	0	3	1	0	0	203.514	59.5415	0	0	62.8694	0	152.571	45.5353	0
dme-miR-4968-3p	MIMAT0032118	CAGCAACAGCAGCAGCAGCAGA	AGCAACA	22	Yes	Mature_miRNA	canonical_dme-specific_miRNA	dme-mir-4968	MI0017754	UUUUCCUCAGAGCCGCGACUGCUGGCGUGUUAUUGUUGCUGUUGCAGCUAGCUGCCACGGUUUGUUGCUUCACUGAUUACGCGCAAUGCAGCAACAGCAGCAGCAGCAGAAGCAACAGCAACUAACUGCAGAGGAGCAAUAGCAGCUGAGAGUUC	chr3L:11552539-11552693(-)	-	-	4968	Unknown	Unknown	0	0	0	0	0	0	0	0	1	0	0	0	0	0	0	0	0	0	45.5353	0
dme-miR-285-3p	MIMAT0000356	UAGCACCAUUCGAAAUCAGUGC	AGCACCA	22	Yes	Mature_miRNA	canonical_conserved_miRNA	dme-mir-285	MI0000377	UCGAAUCGAAGAACUGAGAUCGAUUGGUGCAUAGAUAUCAGGAGAACCCACUCAAUUUAACUCUAGCACCAUUCGAAAUCAGUGCUUUUGAUAAGAAAC	chr3L:11946093-11946191(-)	MIPF0000009	mir-29	285	Unknown	Unknown	1	0	0	1	0	1	1	1	4	2	78.8892	0	0	120.613	0	62.8694	85.1789	50.8569	182.141	100.533
dme-miR-995-3p	MIMAT0005514	UAGCACCACAUGAUUCGGCUU	AGCACCA	21	Yes	Mature_miRNA	canonical_conserved_miRNA	dme-mir-995	MI0005856	CACCUGCACCCCGCAGCCCGAAUUAUGUGGGAGCUGCGCCGUUUCCGUAAUCCGUAGCACCACAUGAUUCGGCUUCGUGGUACAGGAUAU	chr3R:20735923-20736012(+)	MIPF0000895	mir-995	995	Unknown	Unknown	4	3	3	6	1	8	7	10	2	7	315.557	203.514	178.625	723.676	145.201	502.955	596.252	508.569	91.0705	351.865
dme-miR-998-3p	MIMAT0005518	UAGCACCAUGAGAUUCAGCUC	AGCACCA	21	Yes	Mature_miRNA	canonical_conserved_miRNA	dme-mir-998	MI0005860	CCUCGUGUCAAAUUCAUUUUGGAACUGAAUUCUCGUGGGUCUGCACUGACAACACUGACCGCUCCAGGGCAAAUUGUUCAUUUUGAAAUUGAAAUUCUGUAGCACCAUGAGAUUCAGCUCUGGCGUGAAUUUCAAACAUGCAU	chr3R:21621879-21622021(-)	MIPF0000952	mir-998	11,998	Unknown	Unknown	2	3	0	1	1	0	0	1	1	1	157.778	203.514	0	120.613	145.201	0	0	50.8569	45.5353	50.2664
dme-miR-34-3p	MIMAT0020812	CAGCCACUAUCUUCACUGCCGCC	AGCCACU	23	Yes	Star_miRNA	canonical_conserved_miRNA	dme-mir-34	MI0000371	AAUUGGCUAUGCGCUUUGGCAGUGUGGUUAGCUGGUUGUGUAGCCAAUUAUUGCCGUUGACAAUUCACAGCCACUAUCUUCACUGCCGCCGCGACAAGC	chr3R:10100936-10101034(+)	MIPF0000039	mir-34	277,34,317	Unknown	Unknown	4	12	3	2	3	2	4	3	4	5	315.557	814.056	178.625	241.225	435.603	125.739	340.716	152.571	182.141	251.332
dme-miR-282-5p	MIMAT0000346	UAGCCUCUACUAGGCUUUGUCUGU	AGCCUCU	24	Yes	Mature_miRNA	canonical_conserved_miRNA	dme-mir-282	MI0000367	AGUUUCCUUCUAAAUCUAGCCUCUACUAGGCUUUGUCUGUGCAUUCGAAAGCCGAUCAGACAUAGCCUAUAAGAGGUUAGGUGUACCAAGGCGAACA	chr3L:3251022-3251118(+)	MIPF0000150	mir-282	282	Unknown	Unknown	1	2	0	1	1	0	1	0	1	1	78.8892	135.676	0	120.613	145.201	0	85.1789	0	45.5353	50.2664
dme-miR-974-5p	MIMAT0005490	AAGCGAGCAAAGAAGUAGUAUU	AGCGAGC	22	Yes	Mature_miRNA	canonical_dme-specific_miRNA	dme-mir-974	MI0005831	CAAUUGUCACCGGUCAUGUCCUCCAAGCGAGCAAAGAAGUAGUAUUUGUGUUUCCAAGAGCAAAUAUAACUUCAUUGGAAGCUAAGUGGAUUUGCCCAAAU	chrX:19551678-19551778(+)	-	-	972,973,974,975,976,977,978,979,2499,4966,9369	Unknown	Unknown	0	0	0	0	0	0	0	1	1	1	0	0	0	0	0	0	0	50.8569	45.5353	50.2664
dme-miR-276a-5p	MIMAT0000336	CAGCGAGGUAUAGAGUUCCUACG	AGCGAGG	23	Yes	Star_miRNA	canonical_conserved_miRNA	dme-mir-276a	MI0000359	CCUGGUUUUUGCCAUCAGCGAGGUAUAGAGUUCCUACGUUCAUUAUAAACUCGUAGGAACUUCAUACCGUGCUCUUGGAAGACCAAAAAACAACCAAG	chr3L:10365228-10365325(+)	MIPF0000124	mir-276	276a	Unknown	Unknown	3	2	6	1	0	12	5	18	32	5	236.668	135.676	357.249	120.613	0	754.432	425.894	915.425	1457.13	251.332
dme-miR-276b-5p	MIMAT0020815	CAGCGAGGUAUAGAGUUCCUACG	AGCGAGG	23	Yes	Mature_miRNA	canonical_conserved_miRNA	dme-mir-276b	MI0000375	AAAACCGAAGUCUUUUUACCAUCAGCGAGGUAUAGAGUUCCUACGUUCCUAUAUUCAGUCGUAGGAACUUAAUACCGUGCUCUUGGAGGACUGUCGACC	chr3L:10319785-10319883(+)	MIPF0000124	mir-276	276b	Unknown	Unknown	3	2	6	1	0	12	5	18	32	5	236.668	135.676	357.249	120.613	0	754.432	425.894	915.425	1457.13	251.332
dme-miR-276a-3p	MIMAT0000337	UAGGAACUUCAUACCGUGCUCU	AGGAACU	22	Yes	Mature_miRNA	canonical_conserved_miRNA	dme-mir-276a	MI0000359	CCUGGUUUUUGCCAUCAGCGAGGUAUAGAGUUCCUACGUUCAUUAUAAACUCGUAGGAACUUCAUACCGUGCUCUUGGAAGACCAAAAAACAACCAAG	chr3L:10365228-10365325(+)	MIPF0000124	mir-276	276a	Unknown	Unknown	2244	2766	2163	1348	1120	2256	1758	4217	3250	3120	177027	187640	128788	162586	162625	141833	149744	214464	147990	156831
dme-miR-276b-3p	MIMAT0000354	UAGGAACUUAAUACCGUGCUCU	AGGAACU	22	Yes	Star_miRNA	canonical_conserved_miRNA	dme-mir-276b	MI0000375	AAAACCGAAGUCUUUUUACCAUCAGCGAGGUAUAGAGUUCCUACGUUCCUAUAUUCAGUCGUAGGAACUUAAUACCGUGCUCUUGGAGGACUGUCGACC	chr3L:10319785-10319883(+)	MIPF0000124	mir-276	276b	Unknown	Unknown	88	142	53	59	42	72	57	138	83	102	6942.25	9633	3155.7	7116.15	6098.45	4526.59	4855.2	7018.26	3779.43	5127.17
dme-miR-12-3p	MIMAT0020794	CAGUACUUAUGUCAUACUACGC	AGUACUU	22	Yes	Star_miRNA	canonical_conserved_miRNA	dme-mir-12	MI0000132	UACGGUUGAGUAUUACAUCAGGUACUGGUGUGCCUUAAAUCCAACAACCAGUACUUAUGUCAUACUACGCCGUG	chrX:15509473-15509546(+)	MIPF0000181	mir-12	12,283,304	Unknown	Unknown	0	0	0	0	1	0	0	0	0	1	0	0	0	0	145.201	0	0	0	0	50.2664
dme-miR-969-5p	MIMAT0005485	GAGUUCCACUAAGCAAGUUUU	AGUUCCA	21	Yes	Mature_miRNA	canonical_conserved_miRNA	dme-mir-969	MI0005826	AGUCUCUGUCCUACGUCCGAGUUCCACUAAGCAAGUUUUGAGAUCGUUUUAAAAACAAAAACUUGACACGUUGAGCUCGUUCGUGGGAUGGACU	chrX:18124357-18124450(+)	MIPF0000879	mir-969	210,969	Unknown	Unknown	0	0	0	0	0	0	0	0	0	2	0	0	0	0	0	0	0	0	0	100.533
dme-miR-1014-5p	MIMAT0020907	UAUAAUGGAAAUAGAUUUUAAU	AUAAUGG	22	Yes	Mature_miRNA	canonical_dme-specific_miRNA	dme-mir-1014	MI0005875	GUAUAAUGGAAAUAGAUUUUAAUCGCAGGCGCGUCAGUGGUUGAAUUAAAAUUCAUUUUCAUUUGCAG	chr3R:31753524-31753591(-)	-	-	1014	Unknown	Unknown	0	1	1	0	0	0	0	1	0	0	0	67.838	59.5415	0	0	0	0	50.8569	0	0
dme-miR-960-3p	MIMAT0020855	UAUACGGUCUGGGACACUUUUA	AUACGGU	22	Yes	Star_miRNA	canonical_dme-specific_miRNA	dme-mir-960	MI0005815	GGGUUUUGUACCACAUUCUGAGUAUUCCAGAUUGCAUAGCUUUGUGCUACUAUUGCUAUACGGUCUGGGACACUUUUAACAUGGUAUCAAAUC	chr2L:5641063-5641155(+)	MIPF0000897	mir-960	959,960,961,962,963,964	Unknown	Unknown	0	0	0	0	0	1	0	1	1	0	0	0	0	0	0	62.8694	0	50.8569	45.5353	0
dme-miR-4972-3p	MIMAT0020200	UAUAUCUGUGCGAUCGGGAUUG	AUAUCUG	22	NO	-	non-canonical_miRNA	dme-mir-4972	MI0017758	AAUCAAAAGCGCCGUAGGCCUCCACCUCGGCUUUACAGAUAUAUAUAUAUAUAUCGUGUAUAUAUCUGUGCGAUCGGGAUUGAGACUGAGGUUGGUCCGAGUACUUU	chr2L:3636967-3637073(-)	-	-	4972	Unknown	Unknown	0	0	0	0	0	0	0	0	1	0	0	0	0	0	0	0	0	0	45.5353	0
dme-miR-11-3p	MIMAT0000116	CAUCACAGUCUGAGUUCUUGC	AUCACAG	21	Yes	Mature_miRNA	canonical_conserved_miRNA	dme-mir-11	MI0000131	GCACUUGUCAAGAACUUUCUCUGUGACCCGCGUGUACUUAAAAGCCGCAUCACAGUCUGAGUUCUUGCUGAGUGC	chr3R:21622497-21622571(-)	MIPF0000252	mir-11	11,998	Unknown	Unknown	161	174	155	83	42	111	83	188	148	158	12701.2	11803.8	9228.94	10010.9	6098.45	6978.5	7069.85	9561.1	6739.22	7942.09
dme-miR-13a-3p	MIMAT0000118	UAUCACAGCCAUUUUGAUGAGU	AUCACAG	22	Yes	Mature_miRNA	canonical_conserved_miRNA	dme-mir-13a	MI0000133	UACGUAACUCCUCAAAGGGUUGUGAAAUGUCGACUAUUAUCUACUCAUAUCACAGCCAUUUUGAUGAGUUUCGUG	chr3R:15417542-15417616(-)	MIPF0000049	mir-2	13a,13b-1,2c	Unknown	Unknown	0	1	0	0	0	2	1	3	1	2	0	67.838	0	0	0	125.739	85.1789	152.571	45.5353	100.533
dme-miR-13b-3p	MIMAT0000119	UAUCACAGCCAUUUUGACGAGU	AUCACAG	22	Yes	Mature_miRNA	canonical_conserved_miRNA	dme-mir-13b-1;dme-mir-13b-2	MI0000134;MI0000135	CCAUGUCGUUAAAAUGUUUGUGAACUUAUGUAUUCACAAUCAUAUCACAGCCAUUUUGACGAGUUUGG;UAUUAACGCGUCAAAAUGACUGUGAGCUAUGUGGAUUUGACUUCAUAUCACAGCCAUUUUGACGAGUUUG	chr3R:15417408-15417475(-);chrX:9091230-9091299(+)	MIPF0000049	mir-2	13a,13b-1,2c;13b-2	Unknown;Unknown	Unknown;Unknown	89	141	62	46	53	74	53	110	77	90	7021.14	9565.16	3691.57	5548.18	7695.66	4652.33	4514.48	5594.26	3506.22	4523.98
dme-miR-2a-3p	MIMAT0000106	UAUCACAGCCAGCUUUGAUGAGC	AUCACAG	23	Yes	Mature_miRNA	canonical_conserved_miRNA	dme-mir-2a-1;dme-mir-2a-2	MI0000117;MI0000118	GCUGGGCUCUCAAAGUGGUUGUGAAAUGCAUUUCCGCUUUGCGCGGCAUAUCACAGCCAGCUUUGAUGAGCUUAGC;AUCUAAGCCUCAUCAAGUGGUUGUGAUAUGGAUACCCAACGCAUAUCACAGCCAGCUUUGAUGAGCUAGGAU	chr2L:19569897-19569972(-);chr2L:19569490-19569561(-)	MIPF0000049	mir-2	2a-1,2a-2,2b-2;2a-1,2a-2,2b-2	Unknown;Unknown	Unknown;Unknown	21	14	16	12	12	12	17	27	23	11	1656.67	949.732	952.664	1447.35	1742.41	754.432	1448.04	1373.14	1047.31	552.931
dme-miR-2b-3p	MIMAT0000107	UAUCACAGCCAGCUUUGAGGAGC	AUCACAG	23	Yes	Mature_miRNA	canonical_dme-specific_miRNA	dme-mir-2b-1;dme-mir-2b-2	MI0000119;MI0000120	CUUCAACUGUCUUCAAAGUGGCAGUGACAUGUUGUCAACAAUAUUCAUAUCACAGCCAGCUUUGAGGAGCGUUGCGG;UUGUGUCAUUCUUCAAAGUGGUUGUGAAAUGUUUGCCUUUUUAUGCCUAUUCAUAUCACAGCCAGCUUUGAGGAGCGACGCGA	chr2L:8258616-8258692(-);chr2L:19570182-19570264(-)	MIPF0000049	mir-2	2b-1;2a-1,2a-2,2b-2	Unknown;Unknown	Unknown;Unknown	29	39	24	22	19	39	32	56	47	40	2287.79	2645.68	1429	2653.48	2758.82	2451.9	2725.72	2847.99	2140.16	2010.66
dme-miR-2c-3p	MIMAT0000411	UAUCACAGCCAGCUUUGAUGGGC	AUCACAG	23	Yes	Mature_miRNA	canonical_conserved_miRNA	dme-mir-2c	MI0000431	UCGUAUCUUACUUUCAAUGUCAUCAAAAAGGGCUGAAGAAAGAUAUUUCUGCAUUUGAAUCGUAUCACAGCCAGCUUUGAUGGGCAUUGCAAUGAGCAGCGA	chr3R:15417744-15417845(-)	MIPF0000049	mir-2	13a,13b-1,2c	Unknown	Unknown	1	0	5	0	3	4	0	6	8	2	78.8892	0	297.708	0	435.603	251.477	0	305.142	364.282	100.533
dme-miR-6-3p	MIMAT0000111	UAUCACAGUGGCUGUUCUUUUU	AUCACAG	22	Yes	Star_miRNA	canonical_conserved_miRNA	dme-mir-6-1;dme-mir-6-2;dme-mir-6-3	MI0000124;MI0000125;MI0000126	UUUAAUGUAGAGGGAAUAGUUGCUGUGCUGUAAGUUAAUAUACCAUAUCUAUAUCACAGUGGCUGUUCUUUUUGUACCUAAA;UAACCCAAGGGAACUUCUGCUGCUGAUAUAUUAUUGAAAAACUACUAUAUCACAGUGGCUGUUCUUUUUGGUUG;CAAAAAGAAGGGAACGGUUGCUGAUGAUGUAGUUUGAAACUCUCACAAUUUAUAUCACAGUGGCUGUUCUUUUUUGUUUG	chr2R:19661003-19661084(-);chr2R:19660869-19660942(-);chr2R:19660716-19660795(-)	MIPF0000119	mir-6	3,4,5,6-1,6-2,6-3,286,309;3,4,5,6-1,6-2,6-3,286,309;3,4,5,6-1,6-2,6-3,286,309	Unknown;Unknown;Unknown	Unknown;Unknown;Unknown	7	1	0	5	4	2	1	1	1	0	552.225	67.838	0	603.064	580.804	125.739	85.1789	50.8569	45.5353	0
dme-miR-8-5p	MIMAT0020791	CAUCUUACCGGGCAGCAUUAGA	AUCUUAC	22	Yes	Star_miRNA	canonical_conserved_miRNA	dme-mir-8	MI0000128	AAGGACAUCUGUUCACAUCUUACCGGGCAGCAUUAGAUCCUUUUUAUAACUCUAAUACUGUCAGGUAAAGAUGUCGUCCGUGUCCUU	chr2R:16831432-16831518(+)	MIPF0000019	mir-8	8	Unknown	Unknown	13	9	8	3	7	18	21	27	39	34	1025.56	610.542	476.332	361.838	1016.41	1131.65	1788.76	1373.14	1775.88	1709.06
dme-miR-263a-5p	MIMAT0000319	AAUGGCACUGGAAGAAUUCACGGG	AUGGCAC	24	Yes	Mature_miRNA	canonical_conserved_miRNA	dme-mir-263a	MI0000343	UAGAUCUCGGCACAGUUAAUGGCACUGGAAGAAUUCACGGGGUAAUUUUUAUACAACCCGUGAUCUCUUAGUGGCAUCUAUGGUGCGAGAAUAA	chr2L:11953410-11953503(-)	MIPF0000122	mir-263	263a	Unknown	Unknown	56	50	50	35	19	47	40	93	108	67	4417.8	3391.9	2977.08	4221.44	2758.82	2954.86	3407.16	4729.7	4917.81	3367.85
dme-miR-9371-3p	MIMAT0035206	AAUUCAUCACGAAGUGGUUUCU	AUUCAUC	22	NO	Mature_miRNA	canonical_dme-specific_miRNA	dme-mir-9371	MI0028920	AAAUCACUUUGCUUGGAAUUCACAUUGAUGUACGUAAGAAUUCAUCACGAAGUGGUUUCUG	chr3R:9989120-9989180(+)	-	-	9371	Unknown	Unknown	0	0	0	0	0	0	0	1	0	0	0	0	0	0	0	0	0	50.8569	0	0
dme-miR-314-3p	MIMAT0000406	UAUUCGAGCCAAUAAGUUCGG	AUUCGAG	21	Yes	-	non-canonical_miRNA	dme-mir-314	MI0000426	UCGUAACUUGUGUGGCUUCGAACUUACCUAGUUGAGGAAAACUCCCAUGUCGGAUUUUGUUACCUCUGGUAUUCGAGCCAAUAAGUUCGG	chr3L:11773012-11773101(+)	MIPF0000246	mir-314	314,956	Unknown	Unknown	2	7	2	3	2	7	5	12	15	7	157.778	474.866	119.083	361.838	290.402	440.086	425.894	610.283	683.029	351.865
dme-miR-4984-3p	MIMAT0020220	AAUUCUUUGACGUAUUCGCUGG	AUUCUUU	22	NO	Mature_miRNA	canonical_dme-specific_miRNA	dme-mir-4984	MI0017770	CUUCGCUCGAGGUGUGAAAACCUUUUGGCCAGCGAAUACGCCUCGGAUCCAAUCACGUUUCAAGAUCGAGGUGAAUUCUUUGACGUAUUCGCUGGCCAAAUGACACGUUCGCCAUGUUUUGCG	chr2L:8141540-8141662(-)	-	-	4984	Unknown	Unknown	0	0	0	0	0	0	0	0	0	1	0	0	0	0	0	0	0	0	0	50.2664
dme-miR-10404-5p	MIMAT0041637	UAUUGAAGGAAUUGAUAUAUGC	AUUGAAG	22	NO	-	non-canonical_miRNA	dme-mir-10404	MI0033427	AUACAUUUAUUGAAGGAAUUGAUAUAUGCCAGUAAAAUGGUGUAUUUUUAAUUUCUUUCAAUAAAAACA	DS485968.1:127-195(+)	-	-	10404	Unknown	Unknown	9	5	7	2	0	11	9	12	14	7	710.003	339.19	416.791	241.225	0	691.563	766.61	610.283	637.494	351.865
dme-miR-310-3p	MIMAT0000402	UAUUGCACACUUCCCGGCCUUU	AUUGCAC	22	Yes	Mature_miRNA	canonical_conserved_miRNA	dme-mir-310	MI0000422	AACAUAAACAUUUGCAGGGCGGGUCGUGUGUCAGUGUAUUUAUAUCUUAGCUAUAUUGCACACUUCCCGGCCUUUAAAUGUCCAAUGUU	chr2R:20583752-20583840(-)	MIPF0000566	mir-310	310,311,312,313,991,992,2498	Unknown	Unknown	31	28	30	21	15	23	22	19	20	27	2445.57	1899.46	1786.25	2532.87	2178.02	1446	1873.94	966.282	910.705	1357.19
dme-miR-311-3p	MIMAT0000403	UAUUGCACAUUCACCGGCCUGA	AUUGCAC	22	Yes	Mature_miRNA	canonical_conserved_miRNA	dme-mir-311	MI0000423	UCUAGAUCAUUUUUCGGACGGUAUAUGGGUUAAUAUUUCAUUUGUCGAAUAUAUUGCACAUUCACCGGCCUGAAAAUAUCAAGA	chr2R:20583877-20583960(-)	MIPF0000566	mir-310	310,311,312,313,991,992,2498	Unknown	Unknown	20	15	28	20	14	11	21	19	26	20	1577.78	1017.57	1667.16	2412.25	2032.82	691.563	1788.76	966.282	1183.92	1005.33
dme-miR-312-3p	MIMAT0000404	UAUUGCACUUGAGACGGCCUGA	AUUGCAC	22	Yes	Mature_miRNA	canonical_conserved_miRNA	dme-mir-312	MI0000424	GAUUUGGUUCGUCACAAGGGCAAUUCUGCAUUUUUUAACUAGUAUUGCACUUGAGACGGCCUGAUU	chr2R:20584056-20584121(-)	MIPF0000573	mir-312	310,311,312,313,991,992,2498	Unknown	Unknown	18	19	44	13	13	21	14	39	30	18	1420.01	1288.92	2619.83	1567.97	1887.61	1320.26	1192.5	1983.42	1366.06	904.795
dme-miR-313-3p	MIMAT0000405	UAUUGCACUUUUCACAGCCCGA	AUUGCAC	22	Yes	Mature_miRNA	canonical_conserved_miRNA	dme-mir-313	MI0000425	AUUUUCUGCUGCGGAUGGGGGCAGUACUGUUUUUUUAACAUUGAGUAUUGCACUUUUCACAGCCCGAAAAU	chr2R:20584190-20584260(-)	MIPF0000566	mir-310	310,311,312,313,991,992,2498	Unknown	Unknown	0	2	2	2	1	0	1	0	2	1	0	135.676	119.083	241.225	145.201	0	85.1789	0	91.0705	50.2664
dme-miR-92a-3p	MIMAT0000334	CAUUGCACUUGUCCCGGCCUAU	AUUGCAC	22	Yes	Mature_miRNA	canonical_conserved_miRNA	dme-mir-92a	MI0000357	AAUAUGAAUUUCCCGUAGGACGGGAAGGUGUCAACGUUUUGCAUUUCGAAUAAACAUUGCACUUGUCCCGGCCUAUGGGCGGUUUGUAAUAAACA	chr3R:25646506-25646600(+)	MIPF0000013	mir-25	92a,92b	Unknown	Unknown	27	37	17	22	25	16	16	23	20	27	2130.01	2510.01	1012.21	2653.48	3630.03	1005.91	1362.86	1169.71	910.705	1357.19
dme-miR-92b-3p	MIMAT0000358	AAUUGCACUAGUCCCGGCCUGC	AUUGCAC	22	Yes	Mature_miRNA	canonical_conserved_miRNA	dme-mir-92b	MI0000379	UAAAACGUCACCUGAUGUAGGCCGUGCCCAGUGCUUAUUUGUUGCAUUUUCGAAAUACAAAUUGCACUAGUCCCGGCCUGCAAUGAGUGUCGCAGUCGAC	chr3R:25651398-25651497(+)	MIPF0000013	mir-25	92a,92b	Unknown	Unknown	32	43	38	22	31	37	28	53	40	29	2524.46	2917.03	2262.58	2653.48	4501.23	2326.17	2385.01	2695.42	1821.41	1457.73
dme-miR-137-3p	MIMAT0005507	UAUUGCUUGAGAAUACACGUAG	AUUGCUU	22	Yes	Mature_miRNA	canonical_conserved_miRNA	dme-mir-137	MI0005849	CAAUCUCCAAUGGCCACGUGUAUGCUCGUAGCUAUAACCUGAAAUCCAAAUGUUAUUGCUUGAGAAUACACGUAGUUCACCGAGAUUUGUU	chr2R:16065254-16065344(-)	MIPF0000106	mir-137	137	Unknown	Unknown	6	2	1	1	0	3	0	2	4	6	473.335	135.676	59.5415	120.613	0	188.608	0	101.714	182.141	301.598
dme-miR-125-3p	MIMAT0020831	ACAAGUUUUGAUCUCCGGUAU	CAAGUUU	21	Yes	Star_miRNA	canonical_conserved_miRNA	dme-mir-125	MI0000417	GACAUGUGCAAAUGUUUGUAUGGCUGAUUCCCUGAGACCCUAACUUGUGACUUUUAAUACCAGUUUCACAAGUUUUGAUCUCCGGUAUUGGACGCAAACUUGCUGAUGUU	chr2L:18472315-18472424(+)	MIPF0000033	mir-10	100,let7,125	Unknown	Unknown	0	0	0	0	1	0	0	1	0	0	0	0	0	0	145.201	0	0	50.8569	0	0
dme-miR-932-5p	MIMAT0005479	UCAAUUCCGUAGUGCAUUGCAG	CAAUUCC	22	Yes	Mature_miRNA	canonical_conserved_miRNA	dme-mir-932	MI0005820	UUGGUUUUGAAGUUUUCAAUUCCGUAGUGCAUUGCAGUGUGUUUCAUUAUUUACUGCAAGCGCUGCGGAUUUGGCAACUUUGACGACCUUC	chr2L:6902062-6902152(+)	MIPF0000588	mir-932	932	Unknown	Unknown	1	0	2	0	0	1	0	2	0	1	78.8892	0	119.083	0	0	62.8694	0	101.714	0	50.2664
dme-miR-307a-3p	MIMAT0000398	UCACAACCUCCUUGAGUGAGCGA	CACAACC	23	Yes	Mature_miRNA	canonical_conserved_miRNA	dme-mir-307a	MI0000418	UGUCUUGCUUUGACUCACUCAACCUGGGUGUGAUGUUAUUUCGAUAUGGUAUCCAUCACAACCUCCUUGAGUGAGCGAUAGCAGGACA	chr2R:9621251-9621338(-)	MIPF0000293	mir-67	307a,307b	Unknown	Unknown	0	0	0	0	0	1	0	1	1	1	0	0	0	0	0	62.8694	0	50.8569	45.5353	50.2664
dme-miR-4948-3p	MIMAT0020159	CCACGCCGGUGCGCUUGCCCUC	CACGCCG	22	NO	-	non-canonical_miRNA	dme-mir-4948	MI0017734	GUCGUAGAUGUGGGCGUAGGUGGCGGCGGGCGUGGCGUGCGUGAUCCUGGUUGUGGUGACCACGCCGGUGCGCUUGCCCUCCUUCUGGGCCCACUCCAUGACGCUC	chr3R:31051098-31051203(-)	-	-	4948	Unknown	Unknown	0	0	1	0	0	0	0	1	2	0	0	0	59.5415	0	0	0	0	50.8569	91.0705	0
dme-miR-307b-5p	MIMAT0012194	UCACUCAAGGAGGUUGUGAUGG	CACUCAA	22	Yes	-	non-canonical_miRNA	dme-mir-307b	MI0011577	UAGUUUCGUGGAUACUCUGUCCUGCUAUCGCUCACUCAAGGAGGUUGUGAUGGAUACCAUAUCGAAAUAACAUCACACCCAGGUUGAGUGAGUCAAAGCAAGACAAAAUGCUGCUAACUU	chr2R:9621234-9621353(+)	MIPF0000937	mir-307as	307a,307b	Unknown	Unknown	0	0	0	0	0	1	0	2	0	0	0	0	0	0	0	62.8694	0	101.714	0	0
dme-miR-318-3p	MIMAT0000410	UCACUGGGCUUUGUUUAUCUCA	CACUGGG	22	Yes	Mature_miRNA	canonical_conserved_miRNA	dme-mir-318	MI0000430	UUUAUGGGAUACACACAGUUCAGUUUUGUCACACUUCAAGCAUCACUGGGCUUUGUUUAUCUCAUGAG	chr3R:10408302-10408369(+)	MIPF0000259	mir-318	318,994	Unknown	Unknown	109	100	202	86	46	79	51	178	114	118	8598.93	6783.8	12027.4	10372.7	6679.25	4966.68	4344.12	9052.54	5191.02	5931.44
dme-miR-3-3p	MIMAT0000108	UCACUGGGCAAAGUGUGUCUCA	CACUGGG	22	Yes	Mature_miRNA	canonical_conserved_miRNA	dme-mir-3	MI0000121	GAUCCUGGGAUGCAUCUUGUGCAGUUAUGUUUCAAUCUCACAUCACUGGGCAAAGUGUGUCUCAAGAUC	chr2R:19661595-19661663(-)	MIPF0000140	mir-3	3,4,5,6-1,6-2,6-3,286,309	Unknown	Unknown	0	0	0	1	0	0	0	0	0	1	0	0	0	120.613	0	0	0	0	0	50.2664
dme-miR-975-3p	MIMAT0020872	ACAGAUGUGGGAGUCGUUUGCA	CAGAUGU	22	Yes	Star_miRNA	canonical_dme-specific_miRNA	dme-mir-975	MI0005832	UUGAAUUUUUGAUUUUAAACACUUCCUACAUCCUGUAUGUGUUUUGCAUCCGGUACAGAUGUGGGAGUCGUUUGCACUCAGAGAUUUCACA	chrX:19558753-19558843(+)	MIPF0001038	mir-975	972,973,974,975,976,977,978,979,2499,4966,9369	Unknown	Unknown	0	0	0	0	0	0	0	1	0	0	0	0	0	0	0	0	0	50.8569	0	0
dme-miR-316-3p	MIMAT0020842	ACAGGAAAGGGAAAAAGGCGUA	CAGGAAA	22	Yes	Star_miRNA	canonical_conserved_miRNA	dme-mir-316	MI0000428	AAAUUCUAGUCGAUUUGUCUUUUUCCGCUUACUGGCGUUUCAAUUCCACAACGACAGGAAAGGGAAAAAGGCGUAUUUACUAUGAGUUU	chr3L:21668714-21668802(-)	MIPF0000254	mir-316	316	Unknown	Unknown	0	1	0	0	0	0	0	3	3	0	0	67.838	0	0	0	0	0	152.571	136.606	0
dme-miR-275-3p	MIMAT0000333	UCAGGUACCUGAAGUAGCGCGCG	CAGGUAC	23	Yes	Mature_miRNA	canonical_conserved_miRNA	dme-mir-275	MI0000356	UGUAAAGUCUCCUACCUUGCGCGCUAAUCAGUGACCGGGGCUGGUUUUUUAUAUACAGUCAGGUACCUGAAGUAGCGCGCGUGGUGGCAGACAUAUAU	chr2L:7425795-7425892(+)	MIPF0000187	mir-275	275,305	Unknown	Unknown	19	19	33	13	8	50	9	61	68	38	1498.9	1288.92	1964.87	1567.97	1161.61	3143.47	766.61	3102.27	3096.4	1910.12
dme-miR-306-5p	MIMAT0000393	UCAGGUACUUAGUGACUCUCAA	CAGGUAC	22	Yes	Mature_miRNA	canonical_conserved_miRNA	dme-mir-306	MI0000414	GUCCACUCGAUGGCUCAGGUACUUAGUGACUCUCAAUGCUUUUGACAUUUUGGGGGUCACUCUGUGCCUGUGCUGCCAGUGGGAC	chr2L:16698404-16698488(+)	MIPF0000313	mir-306	79,9c,306,9b	Unknown	Unknown	18	31	53	19	14	47	25	87	68	44	1420.01	2102.98	3155.7	2291.64	2032.82	2954.86	2129.47	4424.55	3096.4	2211.72
dme-miR-14-3p	MIMAT0000120	UCAGUCUUUUUCUCUCUCCUAU	CAGUCUU	22	Yes	Mature_miRNA	canonical_conserved_miRNA	dme-mir-14	MI0000136	UGUGGGAGCGAGACGGGGACUCACUGUGCUUAUUAAAUAGUCAGUCUUUUUCUCUCUCCUAUA	chr2R:9553762-9553824(+)	MIPF0000182	mir-14	14	Unknown	Unknown	118	129	80	65	57	53	67	107	58	100	9308.93	8751.1	4763.32	7839.83	8276.46	3332.08	5706.98	5441.69	2641.05	5026.64
dme-miR-9385-5p	MIMAT0035233	ACAGUGUAUGCAAAUGAUGAAU	CAGUGUA	22	NO	-	non-canonical_miRNA	dme-mir-9385	MI0028934	ACAGUGUAUGCAAAUGAUGAAUGUGCCAUAUCAGAAACUAUUCCUCAUUGCUAUACCUGUGGU	chr4:400703-400765(-)	-	-	9385	Unknown	Unknown	0	0	0	0	0	0	0	0	1	0	0	0	0	0	0	0	0	0	45.5353	0
dme-miR-970-3p	MIMAT0005486	UCAUAAGACACACGCGGCUAU	CAUAAGA	21	Yes	Mature_miRNA	canonical_conserved_miRNA	dme-mir-970	MI0005827	GAAAGGCAUCUGUUGCAGCUAGCGGGUGUUUUAUUUGGUAGCUGUAAUGAUUUGAAUCUAUCAUAAGACACACGCGGCUAUAACCGUUGUCUAAG	chrX:12636336-12636430(+)	MIPF0000700	mir-970	970	Unknown	Unknown	1	1	2	0	0	2	4	5	5	0	78.8892	67.838	119.083	0	0	125.739	340.716	254.285	227.676	0
dme-miR-282-3p	MIMAT0020809	ACAUAGCCUAUAAGAGGUUAGG	CAUAGCC	22	Yes	Star_miRNA	canonical_conserved_miRNA	dme-mir-282	MI0000367	AGUUUCCUUCUAAAUCUAGCCUCUACUAGGCUUUGUCUGUGCAUUCGAAAGCCGAUCAGACAUAGCCUAUAAGAGGUUAGGUGUACCAAGGCGAACA	chr3L:3251022-3251118(+)	MIPF0000150	mir-282	282	Unknown	Unknown	0	0	1	0	0	1	0	0	0	0	0	0	59.5415	0	0	62.8694	0	0	0	0
dme-miR-999-5p	MIMAT0020899	ACAUAGUCAUACGGUGAAUGUU	CAUAGUC	22	Yes	Star_miRNA	canonical_conserved_miRNA	dme-mir-999	MI0005861	AAGGAUGCCGCUCAAUUACCCCGACAUAGUCAUACGGUGAAUGUUGUGUAUUGGAGACCAAUGUUAACUGUAAGACUGUGUCUCGGUGGUUGCCAGCCCAGCCAC	chr3R:21798227-21798331(-)	MIPF0000852	mir-999	999,4969	Unknown	Unknown	0	0	0	0	0	0	0	0	1	0	0	0	0	0	0	0	0	0	45.5353	0
dme-miR-2c-5p	MIMAT0020845	UCAUCAAAAAGGGCUGAAGAAAGAU	CAUCAAA	25	Yes	Star_miRNA	canonical_conserved_miRNA	dme-mir-2c	MI0000431	UCGUAUCUUACUUUCAAUGUCAUCAAAAAGGGCUGAAGAAAGAUAUUUCUGCAUUUGAAUCGUAUCACAGCCAGCUUUGAUGGGCAUUGCAAUGAGCAGCGA	chr3R:15417744-15417845(-)	MIPF0000049	mir-2	13a,13b-1,2c	Unknown	Unknown	1	0	0	0	0	0	0	0	0	0	78.8892	0	0	0	0	0	0	0	0	0
dme-miR-4951-3p	MIMAT0020165	CCAUCAAAAAACCUCACCCACCA	CAUCAAA	23	Yes	-	non-canonical_miRNA	dme-mir-4951	MI0017737	UUUUCGUACGUACAAAAAAGCAUCAGGUUUUCGGGUGAGGUUUCUGAUGCUUUGUCUCUUAAGUUUUUCCUAACAAUUAAACCCUAUGUCGGUAUUACGAAUACCAUCAAAAAACCUCACCCACCAAAUGUAUGACCAGAGAGAUAAAAA	chr3R:21316716-21316865(+)	-	-	4951	Unknown	Unknown	0	0	0	0	0	1	0	0	0	0	0	0	0	0	0	62.8694	0	0	0	0
dme-miR-190-3p	MIMAT0020848	CCCAGGAAUCAAACAUAUUAUU	CCAGGAA	22	Yes	Star_miRNA	canonical_conserved_miRNA	dme-mir-190	MI0005808	CGAACUAAUUGAUGGUUCCAGUGAGAUAUGUUUGAUAUUCUUGGUUGUUUCAUUCAAAAGUUCACCCAGGAAUCAAACAUAUUAUUACUGUGACCCUCGC	chr3L:8571799-8571898(+)	MIPF0000076	mir-190	190	Unknown	Unknown	0	0	0	0	0	1	0	0	0	0	0	0	0	0	0	62.8694	0	0	0	0
dme-miR-125-5p	MIMAT0000397	UCCCUGAGACCCUAACUUGUGA	CCCUGAG	22	Yes	Mature_miRNA	canonical_conserved_miRNA	dme-mir-125	MI0000417	GACAUGUGCAAAUGUUUGUAUGGCUGAUUCCCUGAGACCCUAACUUGUGACUUUUAAUACCAGUUUCACAAGUUUUGAUCUCCGGUAUUGGACGCAAACUUGCUGAUGUU	chr2L:18472315-18472424(+)	MIPF0000033	mir-10	100,let7,125	Unknown	Unknown	11	16	12	8	7	10	8	8	3	12	867.782	1085.41	714.498	964.902	1016.41	628.694	681.431	406.856	136.606	603.197
dme-miR-10-5p	MIMAT0000115	ACCCUGUAGAUCCGAAUUUGUU	CCCUGUA	22	Yes	Mature_miRNA	canonical_conserved_miRNA	dme-mir-10	MI0000130	CCACGUCUACCCUGUAGAUCCGAAUUUGUUUUAUACUAGCUUUAAGGACAAAUUCGGUUCUAGAGAGGUUUGUGUGG	chr3R:6809506-6809582(-)	MIPF0000033	mir-10	10	Unknown	Unknown	265	354	175	115	144	155	165	186	164	208	20905.6	24014.7	10419.8	13870.5	20909	9744.75	14054.5	9459.39	7467.78	10455.4
dme-miR-988-3p	MIMAT0005505	CCCCUUGUUGCAAACCUCACGC	CCCUUGU	22	Yes	Mature_miRNA	canonical_conserved_miRNA	dme-mir-988	MI0005847	GACGGCGGUACCGGGCAUUUUGGGUGUGUGAUUUGUAGCAAAGUGAUAUGUAUUUGAUCAUCCCCUUGUUGCAAACCUCACGCCAAAGAUGAUCUGCGA	chr2R:12158872-12158970(-)	MIPF0000724	mir-988	988	Unknown	Unknown	0	0	0	0	0	0	0	0	0	1	0	0	0	0	0	0	0	0	0	50.2664
dme-miR-995-5p	MIMAT0010206	CCCGAAUUAUGUGGGAGCUGCG	CCGAAUU	22	Yes	Star_miRNA	canonical_conserved_miRNA	dme-mir-995	MI0005856	CACCUGCACCCCGCAGCCCGAAUUAUGUGGGAGCUGCGCCGUUUCCGUAAUCCGUAGCACCACAUGAUUCGGCUUCGUGGUACAGGAUAU	chr3R:20735923-20736012(+)	MIPF0000895	mir-995	995	Unknown	Unknown	1	0	0	0	0	0	1	0	0	0	78.8892	0	0	0	0	0	85.1789	0	0	0
dme-miR-4952-3p	MIMAT0020167	GCCGCCAUUCGAAUCGGGUAG	CCGCCAU	21	NO	-	non-canonical_miRNA	dme-mir-4952	MI0017738	UCCGGGUGCGCUGGACGAUCUGAUCUUCUCGGGAGCCGGAUCCGGAUGUCGCGGCGACGACGAGGACGAGUGCACGCCGCCAUUCGAAUCGGGUAGCGGGGAUGAUCUCAUAACACCGGUCUACGU	chr3R:22480813-22480938(+)	-	-	4952	Unknown	Unknown	0	0	0	0	0	0	0	2	1	0	0	0	0	0	0	0	0	101.714	45.5353	0
dme-miR-4952-5p	MIMAT0020166	GCCGGAUCCGGAUGUCGCGGCGA	CCGGAUC	23	NO	-	non-canonical_miRNA	dme-mir-4952	MI0017738	UCCGGGUGCGCUGGACGAUCUGAUCUUCUCGGGAGCCGGAUCCGGAUGUCGCGGCGACGACGAGGACGAGUGCACGCCGCCAUUCGAAUCGGGUAGCGGGGAUGAUCUCAUAACACCGGUCUACGU	chr3R:22480813-22480938(+)	-	-	4952	Unknown	Unknown	0	0	0	1	0	0	0	0	0	0	0	0	0	120.613	0	0	0	0	0	0
dme-miR-9385-3p	MIMAT0035234	UCCUCAUUGCUAUACCUGUGGU	CCUCAUU	22	NO	-	non-canonical_miRNA	dme-mir-9385	MI0028934	ACAGUGUAUGCAAAUGAUGAAUGUGCCAUAUCAGAAACUAUUCCUCAUUGCUAUACCUGUGGU	chr4:400703-400765(-)	-	-	9385	Unknown	Unknown	0	0	0	0	0	0	0	1	0	0	0	0	0	0	0	0	0	50.8569	0	0
dme-miR-252-3p	MIMAT0020896	UCCUGCUGCCCAAGUGCUUAUU	CCUGCUG	22	Yes	Star_miRNA	canonical_conserved_miRNA	dme-mir-252	MI0005858	ACCAAGUUCGCUUUCCUAAGUACUAGUGCCGCAGGAGUUAGGUUCGUGUCCGCAAUACCUCCUGCUGCCCAAGUGCUUAUUAAAGCGGCGAGU	chr3R:13464219-13464311(-)	MIPF0000285	mir-252	252	Unknown	Unknown	0	0	1	0	0	1	0	0	0	1	0	0	59.5415	0	0	62.8694	0	0	0	50.2664
dme-miR-982-5p	MIMAT0005498	UCCUGGACAAAUAUGAAGUAAAU	CCUGGAC	23	Yes	Mature_miRNA	canonical_dme-specific_miRNA	dme-mir-982	MI0005839	CGAAAUCAUGUUAGAUCCUGGACAAAUAUGAAGUAAAUUGUUUUUAUGCAUCAAUUACUUGAUAUUCAUCCUUGAACUAAAUGGUUUUAGAGC	chrX:4365806-4365898(-)	MIPF0000843	mir-982	303,982,983-1,983-2,984	Unknown	Unknown	0	0	0	0	0	0	0	0	1	0	0	0	0	0	0	0	0	0	45.5353	0
dme-miR-996-5p	MIMAT0020895	GCGAACAUGGAUCUAGUGCACG	CGAACAU	22	Yes	Star_miRNA	canonical_conserved_miRNA	dme-mir-996	MI0005857	UCUGACUCUAUUUUGUCGGCGAACAUGGAUCUAGUGCACGGUGGUUCAUGAUUAAGUUCGUGACUAGAUUUCAUGCUCGUCUAUUAAGUUGGGUCAG	chr3R:29217184-29217280(+)	MIPF0000449	mir-996	279,996	Unknown	Unknown	1	4	0	1	1	1	0	2	2	3	78.8892	271.352	0	120.613	145.201	62.8694	0	101.714	91.0705	150.799
dme-miR-9375-5p	MIMAT0035213	CCGAGUAUAUGGAAUUUCUGUU	CGAGUAU	22	NO	-	non-canonical_miRNA	dme-mir-9375	MI0028924	CCGAGUAUAUGGAAUUUCUGUUUUGCCUAGUAUGAACCGAAACUCGAUAUAAUUCAGAA	chr3R:6451551-6451609(-)	-	-	9375	Unknown	Unknown	0	0	0	0	0	0	0	0	0	1	0	0	0	0	0	0	0	0	0	50.2664
dme-miR-278-5p	MIMAT0020805	CCGGAUGAUGGUUCACAACGACC	CGGAUGA	23	Yes	Star_miRNA	canonical_conserved_miRNA	dme-mir-278	MI0000361	GUAAUGGUACGGUGCGACCGGAUGAUGGUUCACAACGACCGUGUCAUUUAAACGGGUCGGUGGGACUUUCGUCCGUUUGUAACGCCAUUUGUCAACGA	chr2R:15657066-15657163(+)	MIPF0000155	mir-278	278	Unknown	Unknown	6	9	2	1	3	6	3	3	7	6	473.335	610.542	119.083	120.613	435.603	377.216	255.537	152.571	318.747	301.598
dme-miR-4951-5p	MIMAT0020164	UCGGGUGAGGUUUCUGAUGCU	CGGGUGA	21	Yes	-	non-canonical_miRNA	dme-mir-4951	MI0017737	UUUUCGUACGUACAAAAAAGCAUCAGGUUUUCGGGUGAGGUUUCUGAUGCUUUGUCUCUUAAGUUUUUCCUAACAAUUAAACCCUAUGUCGGUAUUACGAAUACCAUCAAAAAACCUCACCCACCAAAUGUAUGACCAGAGAGAUAAAAA	chr3R:21316716-21316865(+)	-	-	4951	Unknown	Unknown	0	0	0	0	0	1	0	0	2	1	0	0	0	0	0	62.8694	0	0	91.0705	50.2664
dme-miR-278-3p	MIMAT0000339	UCGGUGGGACUUUCGUCCGUUU	CGGUGGG	22	Yes	Mature_miRNA	canonical_conserved_miRNA	dme-mir-278	MI0000361	GUAAUGGUACGGUGCGACCGGAUGAUGGUUCACAACGACCGUGUCAUUUAAACGGGUCGGUGGGACUUUCGUCCGUUUGUAACGCCAUUUGUCAACGA	chr2R:15657066-15657163(+)	MIPF0000155	mir-278	278	Unknown	Unknown	52	59	124	85	75	112	71	259	195	132	4102.24	4002.44	7383.15	10252.1	10890.1	7041.37	6047.7	13171.9	8879.38	6635.17
dme-bantam-5p	MIMAT0020823	CCGGUUUUCGAUUUGGUUUGACU	CGGUUUU	23	Yes	Star_miRNA	canonical_conserved_miRNA	dme-bantam	MI0000387	AUUUGACUACGAAACCGGUUUUCGAUUUGGUUUGACUGUUUUUCAUACAAGUGAGAUCAUUUUGAAAGCUGAUUUUGUCAA	chr3L:642208-642288(+)	MIPF0000153	bantam	bantam	Unknown	Unknown	2	2	2	0	1	3	2	3	2	4	157.778	135.676	119.083	0	145.201	188.608	170.358	152.571	91.0705	201.066
dme-miR-iab-4-5p	MIMAT0000412	ACGUAUACUGAAUGUAUCCUGA	CGUAUAC	22	Yes	Mature_miRNA	canonical_conserved_miRNA	dme-mir-iab-4	MI0000432	UCGUAAACGUAUACUGAAUGUAUCCUGAGUGUAUCCUAUCCGGUAUACCUUCAGUAUACGUAACACGA	chr3R:16856275-16856342(+)	MIPF0000151	mir-iab-4	iab-4	Unknown	Unknown	2	0	1	1	0	0	0	0	1	0	157.778	0	59.5415	120.613	0	0	0	0	45.5353	0
dme-miR-13b-2-5p	MIMAT0020797	GCGUCAAAAUGACUGUGAGCUAUG	CGUCAAA	24	Yes	Star_miRNA	canonical_conserved_miRNA	dme-mir-13b-2	MI0000135	UAUUAACGCGUCAAAAUGACUGUGAGCUAUGUGGAUUUGACUUCAUAUCACAGCCAUUUUGACGAGUUUG	chrX:9091230-9091299(+)	MIPF0000049	mir-2	13b-2	Unknown	Unknown	0	1	0	0	1	1	0	0	0	0	0	67.838	0	0	145.201	62.8694	0	0	0	0
dme-miR-137-5p	MIMAT0020888	ACGUGUAUGCUCGUAGCUAUAAC	CGUGUAU	23	Yes	Star_miRNA	canonical_conserved_miRNA	dme-mir-137	MI0005849	CAAUCUCCAAUGGCCACGUGUAUGCUCGUAGCUAUAACCUGAAAUCCAAAUGUUAUUGCUUGAGAAUACACGUAGUUCACCGAGAUUUGUU	chr2R:16065254-16065344(-)	MIPF0000106	mir-137	137	Unknown	Unknown	0	0	0	0	0	0	0	0	2	0	0	0	0	0	0	0	0	0	91.0705	0
dme-miR-1003-3p	MIMAT0005016	UCUCACAUUUACAUAUUCACAG	CUCACAU	22	Yes	Mature_miRNA	canonical_dme-specific_miRNA	dme-mir-1003	MI0005864	GUGGGUAUCUGGAUGUGGUUGGCUCUGGCGGUCCUCUCACAUUUACAUAUUCACAG	chr3R:24658605-24658660(+)	MIPF0000923	mir-1003	1003	Unknown	Unknown	2	0	0	1	1	0	0	0	1	0	157.778	0	0	120.613	145.201	0	0	0	45.5353	0
dme-miR-1004-3p	MIMAT0005017	UCUCACAUCACUUCCCUCACAG	CUCACAU	22	NO	Mature_miRNA	canonical_dme-specific_miRNA	dme-mir-1004	MI0005865	GUUGGGGGACAUUGAUCUCGGAGACGGCGGUUUAACUGAUCCAUUCUCUCACAUCACUUCCCUCACAG	chr2L:3767621-3767688(+)	-	-	1004	Unknown	Unknown	0	1	0	0	1	1	0	0	0	0	0	67.838	0	0	145.201	62.8694	0	0	0	0
dme-miR-2a-2-5p	MIMAT0020781	CCUCAUCAAGUGGUUGUGAUA	CUCAUCA	21	Yes	Star_miRNA	canonical_conserved_miRNA	dme-mir-2a-2	MI0000118	AUCUAAGCCUCAUCAAGUGGUUGUGAUAUGGAUACCCAACGCAUAUCACAGCCAGCUUUGAUGAGCUAGGAU	chr2L:19569490-19569561(-)	MIPF0000049	mir-2	2a-1,2a-2,2b-2	Unknown	Unknown	0	0	0	0	0	0	0	1	0	1	0	0	0	0	0	0	0	50.8569	0	50.2664
dme-miR-986-5p	MIMAT0005503	UCUCGAAUAGCGUUGUGACUGA	CUCGAAU	22	Yes	Mature_miRNA	canonical_conserved_miRNA	dme-mir-986	MI0005845	CACACCUGAAAUUACCCAUCUCGAAUAGCGUUGUGACUGAGGUAACUGCGCAUCGAAUCUACUCAGCGGCGAGGCUAUUCAAGUAAGGUUAUUUUGGGCC	chr2R:8444982-8445081(+)	MIPF0000860	mir-986	986	Unknown	Unknown	9	13	15	9	2	25	10	32	23	24	710.003	881.894	893.123	1085.51	290.402	1571.73	851.789	1627.42	1047.31	1206.39
dme-miR-998-5p	MIMAT0020898	ACUGAAUUCUCGUGGGUCUGCA	CUGAAUU	22	Yes	Star_miRNA	canonical_conserved_miRNA	dme-mir-998	MI0005860	CCUCGUGUCAAAUUCAUUUUGGAACUGAAUUCUCGUGGGUCUGCACUGACAACACUGACCGCUCCAGGGCAAAUUGUUCAUUUUGAAAUUGAAAUUCUGUAGCACCAUGAGAUUCAGCUCUGGCGUGAAUUUCAAACAUGCAU	chr3R:21621879-21622021(-)	MIPF0000952	mir-998	11,998	Unknown	Unknown	0	0	0	0	0	0	0	0	0	1	0	0	0	0	0	0	0	0	0	50.2664
dme-miR-284-5p	MIMAT0020811	CCUGGAAUUAAGUUGACUGUGUAGCC	CUGGAAU	26	Yes	-	non-canonical_miRNA	dme-mir-284	MI0000369	GUUGCAGUUCCUGGAAUUAAGUUGACUGUGUAGCCUGUGAGGGCAAGGCUUGAAUAAUGCUCCUGAAGUCAGCAACUUGAUUCCAGCAAUUGCGGCCCGA	chr3R:12551515-12551614(-)	MIPF0000228	mir-284	284	Unknown	Unknown	1	4	1	2	2	4	3	5	0	2	78.8892	271.352	59.5415	241.225	290.402	251.477	255.537	254.285	0	100.533
dme-miR-375-5p	MIMAT0020853	ACUUGGGCCAAGGGAAUGCAAACU	CUUGGGC	24	Yes	Star_miRNA	canonical_conserved_miRNA	dme-mir-375	MI0005813	CCGGGCAGCGAAUUACUUGGGCCAAGGGAAUGCAAACUGUGAUCAUCCCGAAAGUUUGUUCGUUUGGCUUAAGUUAUUUUCAUGUCCGACU	chr2L:857542-857632(+)	MIPF0000114	mir-375	375	Unknown	Unknown	0	0	0	0	0	0	0	0	1	1	0	0	0	0	0	0	0	0	45.5353	50.2664
dme-miR-9a-5p	MIMAT0000114	UCUUUGGUUAUCUAGCUGUAUGA	CUUUGGU	23	Yes	Mature_miRNA	canonical_dme-specific_miRNA	dme-mir-9a	MI0000129	GCUAUGUUGUCUUUGGUUAUCUAGCUGUAUGAGUGAUAAAUAACGUCAUAAAGCUAGCUUACCGAAGUUAAUAUUAGC	chr3L:19565131-19565208(+)	MIPF0000014	mir-9	9a	Unknown	Unknown	80	85	109	74	46	131	99	220	224	147	6311.14	5766.23	6490.03	8925.34	6679.25	8235.89	8432.71	11188.5	10199.9	7389.16
dme-miR-9b-5p	MIMAT0000395	UCUUUGGUGAUUUUAGCUGUAUG	CUUUGGU	23	Yes	Mature_miRNA	canonical_dme-specific_miRNA	dme-mir-9b	MI0000415	UGCAUAUUAUUUGCUCUUUGGUGAUUUUAGCUGUAUGGUGUUUAUGUAUAUUCCAUAGAGCUUUAUUACCAAAAACCAAAUGGUUUCUGCA	chr2L:16698744-16698834(+)	MIPF0000014	mir-9	79,9c,306,9b	Unknown	Unknown	136	243	168	93	60	118	82	202	174	145	10728.9	16484.6	10003	11217	8712.07	7418.58	6984.67	10273.1	7923.14	7288.63
dme-miR-9c-5p	MIMAT0000392	UCUUUGGUAUUCUAGCUGUAGA	CUUUGGU	22	Yes	Mature_miRNA	canonical_dme-specific_miRNA	dme-mir-9c	MI0000413	AUUUUUGCUGUUUCUUUGGUAUUCUAGCUGUAGAUUGUUUCACGCACAUUGUAUAUCAUCUAAAGCUUUUAUACCAAAGCUCCAGCUUAAAU	chr2L:16697924-16698015(+)	MIPF0000014	mir-9	79,9c,306,9b	Unknown	Unknown	93	100	172	70	43	119	68	179	190	103	7336.7	6783.8	10241.1	8442.89	6243.65	7481.45	5792.16	9103.39	8651.7	5177.44
dme-miR-957-3p	MIMAT0005470	UGAAACCGUCCAAAACUGAGGC	GAAACCG	22	Yes	Mature_miRNA	canonical_conserved_miRNA	dme-mir-957	MI0005811	UGUCCACAAUAGACCUUAGUUUUCGACGUGUUUUGGUGUGCUGGGGAGUUCUAUUCCGAUUGAAACCGUCCAAAACUGAGGCCAACUGUGAGGCGC	chr3L:22518196-22518291(-)	MIPF0000723	mir-957	957	Unknown	Unknown	24	35	21	15	12	21	14	22	30	24	1893.34	2374.33	1250.37	1809.19	1742.41	1320.26	1192.5	1118.85	1366.06	1206.39
dme-miR-317-3p	MIMAT0000409	UGAACACAGCUGGUGGUAUCCAGU	GAACACA	24	Yes	Mature_miRNA	canonical_conserved_miRNA	dme-mir-317	MI0000429	AUGCAACUGCCAUUGGGAUACACCCUGUGCUCGCUUUGAAUGAAAUGCAAGCAAGUGAACACAGCUGGUGGUAUCCAGUGGCCGUUUGGCAU	chr3R:10091126-10091217(+)	MIPF0000144	mir-317	277,34,317	Unknown	Unknown	54	68	73	40	54	100	71	178	172	122	4260.02	4612.98	4346.53	4824.51	7840.86	6286.94	6047.7	9052.54	7832.07	6132.5
dme-miR-2490-5p	MIMAT0012197	UGAAGCGAUAAAGCAGGUUGCAA	GAAGCGA	23	NO	-	non-canonical_miRNA	dme-mir-2490	MI0011579	GAGCGAGUUGAAGCGAUAAAGCAGGUUGCAAACUGCUCUCUCGCUUUGCUCUUACUUUAUCGCUUAAACUCGCAA	chr2L:23168825-23168899(+)	-	-	2490	Unknown	Unknown	0	0	0	0	0	0	0	1	0	0	0	0	0	0	0	0	0	50.8569	0	0
dme-miR-4985-5p	MIMAT0020221	UGAAUUACAUUGAUCGUGACAU	GAAUUAC	22	NO	-	non-canonical_miRNA	dme-mir-4985	MI0017771	UUGGGGGCGCUGCACUGGCAUUGAAAAGUGAAUUACAUUGAUCGUGACAUGGGAAUGGAAAAUGUCGCCGAGCCAUGUAAAUCGUUUGGCCUACCCGUCUA	chr2R:24294231-24294331(+)	-	-	4985	Unknown	Unknown	0	0	0	1	0	0	0	0	0	0	0	0	0	120.613	0	0	0	0	0	0
dme-miR-279-3p	MIMAT0000341	UGACUAGAUCCACACUCAUUAA	GACUAGA	22	Yes	Mature_miRNA	canonical_conserved_miRNA	dme-mir-279	MI0000363	GGAAUUCAUACUACUGUUUUUAGUGGGUGGGGGUCCAGUGUUUCACAUUGAUUUUCUUAGUAUUUGUGACUAGAUCCACACUCAUUAAUAACGGUAGUUC	chr3R:29215585-29215684(+)	MIPF0000184	mir-279	279,996	Unknown	Unknown	119	114	116	88	46	156	110	170	137	199	9387.82	7733.53	6906.82	10613.9	6679.25	9807.62	9369.68	8645.68	6238.33	10003
dme-miR-286-3p	MIMAT0000359	UGACUAGACCGAACACUCGUGCU	GACUAGA	23	Yes	Mature_miRNA	canonical_conserved_miRNA	dme-mir-286	MI0000380	UUAAAAUUGAAUGGCGAAUGUCGGUAUGGUCUCUUUUUCAAAGAAAGGUUUCGAUUAAGCGAAGUGACUAGACCGAACACUCGUGCUAUAAUUUUAAAAU	chr2R:19661422-19661521(-)	MIPF0000225	mir-286	3,4,5,6-1,6-2,6-3,286,309	Unknown	Unknown	28	7	2	9	12	1	0	0	0	0	2208.9	474.866	119.083	1085.51	1742.41	62.8694	0	0	0	0
dme-miR-996-3p	MIMAT0005515	UGACUAGAUUUCAUGCUCGUCU	GACUAGA	22	Yes	Mature_miRNA	canonical_conserved_miRNA	dme-mir-996	MI0005857	UCUGACUCUAUUUUGUCGGCGAACAUGGAUCUAGUGCACGGUGGUUCAUGAUUAAGUUCGUGACUAGAUUUCAUGCUCGUCUAUUAAGUUGGGUCAG	chr3R:29217184-29217280(+)	MIPF0000449	mir-996	279,996	Unknown	Unknown	1	0	0	1	0	3	1	8	5	5	78.8892	0	0	120.613	0	188.608	85.1789	406.856	227.676	251.332
dme-bantam-3p	MIMAT0000365	UGAGAUCAUUUUGAAAGCUGAUU	GAGAUCA	23	Yes	Mature_miRNA	canonical_conserved_miRNA	dme-bantam	MI0000387	AUUUGACUACGAAACCGGUUUUCGAUUUGGUUUGACUGUUUUUCAUACAAGUGAGAUCAUUUUGAAAGCUGAUUUUGUCAA	chr3L:642208-642288(+)	MIPF0000153	bantam	bantam	Unknown	Unknown	540	816	417	243	222	390	298	578	393	580	42600.2	55355.8	24828.8	29308.9	32234.6	24519	25383.3	29395.3	17895.4	29154.5
dme-miR-958-3p	MIMAT0005471	UGAGAUUCUUCUAUUCUACUUU	GAGAUUC	22	Yes	Mature_miRNA	canonical_conserved_miRNA	dme-mir-958	MI0005812	GGCGUGUCUAUGGCAAGUAGAAUAGCAGGCUUAUCACAUGUUUAAUUCAAUCUGCUGUGAGAUUCUUCUAUUCUACUUUCGACAACACCCGU	chr3L:22669289-22669380(-)	MIPF0000912	mir-958	958	Unknown	Unknown	108	136	42	54	75	45	105	98	89	92	8520.04	9225.97	2500.74	6513.09	10890.1	2829.12	8943.78	4983.98	4052.64	4624.51
dme-miR-984-5p	MIMAT0005500	UGAGGUAAAUACGGUUGGAAUUU	GAGGUAA	23	Yes	-	non-canonical_miRNA	dme-mir-984	MI0005842	AGAAACAAAUUUCAUUGAGGUAAAUACGGUUGGAAUUUUGUCUUUUAACUAUAAAUCCAACCGAAUUUGGCUCGGCGAAAUUUUUCAGUU	chrX:4368646-4368735(-)	-	-	303,982,983-1,983-2,984	Unknown	Unknown	0	0	0	0	0	0	1	0	1	1	0	0	0	0	0	0	85.1789	0	45.5353	50.2664
dme-let-7-5p	MIMAT0000396	UGAGGUAGUAGGUUGUAUAGU	GAGGUAG	21	Yes	Mature_miRNA	canonical_conserved_miRNA	dme-let-7	MI0000416	UCUGGCAAAUUGAGGUAGUAGGUUGUAUAGUAGUAAUUACACAUCAUACUAUACAAUGUGCUAGCUUUCUUUGCUUGA	chr2L:18472034-18472111(+)	MIPF0000002	let-7	100,let7,125	Unknown	Unknown	97	171	160	58	55	188	84	288	358	231	7652.26	11600.3	9526.64	6995.54	7986.06	11819.4	7155.03	14646.8	16301.6	11611.5
dme-miR-12-5p	MIMAT0000117	UGAGUAUUACAUCAGGUACUGGU	GAGUAUU	23	Yes	Mature_miRNA	canonical_conserved_miRNA	dme-mir-12	MI0000132	UACGGUUGAGUAUUACAUCAGGUACUGGUGUGCCUUAAAUCCAACAACCAGUACUUAUGUCAUACUACGCCGUG	chrX:15509473-15509546(+)	MIPF0000181	mir-12	12,283,304	Unknown	Unknown	13	17	13	6	7	11	6	10	10	12	1025.56	1153.25	774.04	723.676	1016.41	691.563	511.073	508.569	455.353	603.197
dme-miR-1006-5p	MIMAT0020903	UGAGUUUGAAAUUGAAAUGCGUAAA	GAGUUUG	25	Yes	Star_miRNA	canonical_conserved_miRNA	dme-mir-1006	MI0005867	GUGAGUUUGAAAUUGAAAUGCGUAAAUUGUUUGGUACAAUUUAAAUUCGAUUUCUUAUUCAUAG	chr2L:16724795-16724858(-)	MIPF0000873	mir-1006	1006	Unknown	Unknown	0	0	0	0	0	0	1	2	0	0	0	0	0	0	0	0	85.1789	101.714	0	0
dme-miR-190-5p	MIMAT0005467	AGAUAUGUUUGAUAUUCUUGGUUG	GAUAUGU	24	Yes	Mature_miRNA	canonical_conserved_miRNA	dme-mir-190	MI0005808	CGAACUAAUUGAUGGUUCCAGUGAGAUAUGUUUGAUAUUCUUGGUUGUUUCAUUCAAAAGUUCACCCAGGAAUCAAACAUAUUAUUACUGUGACCCUCGC	chr3L:8571799-8571898(+)	MIPF0000076	mir-190	190	Unknown	Unknown	18	11	18	8	2	8	10	27	18	17	1420.01	746.218	1071.75	964.902	290.402	502.955	851.789	1373.14	819.635	854.529
dme-miR-219-5p	MIMAT0000335	UGAUUGUCCAAACGCAAUUCU	GAUUGUC	21	Yes	Mature_miRNA	canonical_conserved_miRNA	dme-mir-219	MI0000358	UAAUUCGAUUUUUAGCUAUGAUUGUCCAAACGCAAUUCUUGUUGAUAUUCAAUAUUCAAGGGUUGCGACUGGGCAUCGCGGCUCGAAAUAAGAAUACAAC	chr3L:17315006-17315105(+)	MIPF0000044	mir-219	219	Unknown	Unknown	0	0	0	0	0	0	0	0	0	1	0	0	0	0	0	0	0	0	0	50.2664
dme-miR-2500-3p	MIMAT0012215	GGAUUUUGUGUGUGGACCUCAG	GAUUUUG	22	NO	-	non-canonical_miRNA	dme-mir-2500	MI0011589	GUAAGGAACACACAUAUACAAUACCGUUUGAAUUUCAAAUAAUCAGGAUUUUGUGUGUGGACCUCAGA	chr3L:16998457-16998524(-)	-	-	2500	Unknown	Unknown	0	0	0	0	0	1	0	0	3	0	0	0	0	0	0	62.8694	0	0	136.606	0
dme-miR-932-3p	MIMAT0020860	UGCAAGCGCUGCGGAUUUGGCA	GCAAGCG	22	Yes	Star_miRNA	canonical_conserved_miRNA	dme-mir-932	MI0005820	UUGGUUUUGAAGUUUUCAAUUCCGUAGUGCAUUGCAGUGUGUUUCAUUAUUUACUGCAAGCGCUGCGGAUUUGGCAACUUUGACGACCUUC	chr2L:6902062-6902152(+)	MIPF0000588	mir-932	932	Unknown	Unknown	0	0	0	0	0	0	0	0	0	1	0	0	0	0	0	0	0	0	0	50.2664
dme-miR-989-5p	MIMAT0020887	GGCCACUACCUUGCAGUCACGUG	GCCACUA	23	Yes	Star_miRNA	canonical_conserved_miRNA	dme-mir-989	MI0005848	AAAGAUUUUGGGAAUCGGCCACUACCUUGCAGUCACGUGAUGAAAAGACACAGGUGACACUGAUCCGGAUUUGGUAGUUGACAAAUCCUCCAUGCCGAGAUUAGUUUCAUUUUGCGUCUUUUGAAUUCGAAUAGUUCAUGUGAUGUGACGUAGUGGAACAUACCUGAAAUUACA	chr2R:14145351-14145524(-)	MIPF0000885	mir-989	989	Unknown	Unknown	0	0	0	0	0	1	1	0	1	0	0	0	0	0	0	62.8694	85.1789	0	45.5353	0
dme-miR-286-5p	MIMAT0020820	GGCGAAUGUCGGUAUGGUCUCU	GCGAAUG	22	Yes	Star_miRNA	canonical_conserved_miRNA	dme-mir-286	MI0000380	UUAAAAUUGAAUGGCGAAUGUCGGUAUGGUCUCUUUUUCAAAGAAAGGUUUCGAUUAAGCGAAGUGACUAGACCGAACACUCGUGCUAUAAUUUUAAAAU	chr2R:19661422-19661521(-)	MIPF0000225	mir-286	3,4,5,6-1,6-2,6-3,286,309	Unknown	Unknown	1	0	0	0	0	0	0	0	0	0	78.8892	0	0	0	0	0	0	0	0	0
dme-miR-275-5p	MIMAT0020801	CGCGCUAAUCAGUGACCGGGGCU	GCGCUAA	23	Yes	Star_miRNA	canonical_conserved_miRNA	dme-mir-275	MI0000356	UGUAAAGUCUCCUACCUUGCGCGCUAAUCAGUGACCGGGGCUGGUUUUUUAUAUACAGUCAGGUACCUGAAGUAGCGCGCGUGGUGGCAGACAUAUAU	chr2L:7425795-7425892(+)	MIPF0000187	mir-275	275,305	Unknown	Unknown	1	0	0	0	0	0	0	0	2	0	78.8892	0	0	0	0	0	0	0	91.0705	0
dme-miR-986-3p	MIMAT0020884	AGCGGCGAGGCUAUUCAAGUAA	GCGGCGA	22	Yes	Star_miRNA	canonical_conserved_miRNA	dme-mir-986	MI0005845	CACACCUGAAAUUACCCAUCUCGAAUAGCGUUGUGACUGAGGUAACUGCGCAUCGAAUCUACUCAGCGGCGAGGCUAUUCAAGUAAGGUUAUUUUGGGCC	chr2R:8444982-8445081(+)	MIPF0000860	mir-986	986	Unknown	Unknown	0	0	0	0	1	0	0	0	1	0	0	0	0	0	145.201	0	0	0	45.5353	0
dme-miR-970-5p	MIMAT0020867	AGCUAGCGGGUGUUUUAUUUGGUA	GCUAGCG	24	Yes	Star_miRNA	canonical_conserved_miRNA	dme-mir-970	MI0005827	GAAAGGCAUCUGUUGCAGCUAGCGGGUGUUUUAUUUGGUAGCUGUAAUGAUUUGAAUCUAUCAUAAGACACACGCGGCUAUAACCGUUGUCUAAG	chrX:12636336-12636430(+)	MIPF0000700	mir-970	970	Unknown	Unknown	0	0	1	0	0	0	0	1	0	0	0	0	59.5415	0	0	0	0	50.8569	0	0
dme-miR-31a-3p	MIMAT0020834	CGCUAUGCUGCAUCUAGUCAGU	GCUAUGC	22	Yes	Star_miRNA	canonical_conserved_miRNA	dme-mir-31a	MI0000420	UCCGUUGGUAAAUUGGCAAGAUGUCGGCAUAGCUGACGUUGAAAAGCGAUUUUGAAGAGCGCUAUGCUGCAUCUAGUCAGUUGUUCAAUGGA	chr2R:17783795-17783886(-)	MIPF0000064	mir-31	31a	Unknown	Unknown	0	0	0	0	0	0	0	0	0	1	0	0	0	0	0	0	0	0	0	50.2664
dme-miR-313-5p	MIMAT0020839	UGCUGCGGAUGGGGGCAGUACU	GCUGCGG	22	Yes	Star_miRNA	canonical_conserved_miRNA	dme-mir-313	MI0000425	AUUUUCUGCUGCGGAUGGGGGCAGUACUGUUUUUUUAACAUUGAGUAUUGCACUUUUCACAGCCCGAAAAU	chr2R:20584190-20584260(-)	MIPF0000566	mir-310	310,311,312,313,991,992,2498	Unknown	Unknown	0	0	0	0	0	0	0	0	0	1	0	0	0	0	0	0	0	0	0	50.2664
dme-miR-133-5p	MIMAT0020806	AGCUGGUUGACAUCGGGUCAGAU	GCUGGUU	23	Yes	Star_miRNA	canonical_conserved_miRNA	dme-mir-133	MI0000362	ACCUGCAACACUGUGUGUAGCUGGUUGACAUCGGGUCAGAUCUGUUUUUCAAGCAUUUGGUCCCCUUCAACCAGCUGUAGCCAGUGGUUGAUGACAAC	chr2L:20616617-20616714(+)	MIPF0000029	mir-133	133,288	Unknown	Unknown	0	1	0	0	0	0	0	0	0	0	0	67.838	0	0	0	0	0	0	0	0
dme-miR-7-5p	MIMAT0000112	UGGAAGACUAGUGAUUUUGUUGU	GGAAGAC	23	Yes	Mature_miRNA	canonical_conserved_miRNA	dme-mir-7	MI0000127	GAGUGCAUUCCGUAUGGAAGACUAGUGAUUUUGUUGUUUGGUCUUUGGUAAUAACAAUAAAUCCCUUGUCUUCUUACGGCGUGCAUUU	chr2R:20606067-20606154(+)	MIPF0000022	mir-7	7	Unknown	Unknown	415	510	242	204	119	254	253	420	395	387	32739	34597.4	14409.1	24605	17278.9	15968.8	21550.3	21359.9	17986.4	19453.1
dme-miR-1-3p	MIMAT0000105	UGGAAUGUAAAGAAGUAUGGAG	GGAAUGU	22	Yes	Mature_miRNA	canonical_conserved_miRNA	dme-mir-1	MI0000116	UUCAGCCUUUGAGAGUUCCAUGCUUCCUUGCAUUCAAUAGUUAUAUUCAAGCAUAUGGAAUGUAAAGAAGUAUGGAGCGAAAUCUGGCGAG	chr2L:20487441-20487531(+)	MIPF0000038	mir-1	1	Unknown	Unknown	2943	2629	6043	2441	1793	4671	3903	3112	6353	5879	232171	178346	359809	294416	260346	293663	332453	158267	289286	295516
dme-miR-283-3p	MIMAT0020810	CGGAAUUUCAGUUGGUAUCGA	GGAAUUU	21	Yes	Star_miRNA	canonical_conserved_miRNA	dme-mir-283	MI0000368	CUCACACGAUUCUCAAAGGUAAAUAUCAGCUGGUAAUUCUGGGAGCUAAGCCUAAAUAUGAAACACUCGGAAUUUCAGUUGGUAUCGACUUUUUUGAAUU	chrX:15507956-15508055(+)	MIPF0000054	mir-216	12,283,304	Unknown	Unknown	0	0	0	0	0	0	0	1	0	0	0	0	0	0	0	0	0	50.8569	0	0
dme-miR-184-3p	MIMAT0000331	UGGACGGAGAACUGAUAAGGGC	GGACGGA	22	Yes	Mature_miRNA	canonical_conserved_miRNA	dme-mir-184	MI0000354	GGUUGGCCGGUGCAUUCGUACCCUUAUCAUUCUCUCGCCCCGUGUGCACUUAAAGACAACUGGACGGAGAACUGAUAAGGGCUCGUAUCACCAAUUCAUC	chr2R:13329402-13329501(-)	MIPF0000059	mir-184	184	Unknown	Unknown	767	832	1032	397	393	1040	749	1173	1697	1073	60508	56441.2	61446.9	47883.2	57064	65384.1	63799	59655.2	77273.3	53935.9
dme-miR-92a-5p	MIMAT0020802	AGGACGGGAAGGUGUCAACGUU	GGACGGG	22	Yes	Star_miRNA	canonical_conserved_miRNA	dme-mir-92a	MI0000357	AAUAUGAAUUUCCCGUAGGACGGGAAGGUGUCAACGUUUUGCAUUUCGAAUAAACAUUGCACUUGUCCCGGCCUAUGGGCGGUUUGUAAUAAACA	chr3R:25646506-25646600(+)	MIPF0000013	mir-25	92a,92b	Unknown	Unknown	3	3	2	2	0	2	1	3	2	2	236.668	203.514	119.083	241.225	0	125.739	85.1789	152.571	91.0705	100.533
dme-miR-311-5p	MIMAT0020837	CGGACGGUAUAUGGGUUAAUAUU	GGACGGU	23	Yes	Star_miRNA	canonical_conserved_miRNA	dme-mir-311	MI0000423	UCUAGAUCAUUUUUCGGACGGUAUAUGGGUUAAUAUUUCAUUUGUCGAAUAUAUUGCACAUUCACCGGCCUGAAAAUAUCAAGA	chr2R:20583877-20583960(-)	MIPF0000566	mir-310	310,311,312,313,991,992,2498	Unknown	Unknown	4	2	0	1	1	0	0	1	3	0	315.557	135.676	0	120.613	145.201	0	0	50.8569	136.606	0
dme-miR-14-5p	MIMAT0020798	GGGAGCGAGACGGGGACUCACU	GGAGCGA	22	Yes	Star_miRNA	canonical_conserved_miRNA	dme-mir-14	MI0000136	UGUGGGAGCGAGACGGGGACUCACUGUGCUUAUUAAAUAGUCAGUCUUUUUCUCUCUCCUAUA	chr2R:9553762-9553824(+)	MIPF0000182	mir-14	14	Unknown	Unknown	12	8	9	4	2	16	15	23	29	22	946.671	542.704	535.874	482.451	290.402	1005.91	1277.68	1169.71	1320.52	1105.86
dme-miR-31a-5p	MIMAT0000400	UGGCAAGAUGUCGGCAUAGCUGA	GGCAAGA	23	Yes	Mature_miRNA	canonical_conserved_miRNA	dme-mir-31a	MI0000420	UCCGUUGGUAAAUUGGCAAGAUGUCGGCAUAGCUGACGUUGAAAAGCGAUUUUGAAGAGCGCUAUGCUGCAUCUAGUCAGUUGUUCAAUGGA	chr2R:17783795-17783886(-)	MIPF0000064	mir-31	31a	Unknown	Unknown	89	89	131	75	61	112	72	135	178	119	7021.14	6037.58	7799.94	9045.95	8857.27	7041.37	6132.88	6865.69	8105.28	5981.7
dme-miR-31b-5p	MIMAT0000389	UGGCAAGAUGUCGGAAUAGCUG	GGCAAGA	22	Yes	Mature_miRNA	canonical_conserved_miRNA	dme-mir-31b	MI0000410	CAAAUAAUGAAUUUGGCAAGAUGUCGGAAUAGCUGAGAGCACAGCGGAUCGAACAUUUUAUCGUCCGAAAAAAUGUGAUUAUUUUUGAAAAGCGGCUAUGCCUCAUCUAGUCAAUUGCAUUACUUUG	chrX:8993305-8993431(-)	MIPF0000064	mir-31	31b	Unknown	Unknown	37	33	32	22	14	36	27	57	56	36	2918.9	2238.65	1905.33	2653.48	2032.82	2263.3	2299.83	2898.85	2549.97	1809.59
dme-miR-305-3p	MIMAT0020827	CGGCACAUGUUGAAGUACACUCA	GGCACAU	23	Yes	Star_miRNA	canonical_conserved_miRNA	dme-mir-305	MI0000412	CAUGUCUAUUGUACUUCAUCAGGUGCUCUGGUGUGUCUCGUAACCCGGCACAUGUUGAAGUACACUCAAUAUG	chr2L:7425972-7426044(+)	MIPF0000158	mir-305	275,305	Unknown	Unknown	8	11	1	7	7	14	8	15	13	11	631.114	746.218	59.5415	844.289	1016.41	880.171	681.431	762.854	591.958	552.931
dme-miR-34-5p	MIMAT0000350	UGGCAGUGUGGUUAGCUGGUUGUG	GGCAGUG	24	Yes	Mature_miRNA	canonical_conserved_miRNA	dme-mir-34	MI0000371	AAUUGGCUAUGCGCUUUGGCAGUGUGGUUAGCUGGUUGUGUAGCCAAUUAUUGCCGUUGACAAUUCACAGCCACUAUCUUCACUGCCGCCGCGACAAGC	chr3R:10100936-10101034(+)	MIPF0000039	mir-34	277,34,317	Unknown	Unknown	928	958	1457	599	789	2405	1063	2287	2797	2615	73209.2	64988.8	86752	72247	114564	151201	90545.1	116310	127362	131447
dme-miR-4940-5p	MIMAT0020146	UGGCGGAUAUAGAUCAUUGGUU	GGCGGAU	22	NO	-	non-canonical_miRNA	dme-mir-4940	MI0017726	UUAUCGCAACUUAUCGAUCGGGUGGCGGAUAUAGAUCAUUGGUUAUCCCUUAAUUAAAGCAAACAAGAUUUGUUUCGGCCGCCCGAUUUUACAUACAACGACACG	chr3L:9144593-9144697(+)	-	-	4940	Unknown	Unknown	0	0	0	0	0	0	0	1	0	0	0	0	0	0	0	0	0	50.8569	0	0
dme-miR-4948-5p	MIMAT0020158	CGGCGGGCGUGGCGUGCGUGAU	GGCGGGC	22	NO	-	non-canonical_miRNA	dme-mir-4948	MI0017734	GUCGUAGAUGUGGGCGUAGGUGGCGGCGGGCGUGGCGUGCGUGAUCCUGGUUGUGGUGACCACGCCGGUGCGCUUGCCCUCCUUCUGGGCCCACUCCAUGACGCUC	chr3R:31051098-31051203(-)	-	-	4948	Unknown	Unknown	0	0	1	0	0	0	0	0	0	0	0	0	59.5415	0	0	0	0	0	0	0
dme-miR-6-3-5p	MIMAT0020789	AGGGAACGGUUGCUGAUGAUGUA	GGGAACG	23	Yes	Mature_miRNA	canonical_conserved_miRNA	dme-mir-6-3	MI0000126	CAAAAAGAAGGGAACGGUUGCUGAUGAUGUAGUUUGAAACUCUCACAAUUUAUAUCACAGUGGCUGUUCUUUUUUGUUUG	chr2R:19660716-19660795(-)	MIPF0000119	mir-6	3,4,5,6-1,6-2,6-3,286,309	Unknown	Unknown	0	0	0	0	0	0	0	2	2	0	0	0	0	0	0	0	0	101.714	91.0705	0
dme-miR-6-2-5p	MIMAT0020788	AGGGAACUUCUGCUGCUGAUAUA	GGGAACU	23	Yes	Mature_miRNA	canonical_conserved_miRNA	dme-mir-6-2	MI0000125	UAACCCAAGGGAACUUCUGCUGCUGAUAUAUUAUUGAAAAACUACUAUAUCACAGUGGCUGUUCUUUUUGGUUG	chr2R:19660869-19660942(-)	MIPF0000119	mir-6	3,4,5,6-1,6-2,6-3,286,309	Unknown	Unknown	0	0	0	0	1	0	0	0	0	0	0	0	0	0	145.201	0	0	0	0	0
dme-miR-317-5p	MIMAT0020843	UGGGAUACACCCUGUGCUCGCU	GGGAUAC	22	Yes	Star_miRNA	canonical_conserved_miRNA	dme-mir-317	MI0000429	AUGCAACUGCCAUUGGGAUACACCCUGUGCUCGCUUUGAAUGAAAUGCAAGCAAGUGAACACAGCUGGUGGUAUCCAGUGGCCGUUUGGCAU	chr3R:10091126-10091217(+)	MIPF0000144	mir-317	277,34,317	Unknown	Unknown	16	13	8	7	2	11	4	13	12	20	1262.23	881.894	476.332	844.289	290.402	691.563	340.716	661.14	546.423	1005.33
dme-miR-310-5p	MIMAT0020836	AGGGCGGGUCGUGUGUCAGUGUA	GGGCGGG	23	Yes	Star_miRNA	canonical_conserved_miRNA	dme-mir-310	MI0000422	AACAUAAACAUUUGCAGGGCGGGUCGUGUGUCAGUGUAUUUAUAUCUUAGCUAUAUUGCACACUUCCCGGCCUUUAAAUGUCCAAUGUU	chr2R:20583752-20583840(-)	MIPF0000566	mir-310	310,311,312,313,991,992,2498	Unknown	Unknown	1	1	0	0	0	0	0	0	0	0	78.8892	67.838	0	0	0	0	0	0	0	0
dme-miR-1001-5p	MIMAT0005521	UGGGUAAACUCCCAAGGAUCA	GGGUAAA	21	Yes	Mature_miRNA	canonical_dme-specific_miRNA	dme-mir-1001	MI0005863	AAGCUGGCCUGUCCCUGGGUAAACUCCCAAGGAUCAGGUGGAGAUUGAAUCCCGAUCCUUGGGUUUCUGCUCUCGGGCAAGGUCAGUAGU	chr3R:27642466-27642555(-)	MIPF0001048	mir-1001	1001	Unknown	Unknown	1	1	0	0	0	0	0	1	0	0	78.8892	67.838	0	0	0	0	0	50.8569	0	0
dme-miR-1012-5p	MIMAT0020906	UGGGUAGAACUUUGAUUAAUA	GGGUAGA	21	Yes	Mature_miRNA	canonical_dme-specific_miRNA	dme-mir-1012	MI0005873	GUGGGUAGAACUUUGAUUAAUAUUGCUUGAAAAAUAUUAGUCAAAGAUUUUCCCCAUAG	chr3R:26861349-26861407(-)	MIPF0001046	mir-1012	1012	Unknown	Unknown	0	2	2	3	1	0	0	5	9	3	0	135.676	119.083	361.838	145.201	0	0	254.285	409.817	150.799
dme-miR-981-5p	MIMAT0020878	CGGGUUUCGUUAGCAGCGGGCU	GGGUUUC	22	Yes	Star_miRNA	canonical_conserved_miRNA	dme-mir-981	MI0005838	AAACAUCCUCACUGAAGUCGGGUUUCGUUAGCAGCGGGCUGUUUUAAUAAAUUCAACAAGUUCGUUGUCGACGAAACCUGCAUGCUGUGUGGAAAAU	chrX:1788861-1788957(-)	MIPF0000710	mir-981	981	Unknown	Unknown	0	1	0	0	0	0	0	0	1	0	0	67.838	0	0	0	0	0	0	45.5353	0
dme-miR-4969-5p	MIMAT0020195	CGGUAAAUUGAAUGAUGAGUGGGA	GGUAAAU	24	Yes	Mature_miRNA	canonical_dme-specific_miRNA	dme-mir-4969	MI0017755	GUAUGGAUUUUUCGGCGUGGCGGUAAAUUGAAUGAUGAGUGGGAGGAUGUCGCUGCCAUUGUUUGGUUGAUAAGGGAGCCUGGCGCACUAUUACCUGGCUCUCUGAAACGAGAGCCCACCUGUCAAUCAAUACCACCCCGCCGAUGCGACAUCAUCAU	chr3R:21798514-21798671(-)	-	-	999,4969	Unknown	Unknown	0	0	0	0	0	0	0	1	2	3	0	0	0	0	0	0	0	50.8569	91.0705	150.799
dme-miR-iab-4-3p	MIMAT0000413	CGGUAUACCUUCAGUAUACGUAAC	GGUAUAC	24	Yes	Star_miRNA	canonical_conserved_miRNA	dme-mir-iab-4	MI0000432	UCGUAAACGUAUACUGAAUGUAUCCUGAGUGUAUCCUAUCCGGUAUACCUUCAGUAUACGUAACACGA	chr3R:16856275-16856342(+)	MIPF0000151	mir-iab-4	iab-4	Unknown	Unknown	0	0	0	0	0	0	0	0	1	0	0	0	0	0	0	0	0	0	45.5353	0
dme-miR-312-5p	MIMAT0020838	UGGUUCGUCACAAGGGCAAUUCU	GGUUCGU	23	Yes	Star_miRNA	canonical_conserved_miRNA	dme-mir-312	MI0000424	GAUUUGGUUCGUCACAAGGGCAAUUCUGCAUUUUUUAACUAGUAUUGCACUUGAGACGGCCUGAUU	chr2R:20584056-20584121(-)	MIPF0000573	mir-312	310,311,312,313,991,992,2498	Unknown	Unknown	1	0	1	0	0	1	3	1	1	0	78.8892	0	59.5415	0	0	62.8694	255.537	50.8569	45.5353	0
dme-miR-973-5p	MIMAT0005489	UGGUUGGUGGUUGAACUUCGAUUUU	GGUUGGU	25	Yes	Mature_miRNA	canonical_dme-specific_miRNA	dme-mir-973	MI0005830	ACCGUCGUCGACUUUUCGUGGUUGGUGGUUGAACUUCGAUUUUAAGUAUUUAAAUAAAAUGAAAUCUGUUCAUUCUCCGACACAAGAAGUUCACGCAAAGG	chrX:19551528-19551628(+)	MIPF0001970	mir-973	972,973,974,975,976,977,978,979,2499,4966,9369	Unknown	Unknown	0	0	0	0	0	1	0	2	2	0	0	0	0	0	0	62.8694	0	101.714	91.0705	0
dme-miR-958-5p	MIMAT0020852	AGUAGAAUAGCAGGCUUAUCACA	GUAGAAU	23	Yes	Star_miRNA	canonical_conserved_miRNA	dme-mir-958	MI0005812	GGCGUGUCUAUGGCAAGUAGAAUAGCAGGCUUAUCACAUGUUUAAUUCAAUCUGCUGUGAGAUUCUUCUAUUCUACUUUCGACAACACCCGU	chr3L:22669289-22669380(-)	MIPF0000912	mir-958	958	Unknown	Unknown	6	2	5	6	1	7	2	4	9	5	473.335	135.676	297.708	723.676	145.201	440.086	170.358	203.428	409.817	251.332
dme-miR-124-5p	MIMAT0020813	GGUAUCCACUGUAGGCCUAUAUG	GUAUCCA	23	Yes	Star_miRNA	canonical_conserved_miRNA	dme-mir-124	MI0000373	UCAUUUGGUACGUUUUUCUCCUGGUAUCCACUGUAGGCCUAUAUGUAUUUCCACCAUAAGGCACGCGGUGAAUGCCAAGAGCGAACGCAGUUCUACAAAU	chr2L:17566370-17566469(+)	MIPF0000021	mir-124	124,287	Unknown	Unknown	1	0	0	0	0	0	0	0	0	0	78.8892	0	0	0	0	0	0	0	0	0
dme-miR-10404-3p	MIMAT0041638	UGUAUUUUUAAUUUCUUUCAAU	GUAUUUU	22	NO	-	non-canonical_miRNA	dme-mir-10404	MI0033427	AUACAUUUAUUGAAGGAAUUGAUAUAUGCCAGUAAAAUGGUGUAUUUUUAAUUUCUUUCAAUAAAAACA	DS485968.1:127-195(+)	-	-	10404	Unknown	Unknown	0	2	0	0	0	1	0	0	0	2	0	135.676	0	0	0	62.8694	0	0	0	100.533
dme-miR-281-3p	MIMAT0000345	UGUCAUGGAAUUGCUCUCUUUGU	GUCAUGG	23	Yes	Mature_miRNA	canonical_conserved_miRNA	dme-mir-281-1;dme-mir-281-2	MI0000366;MI0000370	CGAAUAAGUGAAUAAAGAGAGCUGUCCGUCGACAGUCCAGAAACUAUUUAAUAUCACUGUCAUGGAAUUGCUCUCUUUGUAUAAUAUUCG;CGAAUUGUGAAAUGAAGAGAGCUAUCCGUCGACAGUCAAGUUAAGACCGAUUGUAAUACUGUCAUGGAAUUGCUCUCUUUGUAUAACAUUCG	chr2R:12170373-12170462(-);chr2R:12170153-12170244(-)	MIPF0000087	mir-46	281-1,281-2;281-1,281-2	Unknown;Unknown	Unknown;Unknown	93	88	81	51	17	82	74	106	97	124	7336.7	5969.74	4822.86	6151.25	2468.42	5155.29	6303.24	5390.84	4416.92	6233.04
dme-miR-316-5p	MIMAT0000408	UGUCUUUUUCCGCUUACUGGCG	GUCUUUU	22	Yes	Mature_miRNA	canonical_conserved_miRNA	dme-mir-316	MI0000428	AAAUUCUAGUCGAUUUGUCUUUUUCCGCUUACUGGCGUUUCAAUUCCACAACGACAGGAAAGGGAAAAAGGCGUAUUUACUAUGAGUUU	chr3L:21668714-21668802(-)	MIPF0000254	mir-316	316	Unknown	Unknown	4	9	8	2	6	7	12	12	9	9	315.557	610.542	476.332	241.225	871.207	440.086	1022.15	610.283	409.817	452.398
dme-miR-263a-3p	MIMAT0020799	CGUGAUCUCUUAGUGGCAUCUA	GUGAUCU	22	Yes	Star_miRNA	canonical_conserved_miRNA	dme-mir-263a	MI0000343	UAGAUCUCGGCACAGUUAAUGGCACUGGAAGAAUUCACGGGGUAAUUUUUAUACAACCCGUGAUCUCUUAGUGGCAUCUAUGGUGCGAGAAUAA	chr2L:11953410-11953503(-)	MIPF0000122	mir-263	263a	Unknown	Unknown	0	0	0	0	0	0	1	1	0	1	0	0	0	0	0	0	85.1789	50.8569	0	50.2664
dme-miR-989-3p	MIMAT0005506	UGUGAUGUGACGUAGUGGAAC	GUGAUGU	21	Yes	Mature_miRNA	canonical_conserved_miRNA	dme-mir-989	MI0005848	AAAGAUUUUGGGAAUCGGCCACUACCUUGCAGUCACGUGAUGAAAAGACACAGGUGACACUGAUCCGGAUUUGGUAGUUGACAAAUCCUCCAUGCCGAGAUUAGUUUCAUUUUGCGUCUUUUGAAUUCGAAUAGUUCAUGUGAUGUGACGUAGUGGAACAUACCUGAAAUUACA	chr2R:14145351-14145524(-)	MIPF0000885	mir-989	989	Unknown	Unknown	178	280	666	219	188	533	310	704	725	430	14042.3	18994.6	39654.7	26414.2	27297.8	33509.4	26405.5	35803.3	33013.1	21614.6
dme-miR-279-5p	MIMAT0020807	AGUGGGUGGGGGUCCAGUGUUUCACA	GUGGGUG	26	Yes	Star_miRNA	canonical_conserved_miRNA	dme-mir-279	MI0000363	GGAAUUCAUACUACUGUUUUUAGUGGGUGGGGGUCCAGUGUUUCACAUUGAUUUUCUUAGUAUUUGUGACUAGAUCCACACUCAUUAAUAACGGUAGUUC	chr3R:29215585-29215684(+)	MIPF0000184	mir-279	279,996	Unknown	Unknown	0	0	0	0	0	1	0	1	2	0	0	0	0	0	0	62.8694	0	50.8569	91.0705	0
dme-miR-966-5p	MIMAT0005481	UGUGGGUUGUGGGCUGUGUGG	GUGGGUU	21	Yes	Mature_miRNA	canonical_dme-specific_miRNA	dme-mir-966	MI0005822	AACCUGAUCCGCUGCUGUGGGUUGUGGGCUGUGUGGCUGUGGUAUAGGUGCCGCCAGUUGAUAACCCCCAGCGUGGGCACGGACCCA	chr2L:6045627-6045713(-)	-	-	966	Unknown	Unknown	0	0	1	0	0	2	0	0	1	0	0	0	59.5415	0	0	125.739	0	0	45.5353	0
dme-miR-277-5p	MIMAT0020804	CGUGUCAGGAGUGCAUUUGCA	GUGUCAG	21	Yes	Star_miRNA	canonical_conserved_miRNA	dme-mir-277	MI0000360	UUGAAGGUUUUGGGCUGCGUGUCAGGAGUGCAUUUGCACUGAAACUAUCUGAAGCAUGUAAAUGCACUAUCUGGUACGACAUUCCAGAACGUACAAUCUU	chr3R:10100022-10100121(+)	MIPF0000156	mir-277	277,34,317	Unknown	Unknown	2	3	1	0	0	3	0	1	1	2	157.778	203.514	59.5415	0	0	188.608	0	50.8569	45.5353	100.533
dme-miR-999-3p	MIMAT0005519	UGUUAACUGUAAGACUGUGUCU	GUUAACU	22	Yes	Mature_miRNA	canonical_conserved_miRNA	dme-mir-999	MI0005861	AAGGAUGCCGCUCAAUUACCCCGACAUAGUCAUACGGUGAAUGUUGUGUAUUGGAGACCAAUGUUAACUGUAAGACUGUGUCUCGGUGGUUGCCAGCCCAGCCAC	chr3R:21798227-21798331(-)	MIPF0000852	mir-999	999,4969	Unknown	Unknown	326	448	253	195	175	227	240	407	349	361	25717.9	30391.4	15064	23519.5	25410.2	14271.3	20442.9	20698.8	15891.8	18146.2
dme-miR-4-3p	MIMAT0000109	AUAAAGCUAGACAACCAUUGA	UAAAGCU	21	Yes	Mature_miRNA	canonical_conserved_miRNA	dme-mir-4	MI0000122	UUGCAAUUAGUUUCUUUGGUCGUCCAGCCUUAGGUGAUUUUUCCGGUCAUAAAGCUAGACAACCAUUGAAGUUCGUUGUGG	chr2R:19661289-19661369(-)	MIPF0000305	mir-4	3,4,5,6-1,6-2,6-3,286,309	Unknown	Unknown	1	1	0	1	0	0	0	0	0	0	78.8892	67.838	0	120.613	0	0	0	0	0	0
dme-miR-991-3p	MIMAT0005509	UUAAAGUUGUAGUUUGGAAAGU	UAAAGUU	22	Yes	Mature_miRNA	canonical_dme-specific_miRNA	dme-mir-991	MI0005851	UAUCACUGCAGUUUCAGGCUUUUCCCAACUACACCUAUUAAUACAUAUUUUAACGUCCUAUUAAAGUUGUAGUUUGGAAAGUUUUGGUUUUGCAUU	chr2R:20585200-20585295(-)	MIPF0000957	mir-991	310,311,312,313,991,992,2498	Unknown	Unknown	1	0	1	0	0	3	0	2	4	3	78.8892	0	59.5415	0	0	188.608	0	101.714	182.141	150.799
dme-miR-2279-5p	MIMAT0011784	UUAAAUAUCUGUGUGUGAAAUU	UAAAUAU	22	Yes	Mature_miRNA	canonical_dme-specific_miRNA	dme-mir-2279	MI0011289	CGGGAGAGGAUUAUGAAAGACAAUUUGAAAUUAAAUAUCUGUGUGUGAAAUUAUUUAAAAGAUUAAUUUCACGCGAAGAUAUUUAUUUUUACAUUUGUCCCUAUAAUAACCGG	chr2R:2552170-2552282(-)	-	-	2279	Unknown	Unknown	1	0	0	0	0	0	0	1	0	0	78.8892	0	0	0	0	0	0	50.8569	0	0
dme-miR-314-5p	MIMAT0020840	GUAACUUGUGUGGCUUCGAACUUACC	UAACUUG	26	Yes	-	non-canonical_miRNA	dme-mir-314	MI0000426	UCGUAACUUGUGUGGCUUCGAACUUACCUAGUUGAGGAAAACUCCCAUGUCGGAUUUUGUUACCUCUGGUAUUCGAGCCAAUAAGUUCGG	chr3L:11773012-11773101(+)	MIPF0000246	mir-314	314,956	Unknown	Unknown	0	0	0	0	0	1	0	1	0	0	0	0	0	0	0	62.8694	0	50.8569	0	0
dme-miR-2500-5p	MIMAT0012214	GUAAGGAACACACAUAUACAAUACC	UAAGGAA	25	NO	-	non-canonical_miRNA	dme-mir-2500	MI0011589	GUAAGGAACACACAUAUACAAUACCGUUUGAAUUUCAAAUAAUCAGGAUUUUGUGUGUGGACCUCAGA	chr3L:16998457-16998524(-)	-	-	2500	Unknown	Unknown	0	1	0	0	0	0	0	0	0	0	0	67.838	0	0	0	0	0	0	0	0
dme-miR-994-5p	MIMAT0005513	CUAAGGAAAUAGUAGCCGUGAU	UAAGGAA	22	Yes	Mature_miRNA	canonical_conserved_miRNA	dme-mir-994	MI0005855	UAUCGAGUUAUCUAAGGAAAUAGUAGCCGUGAUUUUACCCAAGAAUUUUUCACAUAUCACAGUUGCUGUUUCUUUUAGAUAGCUCUUUUGU	chr3R:10408137-10408227(+)	MIPF0001045	mir-994	318,994	Unknown	Unknown	145	226	230	70	74	114	95	268	175	138	11438.9	15331.4	13694.6	8442.89	10744.9	7167.11	8091.99	13629.7	7968.67	6936.76
dme-miR-962-5p	MIMAT0005476	AUAAGGUAGAGAAAUUGAUGCUGUC	UAAGGUA	25	Yes	Mature_miRNA	canonical_dme-specific_miRNA	dme-mir-962	MI0005817	GAUGGGGCACUCAGGCUAUAAGGUAGAGAAAUUGAUGCUGUCUACACUAUUCAGACUUCAGUUUCAUUACCUUUCAAUUUGUUUGCCCCCAU	chr2L:5641298-5641389(+)	MIPF0001011	mir-962	959,960,961,962,963,964	Unknown	Unknown	1	0	0	0	0	1	0	1	0	1	78.8892	0	0	0	0	62.8694	0	50.8569	0	50.2664
dme-miR-252-5p	MIMAT0005516	CUAAGUACUAGUGCCGCAGGAG	UAAGUAC	22	Yes	Mature_miRNA	canonical_conserved_miRNA	dme-mir-252	MI0005858	ACCAAGUUCGCUUUCCUAAGUACUAGUGCCGCAGGAGUUAGGUUCGUGUCCGCAAUACCUCCUGCUGCCCAAGUGCUUAUUAAAGCGGCGAGU	chr3R:13464219-13464311(-)	MIPF0000285	mir-252	252	Unknown	Unknown	16	28	27	12	12	23	19	24	47	31	1262.23	1899.46	1607.62	1447.35	1742.41	1446	1618.4	1220.57	2140.16	1558.26
dme-miR-983-5p	MIMAT0005499	AUAAUACGUUUCGAACUAAUGA	UAAUACG	22	Yes	Mature_miRNA	canonical_dme-specific_miRNA	dme-mir-983-1;dme-mir-983-2	MI0005840;MI0005841	UAUAUUGCAAUAAUUAAAUAAUACGUUUCGAACUAAUGAUUUUCAGUUCAUUCAUUAGGUAGUUACGCAUUAUCUAGUUGUUGUAAACAUU;UAUUAUAUUGCAAUAAUUAAAUAAUACGUUUCGAACUAAUGAUUUUCAGUUCAUUCAUUAGGUAGUUACGCAUUAUCUAGUUGUUGUAAACAUUCAACU	chrX:4368309-4368399(-);chrX:4368483-4368581(-)	MIPF0000450	mir-983	303,982,983-1,983-2,984;303,982,983-1,983-2,984	Unknown;Unknown	Unknown;Unknown	0	0	0	0	0	0	0	0	1	0	0	0	0	0	0	0	0	0	45.5353	0
dme-miR-iab-8-5p	MIMAT0005463	UUACGUAUACUGAAGGUAUACCG	UACGUAU	23	Yes	-	non-canonical_miRNA	dme-mir-iab-8	MI0005805	UCGUGUUACGUAUACUGAAGGUAUACCGGAUAGGAUACACUCAGGAUACAUUCAGUAUACGUUUACGA	chr3R:16856275-16856342(-)	MIPF0000854	mir-iab-8	iab-8	Unknown	Unknown	0	0	0	0	0	0	0	1	0	0	0	0	0	0	0	0	0	50.8569	0	0
dme-miR-964-5p	MIMAT0005478	UUAGAAUAGGGGAGCUUAACUU	UAGAAUA	22	Yes	Mature_miRNA	canonical_conserved_miRNA	dme-mir-964	MI0005819	CAAUAACAUAUUGGUCCAACUUGCCUUAGAAUAGGGGAGCUUAACUUAUGUUUUUGAUGUUUAAGUUAAAAGCCUCUGUUCUAAGACAAUUUGAUGAUCA	chr2L:5642102-5642201(+)	MIPF0000949	mir-964	959,960,961,962,963,964	Unknown	Unknown	0	1	0	0	0	0	0	2	1	0	0	67.838	0	0	0	0	0	101.714	45.5353	0
dme-miR-1012-3p	MIMAT0005025	UUAGUCAAAGAUUUUCCCCAUAG	UAGUCAA	23	Yes	Mature_miRNA	canonical_dme-specific_miRNA	dme-mir-1012	MI0005873	GUGGGUAGAACUUUGAUUAAUAUUGCUUGAAAAAUAUUAGUCAAAGAUUUUCCCCAUAG	chr3R:26861349-26861407(-)	MIPF0001046	mir-1012	1012	Unknown	Unknown	0	1	0	0	0	1	1	1	0	0	0	67.838	0	0	0	62.8694	85.1789	50.8569	0	0
dme-let-7-3p	MIMAT0020830	CUAUACAAUGUGCUAGCUUUCU	UAUACAA	22	Yes	Star_miRNA	canonical_conserved_miRNA	dme-let-7	MI0000416	UCUGGCAAAUUGAGGUAGUAGGUUGUAUAGUAGUAAUUACACAUCAUACUAUACAAUGUGCUAGCUUUCUUUGCUUGA	chr2L:18472034-18472111(+)	MIPF0000002	let-7	100,let7,125	Unknown	Unknown	0	0	0	1	0	0	1	1	1	1	0	0	0	120.613	0	0	85.1789	50.8569	45.5353	50.2664
dme-miR-1000-5p	MIMAT0005520	AUAUUGUCCUGUCACAGCAGU	UAUUGUC	21	Yes	Mature_miRNA	canonical_conserved_miRNA	dme-mir-1000	MI0005862	GACGCUUGCCAUUGAUAUUGUCCUGUCACAGCAGUAUUGUAACACUAUAUUAUAGUUUACUGCUGGGUCGGGGCAUUAACAUUGUUGAGCGUCAUUAGCA	chr3R:25588859-25588958(-)	MIPF0000701	mir-1000	1000	Unknown	Unknown	4	4	8	3	3	9	2	13	10	7	315.557	271.352	476.332	361.838	435.603	565.824	170.358	661.14	455.353	351.865
dme-miR-284-3p	MIMAT0000348	GUCAGCAACUUGAUUCCAGCA	UCAGCAA	21	Yes	-	non-canonical_miRNA	dme-mir-284	MI0000369	GUUGCAGUUCCUGGAAUUAAGUUGACUGUGUAGCCUGUGAGGGCAAGGCUUGAAUAAUGCUCCUGAAGUCAGCAACUUGAUUCCAGCAAUUGCGGCCCGA	chr3R:12551515-12551614(-)	MIPF0000228	mir-284	284	Unknown	Unknown	0	1	0	0	0	3	1	2	5	2	0	67.838	0	0	0	188.608	85.1789	101.714	227.676	100.533
dme-miR-13a-5p	MIMAT0020795	CUCCUCAAAGGGUUGUGAAAUG	UCCUCAA	22	Yes	Star_miRNA	canonical_conserved_miRNA	dme-mir-13a	MI0000133	UACGUAACUCCUCAAAGGGUUGUGAAAUGUCGACUAUUAUCUACUCAUAUCACAGCCAUUUUGAUGAGUUUCGUG	chr3R:15417542-15417616(-)	MIPF0000049	mir-2	13a,13b-1,2c	Unknown	Unknown	0	0	0	0	0	0	0	1	0	0	0	0	0	0	0	0	0	50.8569	0	0
dme-miR-981-3p	MIMAT0005497	UUCGUUGUCGACGAAACCUGCA	UCGUUGU	22	Yes	Mature_miRNA	canonical_conserved_miRNA	dme-mir-981	MI0005838	AAACAUCCUCACUGAAGUCGGGUUUCGUUAGCAGCGGGCUGUUUUAAUAAAUUCAACAAGUUCGUUGUCGACGAAACCUGCAUGCUGUGUGGAAAAU	chrX:1788861-1788957(-)	MIPF0000710	mir-981	981	Unknown	Unknown	8	20	19	23	21	18	8	29	26	26	631.114	1356.76	1131.29	2774.09	3049.22	1131.65	681.431	1474.85	1183.92	1306.93
dme-miR-2a-1-5p	MIMAT0020780	CUCUCAAAGUGGUUGUGAAAUG	UCUCAAA	22	Yes	Star_miRNA	canonical_conserved_miRNA	dme-mir-2a-1	MI0000117	GCUGGGCUCUCAAAGUGGUUGUGAAAUGCAUUUCCGCUUUGCGCGGCAUAUCACAGCCAGCUUUGAUGAGCUUAGC	chr2L:19569897-19569972(-)	MIPF0000049	mir-2	2a-1,2a-2,2b-2	Unknown	Unknown	0	0	1	0	0	1	1	0	0	1	0	0	59.5415	0	0	62.8694	85.1789	0	0	50.2664
dme-miR-2b-2-5p	MIMAT0020783	UUCUUCAAAGUGGUUGUGAAAUG	UCUUCAA	23	Yes	Star_miRNA	canonical_dme-specific_miRNA	dme-mir-2b-2	MI0000120	UUGUGUCAUUCUUCAAAGUGGUUGUGAAAUGUUUGCCUUUUUAUGCCUAUUCAUAUCACAGCCAGCUUUGAGGAGCGACGCGA	chr2L:19570182-19570264(-)	MIPF0000049	mir-2	2a-1,2a-2,2b-2	Unknown	Unknown	3	5	4	2	1	6	3	8	5	4	236.668	339.19	238.166	241.225	145.201	377.216	255.537	406.856	227.676	201.066
dme-miR-4915-5p	MIMAT0020508	GUGAGAAAAAGUAGUAAAUUAAGCA	UGAGAAA	25	NO	-	non-canonical_miRNA	dme-mir-4915	MI0017697	GUGAGAAAAAGUAGUAAAUUAAGCAUAUCACGCAAGGACAAACAUUAAGUUAAGGCCUAGUUCCUAUUAUACUAGGAAUACUCAAUCCUACUUAUGCCUCUUAUUCUUCUUUUCUCAG	chrX:133385-133502(+)	-	-	4915	Unknown	Unknown	0	0	1	0	0	1	0	0	1	0	0	0	59.5415	0	0	62.8694	0	0	45.5353	0
dme-miR-87-3p	MIMAT0000361	UUGAGCAAAAUUUCAGGUGUGUGA	UGAGCAA	24	Yes	Mature_miRNA	canonical_conserved_miRNA	dme-mir-87	MI0000382	AACACAUUUCAUUCGCGCCUGUAUCUUGCUGAACCGCUGCCAUUAUGGCCAACGAUCCGGUUGAGCAAAAUUUCAGGUGUGUGAGAAAUGUGUUUAGCA	chr2L:9950418-9950516(-)	MIPF0000152	mir-87	87	Unknown	Unknown	2	1	2	2	1	1	1	2	2	0	157.778	67.838	119.083	241.225	145.201	62.8694	85.1789	101.714	91.0705	0
dme-miR-4982-5p	MIMAT0020215	AUGCAAUUGCAUGUCCUUGUU	UGCAAUU	21	NO	-	non-canonical_miRNA	dme-mir-4982	MI0017768	CCAACUUUGCUGGCAUUCGGUGGCCAAUAAUGCAAUUGCAUGUCCUUGUUGCUGUUGCAAUGUUGCAGCUGGAAUUGCAAUUGCAUUUCUAGUUGCCGCUGCUGCUGCUCGAGUGGCAA	chr2R:18720169-18720287(+)	-	-	4982	Unknown	Unknown	0	0	2	0	0	0	0	0	0	0	0	0	119.083	0	0	0	0	0	0	0
dme-miR-33-5p	MIMAT0000342	GUGCAUUGUAGUCGCAUUGUC	UGCAUUG	21	Yes	Mature_miRNA	canonical_conserved_miRNA	dme-mir-33	MI0000364	CUCUUCCUCUGGAGAUGACACGAAGGUGCAUUGUAGUCGCAUUGUCUGUCCCAAUUGCUUCAGGCAAUACAACUUCAGUGCAAGCUCUGUGCAUUUCAC	chr3L:19797961-19798059(+)	MIPF0000070	mir-33	33	Unknown	Unknown	38	34	47	29	30	69	32	99	89	69	2997.79	2306.49	2798.45	3497.77	4356.03	4337.99	2725.72	5034.84	4052.64	3468.38
dme-miR-2496-5p	MIMAT0012206	GUGCGUGUGUGAGAGGCCAUCGUA	UGCGUGU	24	NO	-	non-canonical_miRNA	dme-mir-2496	MI0011585	GUGCGCCGGUGUGCGUGUGUGAGAGGCCAUCGUAAAAGCCUUGUUUGCGUGCGGAAUUUAACUGUUUUCUCGCCGUCUGCGAAUUGCGGGGCACUCACACACGCAUAUUCAGCCGCAC	chrX:2010300-2010417(+)	-	-	2496	Unknown	Unknown	0	0	0	0	0	0	0	0	1	0	0	0	0	0	0	0	0	0	45.5353	0
dme-miR-4970-5p	MIMAT0020197	CUGGGAGCAGCAGUUGCUGGCG	UGGGAGC	22	NO	-	non-canonical_miRNA	dme-mir-4970	MI0017756	CCAAAGGUGGGCGACAAGGGCUGGGAGCAGCAGUUGCUGGCGGUAUUCUGAAGCUGCUCUUCCGUGGGUUGCUCUUGCUCCUGACCCUCCUCUUCCUCCGCUU	chr2L:10741885-10741987(+)	-	-	4970,9378	Unknown	Unknown	0	0	0	0	0	0	0	0	1	0	0	0	0	0	0	0	0	0	45.5353	0
dme-miR-2492-5p	MIMAT0020913	UUGGGAUCUCUUUAUAAAGCGU	UGGGAUC	22	NO	-	non-canonical_miRNA	dme-mir-2492	MI0011581	GAAUUUUUUUGGGAUCUCUUUAUAAAGCGUUUAUUAUUUAUUUAUUAUGUUUUGUCGAGAGCUUUCAAAAAAUUCA	chrX:11547422-11547497(+)	-	-	2492	Unknown	Unknown	0	0	0	0	0	0	0	0	1	0	0	0	0	0	0	0	0	0	45.5353	0
dme-miR-193-5p	MIMAT0020849	UUGGGAUUUUUUAGAUCAGCAG	UGGGAUU	22	Yes	Star_miRNA	canonical_dme-specific_miRNA	dme-mir-193	MI0005809	UGUGUGCCCUUAUUAUGGUUGGGAUUUUUUAGAUCAGCAGUUAUUGCUAUAUAGCCAUAUUUAUAAAUCUUCUACUGGCCUACUAAGUCCCAACAUAAUGAGAGUAAA	chr3L:21574014-21574121(+)	MIPF0000082	mir-193	193	Unknown	Unknown	0	1	0	1	0	1	0	0	3	0	0	67.838	0	120.613	0	62.8694	0	0	136.606	0
dme-miR-133-3p	MIMAT0000340	UUGGUCCCCUUCAACCAGCUGU	UGGUCCC	22	Yes	Mature_miRNA	canonical_conserved_miRNA	dme-mir-133	MI0000362	ACCUGCAACACUGUGUGUAGCUGGUUGACAUCGGGUCAGAUCUGUUUUUCAAGCAUUUGGUCCCCUUCAACCAGCUGUAGCCAGUGGUUGAUGACAAC	chr2L:20616617-20616714(+)	MIPF0000029	mir-133	133,288	Unknown	Unknown	39	45	31	20	14	20	17	27	20	37	3076.68	3052.71	1845.79	2412.25	2032.82	1257.39	1448.04	1373.14	910.705	1859.86
dme-miR-988-5p	MIMAT0020886	GUGUGAUUUGUAGCAAAGUGAU	UGUGAUU	22	Yes	Star_miRNA	canonical_conserved_miRNA	dme-mir-988	MI0005847	GACGGCGGUACCGGGCAUUUUGGGUGUGUGAUUUGUAGCAAAGUGAUAUGUAUUUGAUCAUCCCCUUGUUGCAAACCUCACGCCAAAGAUGAUCUGCGA	chr2R:12158872-12158970(-)	MIPF0000724	mir-988	988	Unknown	Unknown	0	0	3	0	0	7	4	8	14	7	0	0	178.625	0	0	440.086	340.716	406.856	637.494	351.865
dme-miR-956-5p	MIMAT0020850	GUGUUUGGAAUGGUCUCGUUAGCU	UGUUUGG	24	Yes	-	non-canonical_miRNA	dme-mir-956	MI0005810	GAUCGUUAUCGUGUUUGGAAUGGUCUCGUUAGCUAACGGAUGAGCAAGUGCUCGGCUCACUGGCCCAAAUGCAGUUUGCCCGGAGACGCCGGUUAACCCAGCACUGAAAUGUGUAGUUUCGAGACCACUCUAAUCCAUUGCAGCAUUU	chr3L:11773731-11773878(-)	MIPF0001983	mir-956	314,956	Unknown	Unknown	0	1	0	0	0	1	0	1	2	1	0	67.838	0	0	0	62.8694	0	50.8569	91.0705	50.2664
dme-miR-4975-5p	MIMAT0020205	UUUACUUGGGUUUUCUGUUCA	UUACUUG	21	NO	-	non-canonical_miRNA	dme-mir-4975	MI0017761	GGGCAAAUAAAGCACGUUGCUCCCUGUUUACUUGGGUUUUCUGUUCAUUUCGCCUAUCGAACGUUGAACUUAAAAAGCCACGAUCAGUUGUUUAACAUACAGAUAUCUCUG	chr2R:6707163-6707273(-)	-	-	4975	Unknown	Unknown	0	0	1	0	0	0	0	0	0	0	0	0	59.5415	0	0	0	0	0	0	0
dme-miR-927-5p	MIMAT0005501	UUUAGAAUUCCUACGCUUUACC	UUAGAAU	22	Yes	Mature_miRNA	canonical_conserved_miRNA	dme-mir-927	MI0005843	UGGUUGCUGUAGAGUUUUAGAAUUCCUACGCUUUACCGUGGCAUACGAAAUUCGGCAAAGCGUUUGGAUUCUGAAACCCUACCGAUCCAUUA	chrX:15965947-15966038(-)	MIPF0000452	mir-927	927	Unknown	Unknown	21	13	11	12	9	15	12	18	15	15	1656.67	881.894	654.957	1447.35	1306.81	943.04	1022.15	915.425	683.029	753.996
dme-miR-4950-3p	MIMAT0020163	UUUCAAGAUGCAUGGUAAGGCU	UUCAAGA	22	NO	-	non-canonical_miRNA	dme-mir-4950	MI0017736	UAAUGCACAUAAUAAAUGCCAACCAUUCAUCAUGAAAUUAUAAAUAGUAUCAUUUCAAGAUGCAUGGUAAGGCUUUAUUUUGUUUUGCAAUC	chr3R:7451452-7451543(+)	-	-	4950	Unknown	Unknown	0	0	0	0	0	1	0	0	0	1	0	0	0	0	0	62.8694	0	0	0	50.2664
dme-miR-990-5p	MIMAT0005508	AUUCACCGUUCUGAGUUGGCC	UUCACCG	21	Yes	-	non-canonical_miRNA	dme-mir-990	MI0005850	UCUGCUCUGCGACAUUCACCGUUCUGAGUUGGCCCCAAGUGCACGUGGGCCAGCUUUCAGCUUCGGUGCCAUUUCACCCCGAGCAC	chr2R:16895223-16895308(-)	-	-	990	Unknown	Unknown	0	0	0	0	0	0	0	1	0	1	0	0	0	0	0	0	0	50.8569	0	50.2664
dme-miR-1010-3p	MIMAT0005023	UUUCACCUAUCGUUCCAUUUGCAG	UUCACCU	24	Yes	Mature_miRNA	canonical_conserved_miRNA	dme-mir-1010	MI0005871	GUAAGUGGUGUAGAUGAAACAAAUUUACCAACAAUUUUGUUGGAUUGUUUCACCUAUCGUUCCAUUUGCAG	chr3R:22292879-22292949(+)	MIPF0000866	mir-1010	1010	Unknown	Unknown	1	1	1	2	0	0	2	1	1	0	78.8892	67.838	59.5415	241.225	0	0	170.358	50.8569	45.5353	0
dme-miR-2279-3p	MIMAT0011785	UUUCACGCGAAGAUAUUUAUUU	UUCACGC	22	Yes	Star_miRNA	canonical_dme-specific_miRNA	dme-mir-2279	MI0011289	CGGGAGAGGAUUAUGAAAGACAAUUUGAAAUUAAAUAUCUGUGUGUGAAAUUAUUUAAAAGAUUAAUUUCACGCGAAGAUAUUUAUUUUUACAUUUGUCCCUAUAAUAACCGG	chr2R:2552170-2552282(-)	-	-	2279	Unknown	Unknown	1	0	0	0	0	1	0	0	0	0	78.8892	0	0	0	0	62.8694	0	0	0	0
dme-miR-956-3p	MIMAT0005469	UUUCGAGACCACUCUAAUCCAUU	UUCGAGA	23	Yes	-	non-canonical_miRNA	dme-mir-956	MI0005810	GAUCGUUAUCGUGUUUGGAAUGGUCUCGUUAGCUAACGGAUGAGCAAGUGCUCGGCUCACUGGCCCAAAUGCAGUUUGCCCGGAGACGCCGGUUAACCCAGCACUGAAAUGUGUAGUUUCGAGACCACUCUAAUCCAUUGCAGCAUUU	chr3L:11773731-11773878(-)	MIPF0001983	mir-956	314,956	Unknown	Unknown	853	974	509	294	245	399	395	563	503	750	67292.5	66074.2	30306.6	35460.1	35574.3	25084.9	33645.7	28632.5	22904.2	37699.8
dme-miR-4963-3p	MIMAT0020186	AUUCUCUGCGGGCUGGAACCAG	UUCUCUG	22	NO	-	non-canonical_miRNA	dme-mir-4963	MI0017749	CUGUAGGAAAUUUUUUGGGGUACUUCUGGUUUCAUAACGCAGAGAAUCAUCAGCGUGAAGGAAUGAUUCUCUGCGGGCUGGAACCAGAAGUCCUGCAAAUGUUCUUUUA	chrX:5790753-5790861(+)	-	-	4963	Unknown	Unknown	0	0	0	0	0	0	1	0	0	0	0	0	0	0	0	0	85.1789	0	0	0
dme-miR-961-5p	MIMAT0005475	UUUGAUCACCAGUAACUGAGAU	UUGAUCA	22	Yes	Mature_miRNA	canonical_dme-specific_miRNA	dme-mir-961	MI0005816	UCAAGGGCCGAGUUACCUUUGAUCACCAGUAACUGAGAUUGUUUCUGAUACGGUUUCGUUUUCUGGCAAUCAAAAGAACUUGGACUCGA	chr2L:5641191-5641279(+)	MIPF0001006	mir-961	959,960,961,962,963,964	Unknown	Unknown	0	2	0	0	0	0	0	1	0	0	0	135.676	0	0	0	0	0	50.8569	0	0
dme-miR-263b-5p	MIMAT0000362	CUUGGCACUGGGAGAAUUCAC	UUGGCAC	21	Yes	Mature_miRNA	canonical_conserved_miRNA	dme-mir-263b	MI0000383	UUGCUGACUUUGAGUCUUGGCACUGGGAGAAUUCACAGUUGACUUUAUUAUUCUGUGGUUCUGCGGGUGCCAAAACUUAAAAACCGGCUU	chr3L:15843406-15843495(-)	MIPF0000122	mir-263	263b	Unknown	Unknown	2	5	10	5	0	12	3	13	18	7	157.778	339.19	595.415	603.064	0	754.432	255.537	661.14	819.635	351.865
dme-miR-1004-5p	MIMAT0032027	GUUGGGGGACAUUGAUCUCGGAG	UUGGGGG	23	NO	Star_miRNA	canonical_dme-specific_miRNA	dme-mir-1004	MI0005865	GUUGGGGGACAUUGAUCUCGGAGACGGCGGUUUAACUGAUCCAUUCUCUCACAUCACUUCCCUCACAG	chr2L:3767621-3767688(+)	-	-	1004	Unknown	Unknown	0	0	0	0	0	0	0	0	1	1	0	0	0	0	0	0	0	0	45.5353	50.2664
dme-miR-9370-5p	MIMAT0035203	UUUGGGUUGCCGGUACCGGGUG	UUGGGUU	22	NO	-	non-canonical_miRNA	dme-mir-9370	MI0028919	UUUGGGUUGCCGGUACCGGGUGGUUUCCCCGAUAUCCACGACCCAUACCA	chrX:11710252-11710301(-)	-	-	9370	Unknown	Unknown	0	0	0	0	0	0	0	1	1	0	0	0	0	0	0	0	0	50.8569	45.5353	0
dme-miR-305-5p	MIMAT0000391	AUUGUACUUCAUCAGGUGCUCUG	UUGUACU	23	Yes	Mature_miRNA	canonical_conserved_miRNA	dme-mir-305	MI0000412	CAUGUCUAUUGUACUUCAUCAGGUGCUCUGGUGUGUCUCGUAACCCGGCACAUGUUGAAGUACACUCAAUAUG	chr2L:7425972-7426044(+)	MIPF0000158	mir-305	275,305	Unknown	Unknown	103	211	144	218	103	113	245	296	185	208	8125.59	14313.8	8573.98	26293.6	14955.7	7104.24	20868.8	15053.7	8424.02	10455.4
dme-miR-274-5p	MIMAT0000332	UUUGUGACCGACACUAACGGGUA	UUGUGAC	23	Yes	Mature_miRNA	canonical_conserved_miRNA	dme-mir-274	MI0000355	UCCUGUGUUGCAGUUUCGUUUUGUGACCGACACUAACGGGUAAUUGUUUGGCCGCCAGGAUUACUCGUUUUUGCGAUCACAAAUUAUGAAAUUGCAGCAA	chr3L:11656918-11657017(+)	MIPF0000264	mir-274	274	Unknown	Unknown	6	2	2	5	3	6	1	10	7	11	473.335	135.676	119.083	603.064	435.603	377.216	85.1789	508.569	318.747	552.931
dme-miR-210-3p	MIMAT0000355	CUUGUGCGUGUGACAGCGGCUAU	UUGUGCG	23	NO	Mature_miRNA	canonical_conserved_miRNA	dme-mir-210	MI0000376	AAAGGUGCUUAUUGCAGCUGCUGGCCACUGCACAAGAUUAGACUUAAGACUCUUGUGCGUGUGACAGCGGCUAUUGUAAGAGGCCAUAGAAGCAACAGCC	chrX:18128219-18128318(+)	MIPF0000086	mir-210	210,969	Unknown	Unknown	13	11	18	3	5	19	8	23	22	26	1025.56	746.218	1071.75	361.838	726.006	1194.52	681.431	1169.71	1001.78	1306.93
dme-miR-375-3p	MIMAT0005472	UUUGUUCGUUUGGCUUAAGUUA	UUGUUCG	22	Yes	Mature_miRNA	canonical_conserved_miRNA	dme-mir-375	MI0005813	CCGGGCAGCGAAUUACUUGGGCCAAGGGAAUGCAAACUGUGAUCAUCCCGAAAGUUUGUUCGUUUGGCUUAAGUUAUUUUCAUGUCCGACU	chr2L:857542-857632(+)	MIPF0000114	mir-375	375	Unknown	Unknown	59	66	80	42	23	92	54	151	146	110	4654.47	4477.31	4763.32	5065.73	3339.63	5783.98	4599.66	7679.4	6648.15	5529.31
dme-miR-315-5p	MIMAT0000407	UUUUGAUUGUUGCUCAGAAAGC	UUUGAUU	22	Yes	Mature_miRNA	canonical_conserved_miRNA	dme-mir-315	MI0000427	CACUUAUAUAAUUUUGAUUGUUGCUCAGAAAGCCCUCAUUGUUUACCAGUUGGCUUUCGAGCAAUAAUUGAAACCAGAUAAGUG	chr3L:18860971-18861054(+)	MIPF0000141	mir-315	315	Unknown	Unknown	1	4	4	1	0	2	0	4	2	1	78.8892	271.352	238.166	120.613	0	125.739	0	203.428	91.0705	50.2664
